# Supplementary material for: Crystal structures of three 1-[4-(4-bromo­but­oxy)­phen­yl] chalcone derivatives: (E)-1-[4-(4-bromo­but­oxy)­phen­yl]-3-phenyl­prop-2-en-1-one, (E)-1-[4-(4-bromo­but­oxy)­phen­yl]-3-(4-meth­oxy­phen­yl)prop-2-en-1-one and (E)-1-[4-(4-bromo­but­oxy)­phen­yl]-3-(3,4-di­meth­oxy­phen­yl)prop-2-en-1-one
Source: Acta Crystallogr E Crystallogr Commun. 2017 Jul 21;73(Pt 8):1232–6. doi: 10.1107/S2056989017010052 (PMC5598855; doi:10.1107/S2056989017010052)
Supplement: Supplementary file 1 [file e-73-01232-sup1.cif]

##############################################################################
#                                                                            #
# This CIF contains the data in a paper accepted for publication in          #
# Acta Crystallographica Section E. It conforms to the requirements of       #
# Notes for Authors for Acta Crystallographica Section E, and has been       #
# peer reviewed under the auspices of the IUCr Commission on Journals.       #
#                                                                            #
# Full details of the Crystallographic Information File format               #
# are given in the paper "The Crystallographic Information File (CIF):       #
# a New Standard Archive File for Crystallography" by S. R. Hall, F. H.      #
# Allen and I. D. Brown [Acta Cryst. (1991), A47, 655-685].                  #
#                                                                            #
# The current version of the core CIF dictionary is obtainable from          #
# ftp://ftp.iucr.org/pub/cif_core.dic.                                       #
#                                                                            #
# Software is freely available for graphical display of the structure(s)     #
# in this CIF. For information consult the CIF software page                 #
# http://www.iucr.org/resources/cif/software.                                #
#                                                                            #
# This file may be used for bona fide research purposes within the           #
# scientific community so long as proper attribution is given to the journal # 
# article from which it was obtained.                                        #
#                                                                            #
##############################################################################
data_I
_database_code_depnum_ccdc_archive 'CCDC 1545196'
_audit_creation_method     'SHELXL-2016/6'
_chemical_name_systematic
;
(<i>E</i>)-1-[4-(4-Bromobutoxy)phenyl]-3-phenylprop-2-en-1-one
;
_chemical_name_common     ?
_chemical_formula_moiety     'C19 H19 Br1 O2'
_chemical_formula_sum     'C19 H19 Br O2'
_chemical_formula_iupac     'C19 H19 Br1 O2'
_chemical_formula_weight     359.25
_chemical_melting_point     ?
_shelx_space_group_comment
;
The symmetry employed for this shelxl refinement is uniquely defined
by the following loop, which should always be used as a source of
symmetry information in preference to the above space-group names.
They are only intended as comments.
;
_space_group_crystal_system     monoclinic
_space_group_name_H-M_alt     'P 21/c'
_space_group_name_Hall     '-P 2ybc'
loop_
    _space_group_symop_operation_xyz
    'x, y, z'
    '-x, y+1/2, -z+1/2'
    '-x, -y, -z'
    'x, -y-1/2, z-1/2'
_cell_length_a     5.8266(6)
_cell_length_b     38.743(4)
_cell_length_c     7.5613(7)
_cell_angle_alpha     90
_cell_angle_beta     103.257(3)
_cell_angle_gamma     90
_cell_volume     1661.4(3)
_cell_formula_units_Z     4
_cell_measurement_reflns_used     6044
_cell_measurement_theta_min     2.82
_cell_measurement_theta_max     21.72
_cell_measurement_temperature     296(2)
_exptl_crystal_description     needle
_exptl_crystal_colour     gold
_exptl_crystal_size_max     0.35
_exptl_crystal_size_mid     0.30
_exptl_crystal_size_min     0.25
_exptl_crystal_density_diffrn     1.436
_exptl_crystal_density_meas     ?
_exptl_crystal_density_method     ?
_exptl_crystal_F_000     736
_exptl_absorpt_coefficient_mu     2.479
_exptl_absorpt_correction_type     multi-scan
_exptl_absorpt_process_details
;
(SADABS; Bruker, 2004)
;
_shelx_estimated_absorpt_T_min     ?
_shelx_estimated_absorpt_T_max     ?
_exptl_absorpt_correction_T_min     0.4845
_exptl_absorpt_correction_T_max     0.7455
_diffrn_ambient_temperature     296(2)
_diffrn_radiation_type     MoK\a
_diffrn_radiation_wavelength     0.71073
_diffrn_measurement_device_type     'Bruker Kappa APEXII CCD'
_diffrn_measurement_method     'Bruker axs kappa axes2 CCD'
_diffrn_detector_area_resol_mean     ?
_diffrn_reflns_number     23972
_diffrn_reflns_av_R_equivalents     0.0387
_diffrn_reflns_theta_min     2.103
_diffrn_reflns_theta_max     24.999
_diffrn_reflns_theta_full     24.999
_diffrn_measured_fraction_theta_max     0.998
_diffrn_measured_fraction_theta_full     0.998
_diffrn_reflns_limit_h_min     -6
_diffrn_reflns_limit_h_max     6
_diffrn_reflns_limit_k_min     -46
_diffrn_reflns_limit_k_max     46
_diffrn_reflns_limit_l_min     -8
_diffrn_reflns_limit_l_max     8
_refine_special_details     ?
_reflns_number_total     2900
_reflns_number_gt     2144
_reflns_threshold_expression     'I > 2\s(I)'
_refine_ls_structure_factor_coef     Fsqd
_refine_ls_matrix_type     full
_refine_ls_R_factor_all     0.0578
_refine_ls_R_factor_gt     0.0372
_refine_ls_wR_factor_gt     0.1108
_refine_ls_wR_factor_ref     0.1247
_refine_ls_goodness_of_fit_ref     0.996
_refine_ls_restrained_S_all     0.996
_refine_ls_number_reflns     2900
_refine_ls_number_parameters     199
_refine_ls_number_restraints     0
_refine_ls_hydrogen_treatment     constr
_refine_ls_weighting_scheme     calc
_refine_ls_weighting_details
              'w=1/[\s^2^(Fo^2^)+(0.0813P)^2^+0.1673P] where P=(Fo^2^+2Fc^2^)/3'
_atom_sites_solution_hydrogens     geom
_atom_sites_solution_primary     ?
_atom_sites_solution_secondary     ?
_refine_ls_shift/su_max     0.000
_refine_ls_shift/su_mean     0.000
_refine_diff_density_max     0.304
_refine_diff_density_min     -0.457
_refine_ls_extinction_method     none
_refine_ls_extinction_coef     .
loop_
    _atom_type_symbol
    _atom_type_description
    _atom_type_scat_dispersion_real
    _atom_type_scat_dispersion_imag
    _atom_type_scat_source
    'C' 'C' 0.0033 0.0016
                         'International Tables Vol C Tables 4.2.6.8 and 6.1.1.4'
    'H' 'H' 0.0000 0.0000
                         'International Tables Vol C Tables 4.2.6.8 and 6.1.1.4'
    'Br' 'Br' -0.2901 2.4595
                         'International Tables Vol C Tables 4.2.6.8 and 6.1.1.4'
    'O' 'O' 0.0106 0.0060
                         'International Tables Vol C Tables 4.2.6.8 and 6.1.1.4'
_computing_data_collection
;
APEX2 (Bruker, 2004)
;
_computing_cell_refinement
;
SAINT (Bruker, 2004)
;
_computing_data_reduction
;
SAINT (Bruker, 2004)
;
_computing_structure_solution
;
SHELXS97 (Sheldrick, 2008)
;
_computing_structure_refinement
;
SHELXS97 (Sheldrick, 2008)
;
_computing_molecular_graphics
;
<i>ORTEP-3</i> for Windows (Farrugia, 2012) and PLATON (Spek,
2009)
;
_computing_publication_material
;
publCIF (Westrip, 2010)
;
loop_
    _atom_site_type_symbol
    _atom_site_label
    _atom_site_fract_x
    _atom_site_fract_y
    _atom_site_fract_z
    _atom_site_U_iso_or_equiv
    _atom_site_adp_type
    _atom_site_calc_flag
    _atom_site_occupancy
    _atom_site_disorder_assembly
    _atom_site_disorder_group
    Br Br1 0.63319(7) 0.02039(2) 0.28807(6) 0.0939(2) Uani d 1 . .
    O O1 1.3193(3) 0.15598(5) 0.4937(2) 0.0578(5) Uani d 1 . .
    O O2 1.6704(3) 0.30949(6) 0.5960(3) 0.0744(6) Uani d 1 . .
    C C13 1.3051(4) 0.35758(7) 0.5004(3) 0.0493(6) Uani d 1 . .
    H H13 1.457574 0.364911 0.552739 0.059 Uiso calc 1 . .
    C C14 1.1307(4) 0.38479(6) 0.4445(3) 0.0444(6) Uani d 1 . .
    C C9 1.5977(4) 0.23866(7) 0.5833(4) 0.0539(7) Uani d 1 . .
    H H9 1.749154 0.246902 0.631214 0.065 Uiso calc 1 . .
    C C12 1.2744(5) 0.32437(7) 0.4863(4) 0.0546(7) Uani d 1 . .
    H H12 1.123062 0.316027 0.439286 0.066 Uiso calc 1 . .
    C C11 1.4674(4) 0.29937(7) 0.5411(3) 0.0496(6) Uani d 1 . .
    C C3 1.1193(5) 0.10260(7) 0.4330(3) 0.0520(7) Uani d 1 . .
    H H3A 1.175461 0.095894 0.559141 0.062 Uiso calc 1 . .
    H H3B 1.237229 0.095679 0.367946 0.062 Uiso calc 1 . .
    C C10 1.5605(5) 0.20382(7) 0.5711(4) 0.0578(7) Uani d 1 . .
    H H10 1.686048 0.188748 0.610467 0.069 Uiso calc 1 . .
    C C8 1.4155(4) 0.26206(7) 0.5261(3) 0.0439(6) Uani d 1 . .
    C C6 1.1532(4) 0.21352(7) 0.4416(4) 0.0548(7) Uani d 1 . .
    H H6 1.002310 0.205235 0.392078 0.066 Uiso calc 1 . .
    C C4 1.0918(5) 0.14099(7) 0.4224(3) 0.0507(6) Uani d 1 . .
    H H4A 1.032283 0.148097 0.297230 0.061 Uiso calc 1 . .
    H H4B 0.981320 0.148492 0.492860 0.061 Uiso calc 1 . .
    C C5 1.3371(4) 0.19087(7) 0.5003(3) 0.0464(6) Uani d 1 . .
    C C1 0.9244(5) 0.04563(7) 0.3742(4) 0.0587(7) Uani d 1 . .
    H H1A 0.987509 0.040162 0.501287 0.070 Uiso calc 1 . .
    H H1B 1.038552 0.038203 0.306780 0.070 Uiso calc 1 . .
    C C2 0.8918(5) 0.08388(6) 0.3542(3) 0.0502(6) Uani d 1 . .
    H H2A 0.771652 0.091292 0.416000 0.060 Uiso calc 1 . .
    H H2B 0.838630 0.089656 0.226542 0.060 Uiso calc 1 . .
    C C19 1.1987(5) 0.41926(7) 0.4658(4) 0.0573(7) Uani d 1 . .
    H H19 1.354784 0.424683 0.518908 0.069 Uiso calc 1 . .
    C C7 1.1941(5) 0.24836(7) 0.4565(4) 0.0536(6) Uani d 1 . .
    H H7 1.067877 0.263371 0.418390 0.064 Uiso calc 1 . .
    C C15 0.8943(4) 0.37777(8) 0.3649(3) 0.0535(7) Uani d 1 . .
    H H15 0.842960 0.354994 0.350901 0.064 Uiso calc 1 . .
    C C18 1.0390(7) 0.44548(8) 0.4097(4) 0.0720(9) Uani d 1 . .
    H H18 1.087551 0.468362 0.425886 0.086 Uiso calc 1 . .
    C C16 0.7374(6) 0.40399(9) 0.3074(4) 0.0693(8) Uani d 1 . .
    H H16 0.581280 0.398904 0.252541 0.083 Uiso calc 1 . .
    C C17 0.8100(7) 0.43798(9) 0.3303(4) 0.0759(10) Uani d 1 . .
    H H17 0.702642 0.455717 0.291748 0.091 Uiso calc 1 . .
loop_
    _atom_site_aniso_label
    _atom_site_aniso_U_11
    _atom_site_aniso_U_22
    _atom_site_aniso_U_33
    _atom_site_aniso_U_12
    _atom_site_aniso_U_13
    _atom_site_aniso_U_23
    Br1 0.0793(3) 0.0526(3) 0.1425(4) -0.01202(17) 0.0105(3) 0.00946(19)
    O1 0.0514(11) 0.0425(11) 0.0732(12) 0.0031(9) 0.0014(9) 0.0009(9)
    O2 0.0448(11) 0.0562(13) 0.1106(16) -0.0067(10) -0.0061(11) 0.0055(11)
    C13 0.0426(14) 0.0507(17) 0.0530(15) -0.0049(12) 0.0077(11) -0.0015(12)
    C14 0.0486(14) 0.0432(14) 0.0439(13) -0.0015(11) 0.0159(11) -0.0026(11)
    C9 0.0357(14) 0.0565(17) 0.0631(16) 0.0006(12) -0.0019(12) 0.0013(13)
    C12 0.0427(15) 0.0470(17) 0.0689(17) -0.0027(12) 0.0017(12) -0.0008(13)
    C11 0.0403(14) 0.0525(16) 0.0526(14) -0.0029(12) 0.0036(12) 0.0026(12)
    C3 0.0592(17) 0.0469(15) 0.0478(14) 0.0034(12) 0.0078(12) -0.0001(12)
    C10 0.0417(15) 0.0525(17) 0.0742(18) 0.0114(13) 0.0032(13) 0.0065(14)
    C8 0.0378(13) 0.0489(15) 0.0436(13) 0.0012(11) 0.0065(10) 0.0029(11)
    C6 0.0377(14) 0.0500(16) 0.0700(17) -0.0036(12) -0.0012(12) 0.0013(13)
    C4 0.0505(15) 0.0475(15) 0.0529(14) 0.0008(12) 0.0095(12) -0.0012(12)
    C5 0.0476(15) 0.0430(15) 0.0472(14) 0.0017(11) 0.0079(11) 0.0023(11)
    C1 0.0672(18) 0.0437(15) 0.0617(16) 0.0014(13) 0.0077(13) 0.0006(13)
    C2 0.0577(16) 0.0429(15) 0.0488(14) 0.0028(12) 0.0095(12) 0.0015(11)
    C19 0.0635(17) 0.0482(16) 0.0639(16) -0.0033(14) 0.0223(14) -0.0028(13)
    C7 0.0388(14) 0.0465(15) 0.0699(16) 0.0049(12) 0.0009(12) 0.0057(13)
    C15 0.0492(16) 0.0563(17) 0.0542(15) 0.0000(13) 0.0101(12) -0.0039(12)
    C18 0.096(3) 0.0493(18) 0.081(2) 0.0084(17) 0.0413(19) 0.0064(15)
    C16 0.0599(18) 0.086(3) 0.0608(17) 0.0186(18) 0.0116(14) 0.0076(16)
    C17 0.090(3) 0.075(2) 0.069(2) 0.036(2) 0.0307(19) 0.0242(17)
_geom_special_details
;
 All esds (except the esd in the dihedral angle between two l.s. planes)
 are estimated using the full covariance matrix.  The cell esds are taken
 into account individually in the estimation of esds in distances, angles
 and torsion angles; correlations between esds in cell parameters are only
 used when they are defined by crystal symmetry.  An approximate (isotropic)
 treatment of cell esds is used for estimating esds involving l.s. planes.
;
loop_
    _geom_bond_atom_site_label_1
    _geom_bond_atom_site_label_2
    _geom_bond_site_symmetry_2
    _geom_bond_distance
    _geom_bond_publ_flag
    Br1 C1 . 1.937(3) ?
    O1 C5 . 1.356(3) ?
    O1 C4 . 1.434(3) ?
    O2 C11 . 1.225(3) ?
    C13 C12 . 1.300(4) ?
    C13 C14 . 1.458(4) ?
    C13 H13 . 0.9300 ?
    C14 C19 . 1.392(4) ?
    C14 C15 . 1.397(3) ?
    C9 C10 . 1.367(4) ?
    C9 C8 . 1.388(3) ?
    C9 H9 . 0.9300 ?
    C12 C11 . 1.470(4) ?
    C12 H12 . 0.9300 ?
    C11 C8 . 1.475(4) ?
    C3 C4 . 1.496(4) ?
    C3 C2 . 1.509(4) ?
    C3 H3A . 0.9700 ?
    C3 H3B . 0.9700 ?
    C10 C5 . 1.383(4) ?
    C10 H10 . 0.9300 ?
    C8 C7 . 1.383(3) ?
    C6 C7 . 1.371(4) ?
    C6 C5 . 1.377(4) ?
    C6 H6 . 0.9300 ?
    C4 H4A . 0.9700 ?
    C4 H4B . 0.9700 ?
    C1 C2 . 1.497(4) ?
    C1 H1A . 0.9700 ?
    C1 H1B . 0.9700 ?
    C2 H2A . 0.9700 ?
    C2 H2B . 0.9700 ?
    C19 C18 . 1.377(4) ?
    C19 H19 . 0.9300 ?
    C7 H7 . 0.9300 ?
    C15 C16 . 1.370(4) ?
    C15 H15 . 0.9300 ?
    C18 C17 . 1.363(5) ?
    C18 H18 . 0.9300 ?
    C16 C17 . 1.382(5) ?
    C16 H16 . 0.9300 ?
    C17 H17 . 0.9300 ?
loop_
    _geom_angle_atom_site_label_1
    _geom_angle_atom_site_label_2
    _geom_angle_atom_site_label_3
    _geom_angle_site_symmetry_1
    _geom_angle_site_symmetry_3
    _geom_angle
    _geom_angle_publ_flag
    C5 O1 C4 . . 118.3(2) ?
    C12 C13 C14 . . 128.2(2) ?
    C12 C13 H13 . . 115.9 ?
    C14 C13 H13 . . 115.9 ?
    C19 C14 C15 . . 117.6(3) ?
    C19 C14 C13 . . 119.9(2) ?
    C15 C14 C13 . . 122.5(2) ?
    C10 C9 C8 . . 121.7(2) ?
    C10 C9 H9 . . 119.1 ?
    C8 C9 H9 . . 119.1 ?
    C13 C12 C11 . . 123.2(2) ?
    C13 C12 H12 . . 118.4 ?
    C11 C12 H12 . . 118.4 ?
    O2 C11 C12 . . 120.1(2) ?
    O2 C11 C8 . . 120.3(2) ?
    C12 C11 C8 . . 119.6(2) ?
    C4 C3 C2 . . 112.5(2) ?
    C4 C3 H3A . . 109.1 ?
    C2 C3 H3A . . 109.1 ?
    C4 C3 H3B . . 109.1 ?
    C2 C3 H3B . . 109.1 ?
    H3A C3 H3B . . 107.8 ?
    C9 C10 C5 . . 120.3(2) ?
    C9 C10 H10 . . 119.8 ?
    C5 C10 H10 . . 119.8 ?
    C7 C8 C9 . . 116.6(2) ?
    C7 C8 C11 . . 124.2(2) ?
    C9 C8 C11 . . 119.2(2) ?
    C7 C6 C5 . . 119.5(2) ?
    C7 C6 H6 . . 120.2 ?
    C5 C6 H6 . . 120.2 ?
    O1 C4 C3 . . 107.7(2) ?
    O1 C4 H4A . . 110.2 ?
    C3 C4 H4A . . 110.2 ?
    O1 C4 H4B . . 110.2 ?
    C3 C4 H4B . . 110.2 ?
    H4A C4 H4B . . 108.5 ?
    O1 C5 C6 . . 125.2(2) ?
    O1 C5 C10 . . 115.7(2) ?
    C6 C5 C10 . . 119.2(2) ?
    C2 C1 Br1 . . 112.62(19) ?
    C2 C1 H1A . . 109.1 ?
    Br1 C1 H1A . . 109.1 ?
    C2 C1 H1B . . 109.1 ?
    Br1 C1 H1B . . 109.1 ?
    H1A C1 H1B . . 107.8 ?
    C1 C2 C3 . . 110.9(2) ?
    C1 C2 H2A . . 109.5 ?
    C3 C2 H2A . . 109.5 ?
    C1 C2 H2B . . 109.5 ?
    C3 C2 H2B . . 109.5 ?
    H2A C2 H2B . . 108.1 ?
    C18 C19 C14 . . 121.2(3) ?
    C18 C19 H19 . . 119.4 ?
    C14 C19 H19 . . 119.4 ?
    C6 C7 C8 . . 122.6(2) ?
    C6 C7 H7 . . 118.7 ?
    C8 C7 H7 . . 118.7 ?
    C16 C15 C14 . . 120.9(3) ?
    C16 C15 H15 . . 119.6 ?
    C14 C15 H15 . . 119.6 ?
    C17 C18 C19 . . 120.2(3) ?
    C17 C18 H18 . . 119.9 ?
    C19 C18 H18 . . 119.9 ?
    C15 C16 C17 . . 120.3(3) ?
    C15 C16 H16 . . 119.9 ?
    C17 C16 H16 . . 119.9 ?
    C18 C17 C16 . . 119.9(3) ?
    C18 C17 H17 . . 120.0 ?
    C16 C17 H17 . . 120.0 ?
loop_
    _geom_torsion_atom_site_label_1
    _geom_torsion_atom_site_label_2
    _geom_torsion_atom_site_label_3
    _geom_torsion_atom_site_label_4
    _geom_torsion_site_symmetry_1
    _geom_torsion_site_symmetry_2
    _geom_torsion_site_symmetry_3
    _geom_torsion_site_symmetry_4
    _geom_torsion
    _geom_torsion_publ_flag
    C12 C13 C14 C19 . . . . -178.0(3) ?
    C12 C13 C14 C15 . . . . 0.4(4) ?
    C14 C13 C12 C11 . . . . 177.4(2) ?
    C13 C12 C11 O2 . . . . -3.2(4) ?
    C13 C12 C11 C8 . . . . 178.0(3) ?
    C8 C9 C10 C5 . . . . 0.0(4) ?
    C10 C9 C8 C7 . . . . 0.2(4) ?
    C10 C9 C8 C11 . . . . -179.4(2) ?
    O2 C11 C8 C7 . . . . -176.4(3) ?
    C12 C11 C8 C7 . . . . 2.4(4) ?
    O2 C11 C8 C9 . . . . 3.1(4) ?
    C12 C11 C8 C9 . . . . -178.1(2) ?
    C5 O1 C4 C3 . . . . -179.0(2) ?
    C2 C3 C4 O1 . . . . -177.7(2) ?
    C4 O1 C5 C6 . . . . -0.9(4) ?
    C4 O1 C5 C10 . . . . 179.7(2) ?
    C7 C6 C5 O1 . . . . 179.7(2) ?
    C7 C6 C5 C10 . . . . -0.9(4) ?
    C9 C10 C5 O1 . . . . 179.8(2) ?
    C9 C10 C5 C6 . . . . 0.4(4) ?
    Br1 C1 C2 C3 . . . . 176.61(18) ?
    C4 C3 C2 C1 . . . . -177.7(2) ?
    C15 C14 C19 C18 . . . . -0.3(4) ?
    C13 C14 C19 C18 . . . . 178.2(2) ?
    C5 C6 C7 C8 . . . . 1.1(4) ?
    C9 C8 C7 C6 . . . . -0.8(4) ?
    C11 C8 C7 C6 . . . . 178.7(2) ?
    C19 C14 C15 C16 . . . . 1.2(4) ?
    C13 C14 C15 C16 . . . . -177.3(2) ?
    C14 C19 C18 C17 . . . . -0.5(4) ?
    C14 C15 C16 C17 . . . . -1.2(4) ?
    C19 C18 C17 C16 . . . . 0.5(5) ?
    C15 C16 C17 C18 . . . . 0.4(5) ?
loop_
    _geom_hbond_atom_site_label_d
    _geom_hbond_atom_site_label_h
    _geom_hbond_atom_site_label_a
    _geom_hbond_site_symmetry_d
    _geom_hbond_site_symmetry_h
    _geom_hbond_site_symmetry_a
    _geom_hbond_distance_dh
    _geom_hbond_distance_ha
    _geom_hbond_distance_da
    _geom_hbond_angle_dha
    _geom_hbond_publ_flag
    C2 H2B Cg 1_555 1_555 4_554 0.97 2.84 3.664(3) 144 y
_shelx_hkl_file
;
  -1   0   0   74.50    2.65
  -1   0   0   70.05    2.39
  -1   0   0   69.34    2.35
  -1   0   0   69.75    2.27
  -1   0   0   71.39    2.48
  -1   0   0   69.90    2.47
   1   0   0   73.89    2.66
   1   0   0   68.53    2.38
   1   0   0   68.66    2.36
   1   0   0   67.57    2.26
   1   0   0   66.68    2.47
   1   0   0   72.60    2.47
  -2   0   0  106.82    3.95
   2   0   0  114.28    4.25
   2   0   0  111.84    3.81
   2   0   0  108.15    3.78
   2   0   0  110.40    3.60
   2   0   0  113.16    3.95
  -2   0   0  111.49    3.63
  -2   0   0  113.45    4.22
  -2   0   0  105.64    3.82
  -2   0   0  109.30    3.76
  -2   0   0  112.12    3.96
   3   0   0  118.18    4.38
  -3   0   0  112.13    4.35
   3   0   0  121.54    4.70
   3   0   0  122.66    4.19
  -3   0   0  121.40    3.99
  -3   0   0  118.74    4.22
   4   0   0  188.56    6.40
   4   0   0  180.52    6.61
  -4   0   0  179.98    6.60
   4   0   0  178.09    7.09
   5   0   0    1.07    0.88
   5   0   0    0.08    0.66
  -5   0   0   -0.35    0.78
   6   0   0    0.07    0.95
   6   0   0   -0.45    1.09
  -6   0   0    0.33    0.88
  -7   0   0    0.93    1.17
   7   0   0   -0.38    1.16
   7   0   0    1.22    1.24
  -1  -1   0  189.40    6.65
  -1  -1   0  176.99    6.21
  -1  -1   0  176.67    5.72
   1  -1   0  175.80    5.98
  -1  -1   0  181.53    5.96
   1  -1   0  186.14    6.22
   1  -1   0  184.53    5.74
   1  -1   0  185.46    6.65
   1  -1   0  179.55    5.98
  -1  -1   0  181.07    6.00
   1  -1   0  175.32    6.22
  -1  -1   0  173.12    6.21
  -1   1   0  185.66    6.22
  -1   1   0  198.34    6.66
  -1   1   0  186.17    6.22
  -1   1   0  184.07    5.98
  -1   1   0  178.49    5.98
  -1   1   0  177.51    5.74
   1   1   0  181.84    6.22
   1   1   0  176.25    5.72
   1   1   0  179.86    6.00
   1   1   0  179.07    5.96
   1   1   0  182.31    6.22
   1   1   0  197.02    6.67
   2  -1   0   61.73    2.11
  -2  -1   0   62.82    2.19
   2  -1   0   58.71    2.33
  -2  -1   0   65.64    2.36
   2  -1   0   60.56    2.24
  -2  -1   0   60.74    2.27
  -2  -1   0   64.09    2.36
   2  -1   0   64.52    2.53
  -2  -1   0   63.35    2.13
   2  -1   0   62.50    2.27
   2  -1   0   64.40    2.37
  -2  -1   0   66.02    2.51
   2   1   0   62.68    2.36
   2   1   0   63.22    2.22
  -2   1   0   61.82    2.21
   2   1   0   65.16    2.54
   2   1   0   59.93    2.33
  -2   1   0   62.66    2.35
  -2   1   0   67.18    2.51
  -2   1   0   62.90    2.35
   2   1   0   62.78    2.27
  -2   1   0   61.87    2.15
   2   1   0   61.70    2.10
  -2   1   0   60.41    2.27
   3  -1   0    6.83    0.66
  -3  -1   0    5.88    0.66
  -3  -1   0    3.71    0.53
   3  -1   0    6.37    0.60
  -3  -1   0    6.97    0.59
   3  -1   0    4.24    0.61
   3   1   0    5.67    0.55
   3   1   0    4.96    0.65
  -3   1   0    3.51    0.51
  -3   1   0    5.15    0.56
  -4  -1   0    0.41    0.34
  -4  -1   0    0.31    0.48
   4  -1   0    1.35    0.54
   4  -1   0   -0.11    0.56
  -4  -1   0    0.74    0.55
  -4   1   0    0.99    0.61
  -4   1   0    1.15    0.63
   4   1   0    0.07    0.58
   4   1   0    0.67    0.56
   5  -1   0    0.29    0.75
  -5  -1   0    1.32    0.81
  -5  -1   0   -0.18    0.60
   5  -1   0    0.85    0.69
  -5   1   0    0.28    0.77
   5   1   0    0.30    0.73
   5   1   0    0.50    0.78
  -5   1   0   -0.24    0.35
  -6  -1   0    3.98    1.12
   6  -1   0    2.52    1.15
   6  -1   0    1.71    0.98
   6   1   0    1.84    0.98
   6   1   0    1.00    1.15
  -6   1   0    1.94    1.05
  -7  -1   0    1.97    1.19
   7  -1   0    1.47    1.27
   7  -1   0    2.80    1.41
   7   1   0    3.96    1.39
  -7   1   0   -0.60    1.13
   7   1   0    2.29    1.29
   1  -2   0   79.52    2.70
   1  -2   0   77.13    2.81
   1  -2   0   79.47    2.71
  -1  -2   0   78.44    2.56
  -1  -2   0   81.32    2.82
   1  -2   0   78.82    3.00
   1  -2   0   80.59    2.82
  -1  -2   0   81.16    2.82
  -1  -2   0   78.69    2.72
  -1  -2   0   79.95    2.67
   1  -2   0   81.73    2.59
  -1   2   0   80.09    2.71
   1   2   0   82.22    2.81
  -1   2   0   82.82    2.82
   1   2   0   86.54    3.03
   1   2   0   79.49    2.56
  -1   2   0   74.35    2.81
   1   2   0   81.98    2.82
  -1   2   0   83.92    3.00
   1   2   0   79.22    2.72
   1   2   0   77.92    2.67
  -1   2   0   81.12    2.83
  -1   2   0   82.00    2.61
   2  -2   0   -0.10    0.19
   2  -2   0    0.13    0.22
   2  -2   0    0.29    0.26
  -2  -2   0    0.06    0.25
   2  -2   0    0.05    0.25
   2  -2   0   -0.32    0.23
  -2  -2   0    0.08    0.23
  -2  -2   0    0.11    0.17
  -2  -2   0    0.03    0.19
   2  -2   0    0.21    0.24
  -2  -2   0    0.14    0.30
  -2  -2   0    0.25    0.25
   2   2   0   -0.10    0.21
   2   2   0   -0.13    0.20
   2   2   0    0.28    0.26
   2   2   0    0.30    0.26
  -2   2   0    0.14    0.26
  -2   2   0   -0.03    0.22
  -2   2   0   -0.14    0.24
   2   2   0   -0.08    0.28
   2   2   0    0.27    0.18
  -2   2   0   -0.16    0.18
  -2   2   0   -0.48    0.23
   3  -2   0   72.03    2.97
  -3  -2   0   71.69    2.79
  -3  -2   0   72.27    2.57
   3  -2   0   71.92    2.79
  -3  -2   0   71.43    2.71
  -3   2   0   67.67    2.77
   3   2   0   69.19    2.61
   3   2   0   69.62    2.98
  -3   2   0   75.13    2.55
   3   2   0   71.12    2.78
  -4  -2   0   39.18    1.93
   4  -2   0   38.10    1.95
  -4  -2   0   41.47    1.75
   4  -2   0   41.75    2.08
  -4  -2   0   42.79    1.74
  -4  -2   0   40.40    1.98
  -4   2   0   41.12    1.82
   4   2   0   40.00    2.11
  -4   2   0   41.46    2.00
   4   2   0   42.28    2.01
   5  -2   0    2.97    0.84
   5  -2   0    2.02    0.94
  -5  -2   0    2.23    0.83
  -5  -2   0    1.96    0.78
   5   2   0    3.69    0.92
  -5   2   0    2.25    0.42
   5   2   0    2.24    0.84
  -5   2   0    0.87    0.74
   6  -2   0    0.26    0.97
   6  -2   0    1.08    0.97
  -6  -2   0   -0.74    0.86
  -6   2   0   -0.75    0.86
   6   2   0    0.10    0.98
   6   2   0    1.29    1.13
  -7  -2   0    4.56    1.31
   7  -2   0    4.02    1.33
   7  -2   0    3.45    1.45
   7   2   0    4.32    1.34
   7   2   0    4.55    1.44
  -7   2   0    4.23    1.29
   0  -3   0   -0.02    0.03
   0  -3   0    0.00    0.02
   0  -3   0   -0.04    0.02
   0  -3   0   -0.01    0.02
   0  -3   0   -0.03    0.02
   0  -3   0   -0.01    0.02
   0   3   0   -0.03    0.02
   0   3   0   -0.03    0.02
   0   3   0   -0.04    0.01
   0   3   0   -0.04    0.02
   0   3   0   -0.01    0.02
   1  -3   0  153.34    5.64
   1  -3   0  155.37    5.29
  -1  -3   0  156.02    5.12
  -1  -3   0  151.61    5.42
   1  -3   0  153.23    5.30
  -1  -3   0  154.43    5.30
  -1  -3   0  154.11    4.85
  -1  -3   0  154.00    5.30
   1  -3   0  153.79    5.12
  -1  -3   0  162.11    5.66
  -1   3   0  160.58    5.30
   1   3   0  143.62    5.29
   1   3   0  151.91    5.30
   1   3   0  155.38    4.86
   1   3   0  160.98    5.12
  -1   3   0  154.73    4.90
   1   3   0  162.82    5.68
  -1   3   0  153.54    5.12
  -1   3   0  144.68    5.29
  -1   3   0  154.88    5.64
   1   3   0  152.40    5.06
  -1   3   0  152.86    5.38
   2  -3   0    2.54    0.36
   2  -3   0    2.00    0.29
  -2  -3   0    2.11    0.34
  -2  -3   0    1.60    0.24
   2  -3   0    1.84    0.33
   2  -3   0    2.28    0.32
  -2  -3   0    1.27    0.36
   2  -3   0    2.07    0.33
   2  -3   0    2.02    0.34
  -2  -3   0    1.98    0.27
  -2  -3   0    2.66    0.36
  -2  -3   0    1.84    0.36
   2   3   0    2.11    0.25
   2   3   0    2.34    0.36
   2   3   0    2.09    0.36
  -2   3   0    1.76    0.21
  -2   3   0    2.35    0.34
  -2   3   0    1.83    0.35
   2   3   0    2.47    0.40
   2   3   0    1.80    0.32
  -2   3   0    1.83    0.34
  -2   3   0    2.41    0.31
  -2   3   0    1.83    0.34
   2   3   0    1.72    0.26
  -3  -3   0    4.00    0.42
  -3  -3   0    5.12    0.65
  -3  -3   0    3.42    0.56
   3  -3   0    4.00    0.57
   3  -3   0    5.37    0.63
  -3  -3   0    3.86    0.46
  -3  -3   0    3.68    0.43
   3   3   0    3.16    0.45
  -3   3   0    3.02    0.54
  -3   3   0    5.15    0.59
   3   3   0    5.64    0.63
   3   3   0    4.38    0.64
   4  -3   0    1.56    0.63
  -4  -3   0    0.87    0.63
  -4  -3   0    2.06    0.62
   4  -3   0    4.07    0.71
  -4   3   0    1.72    0.59
  -4   3   0    2.11    0.36
   4   3   0    0.65    0.63
   4   3   0    3.53    0.61
   5  -3   0    0.95    0.78
  -5  -3   0    0.28    0.72
   5  -3   0    1.66    0.76
  -5   3   0    0.60    0.37
   5   3   0    0.33    0.78
   5   3   0    0.44    0.79
  -5   3   0    1.20    0.80
  -6  -3   0    0.00    0.91
   6  -3   0   -0.21    0.91
   6  -3   0    0.72    0.93
  -6   3   0    0.19    0.94
   6   3   0    0.60    1.02
   6   3   0    1.59    0.97
   7  -3   0    0.68    1.14
   7  -3   0   -0.11    1.29
  -7  -3   0   -0.45    1.09
  -7   3   0    1.50    1.15
   7   3   0    1.89    1.29
   7   3   0   -0.61    1.17
   0  -4   0   49.75    2.08
   0   4   0   65.43    2.00
   1  -4   0  706.99   24.59
   1   4   0  740.96   24.59
  -1   4   0  742.52   24.60
  -2  -4   0   41.76    1.50
  -2  -4   0   40.95    1.66
   2  -4   0   41.87    1.49
   2  -4   0   39.41    1.73
   2  -4   0   41.00    1.60
   2  -4   0   42.30    1.64
   2  -4   0   42.32    1.56
  -2  -4   0   40.78    1.74
  -2  -4   0   40.76    1.62
  -2  -4   0   40.24    1.45
  -2  -4   0   41.45    1.65
  -2  -4   0   40.50    1.66
   2  -4   0   37.28    1.64
   2   4   0   38.11    1.50
  -2   4   0   41.91    1.66
   2   4   0   41.93    1.44
  -2   4   0   40.44    1.56
  -2   4   0   43.16    1.53
  -2   4   0   45.39    1.77
   2   4   0   42.90    1.65
   2   4   0   43.31    1.62
   2   4   0   45.22    1.83
   2   4   0   40.08    1.66
  -2   4   0   41.95    1.54
   3  -4   0   67.70    2.88
  -3  -4   0   68.61    2.71
   3  -4   0   67.94    2.70
  -3  -4   0   70.99    2.47
  -3  -4   0   64.42    2.62
  -3  -4   0   70.49    2.41
  -3  -4   0   65.44    2.62
   3  -4   0   71.80    2.66
  -3   4   0   69.10    2.52
  -3   4   0   64.89    2.69
   3   4   0   68.52    2.50
   3   4   0   71.93    2.39
   3   4   0   66.35    2.71
   3   4   0   71.35    2.94
  -3   4   0   69.63    2.48
  -4  -4   0   38.41    1.61
   4  -4   0   35.44    1.91
   4  -4   0   34.24    1.83
  -4  -4   0   39.18    1.91
  -4  -4   0   38.61    1.86
  -4   4   0   35.51    1.85
  -4   4   0   36.22    1.49
   4   4   0   36.81    2.05
   4   4   0   40.34    1.70
   4   4   0   37.06    1.86
  -5  -4   0   62.22    2.89
   5  -4   0   58.82    2.84
   5  -4   0   61.57    3.00
  -5   4   0   62.34    2.85
   5   4   0   60.69    3.06
   5   4   0   59.16    2.86
  -5   4   0   64.85    2.40
   6  -4   0   -0.74    1.01
  -6  -4   0   -0.30    0.96
   6  -4   0    0.73    0.92
   6   4   0    1.02    0.98
  -6   4   0    0.68    1.01
   6   4   0    1.49    1.04
   7  -4   0    0.15    1.31
   7  -4   0    2.35    1.18
  -7  -4   0    1.41    1.20
   7   4   0    1.95    1.33
  -7   4   0    3.08    1.20
   7   4   0    1.55    1.29
   0  -5   0    0.01    0.08
   0  -5   0    0.00    0.08
   0  -5   0    0.24    0.08
   0  -5   0   -0.01    0.06
   0  -5   0   -0.05    0.11
   0  -5   0    0.16    0.11
   0   5   0    0.20    0.12
   0   5   0    0.04    0.07
   0   5   0   -0.10    0.08
   0   5   0   -0.05    0.05
   0   5   0   -0.11    0.07
   1  -5   0  551.30   18.36
   1  -5   0  549.78   18.35
  -1  -5   0  541.80   18.35
  -1  -5   0  555.86   19.60
   1  -5   0  570.59   17.74
  -1  -5   0  520.09   17.70
  -1  -5   0  544.96   18.35
  -1   5   0  552.61   17.02
   1   5   0  538.50   18.35
   1   5   0  548.01   19.62
   1   5   0  552.62   17.68
   1   5   0  545.64   18.35
  -1   5   0  518.92   18.34
  -1   5   0  519.13   18.35
  -2  -5   0  240.24    7.92
   2  -5   0  243.01    8.65
  -2  -5   0  262.18    9.25
   2  -5   0  252.20    8.37
  -2  -5   0  254.51    8.65
  -2  -5   0  244.80    8.85
   2  -5   0  247.97    8.64
   2  -5   0  245.45    9.22
   2  -5   0  254.00    8.31
  -2  -5   0  248.04    8.37
  -2  -5   0  240.67    8.65
   2   5   0  264.61    9.31
   2   5   0  247.61    8.67
   2   5   0  262.44    8.67
  -2   5   0  254.52    8.66
   2   5   0  249.96    8.37
   2   5   0  243.95    8.27
  -2   5   0  249.16    8.01
  -2   5   0  253.28    8.66
  -2   5   0  250.07    8.76
   2   5   0  249.97    7.92
  -2   5   0  262.63    9.24
   3  -5   0   24.41    1.26
  -3  -5   0   24.24    1.24
  -3  -5   0   22.63    1.00
   3  -5   0   22.54    1.22
  -3  -5   0   20.34    1.18
  -3  -5   0   22.02    1.07
  -3  -5   0   22.69    1.01
   3  -5   0   22.76    1.18
   3   5   0   24.33    1.08
   3   5   0   23.10    0.98
  -3   5   0   22.23    0.97
  -3   5   0   21.20    1.22
   3   5   0   21.81    1.23
   3   5   0   23.54    1.33
  -3   5   0   26.37    1.12
   4  -5   0   31.61    1.81
  -4  -5   0   33.11    1.85
   4  -5   0   33.62    1.76
  -4  -5   0   34.82    1.83
   4   5   0   39.48    1.67
   4   5   0   33.85    1.77
  -4   5   0   34.82    1.41
  -4   5   0   35.25    1.79
   4   5   0   33.91    1.91
   5  -5   0    4.33    0.94
  -5  -5   0    5.19    0.93
   5  -5   0    6.64    1.04
   5   5   0    8.06    1.09
  -5   5   0    5.89    0.54
   5   5   0    5.54    1.04
  -5   5   0    5.74    0.93
   6  -5   0    1.06    0.99
   6  -5   0   -0.14    0.90
  -6  -5   0    0.20    0.93
   6   5   0    0.80    1.15
  -6   5   0    0.16    0.91
   6   5   0   -0.04    0.97
   7  -5   0    0.55    1.13
  -7  -5   0   -0.18    1.25
   7  -5   0    1.52    1.24
   7   5   0    2.29    1.31
   7   5   0    2.31    1.29
  -7   5   0    4.32    1.22
   0  -6   0   19.17    0.75
   0  -6   0   19.16    0.73
   0  -6   0   17.46    0.78
   0  -6   0   18.82    0.73
   0  -6   0   18.35    0.70
   0  -6   0   19.66    0.75
   0   6   0   20.19    0.76
   0   6   0   19.02    0.70
   0   6   0   16.90    0.79
   0   6   0   18.84    0.73
   0   6   0   18.62    0.74
  -1  -6   0  547.86   19.16
   1  -6   0  524.34   17.95
   1  -6   0  533.88   17.94
   1  -6   0  563.64   17.36
  -1  -6   0  525.36   17.94
  -1  -6   0  547.26   17.96
  -1  -6   0  516.35   17.30
   1   6   0  529.26   18.48
   1   6   0  527.72   19.18
   1   6   0  543.83   17.95
  -1   6   0  514.10   19.13
   1   6   0  530.92   17.95
  -1   6   0  486.74   17.94
   1   6   0  532.10   17.30
  -1   6   0  539.23   16.64
  -1   6   0  532.01   17.94
  -2  -6   0    8.15    0.56
   2  -6   0    9.21    0.63
   2  -6   0    8.58    0.60
  -2  -6   0    7.84    0.42
   2  -6   0    7.49    0.56
  -2  -6   0    6.99    0.58
   2  -6   0    7.98    0.55
   2  -6   0    7.33    0.52
  -2  -6   0    7.05    0.60
  -2  -6   0    9.33    0.59
  -2  -6   0    7.91    0.57
   2   6   0    7.24    0.41
   2   6   0    7.48    0.59
  -2   6   0    6.96    0.40
   2   6   0    7.52    0.58
   2   6   0    7.86    0.65
  -2   6   0    4.87    0.46
   2   6   0    6.29    0.50
  -2   6   0    8.37    0.58
  -2   6   0    6.80    0.53
   2   6   0    7.14    0.43
  -2   6   0    7.89    0.56
   3  -6   0  382.00   14.19
  -3  -6   0  385.13   12.21
  -3  -6   0  374.99   12.89
   3  -6   0  389.14   13.31
  -3  -6   0  389.09   13.31
   3   6   0  382.58   12.72
  -3   6   0  385.03   13.46
   3   6   0  380.79   14.27
  -3   6   0  395.57   12.34
  -3   6   0  381.67   13.31
   3   6   0  391.45   13.33
   3   6   0  392.39   12.19
   4  -6   0   18.43    1.25
  -4  -6   0   17.75    0.99
  -4  -6   0   14.14    1.12
  -4  -6   0   15.74    1.23
   4  -6   0   13.75    1.20
  -4   6   0   13.42    1.10
   4   6   0   16.09    1.33
   4   6   0   14.46    1.11
  -4   6   0   16.34    0.79
  -5  -6   0   10.26    1.19
  -5  -6   0    9.31    1.18
   5  -6   0   10.69    1.12
   5  -6   0    7.89    1.16
  -5   6   0    9.32    1.11
   5   6   0    8.08    1.18
  -6  -6   0    6.39    1.18
   6  -6   0    5.82    1.15
  -6  -6   0    7.68    1.10
   6  -6   0    7.93    1.41
   6   6   0    7.16    1.36
   6   6   0    5.88    1.20
  -6   6   0    8.52    1.31
   7  -6   0    2.41    1.25
  -7  -6   0    1.70    1.30
   7  -6   0    1.56    1.15
   7   6   0    2.25    1.27
  -7   6   0   -0.59    1.17
   7   6   0    1.10    1.23
   0  -7   0   -0.03    0.08
   0  -7   0   -0.02    0.12
   0  -7   0    0.04    0.12
   0  -7   0   -0.01    0.11
   0  -7   0   -0.13    0.13
   0   7   0   -0.25    0.10
   0   7   0   -0.03    0.07
   0   7   0    0.15    0.12
   0   7   0   -0.03    0.13
   0   7   0    0.21    0.19
  -1  -7   0  230.14    7.38
   1  -7   0  238.24    7.80
  -1  -7   0  236.53    7.13
  -1  -7   0  228.27    7.78
   1  -7   0  239.72    8.04
  -1  -7   0  242.63    8.06
   1  -7   0  233.52    8.22
  -1  -7   0  238.78    8.57
  -1  -7   0  231.81    8.04
   1  -7   0  233.89    8.05
  -1  -7   0  248.58    8.30
  -1   7   0  216.75    8.03
   1   7   0  242.83    8.05
  -1   7   0  232.74    8.54
   1   7   0  231.56    8.31
   1   7   0  235.90    8.59
   1   7   0  237.97    8.06
   1   7   0  239.69    7.76
  -1   7   0  234.94    8.05
  -1   7   0  230.87    8.22
   2  -7   0   56.60    2.15
   2  -7   0   54.85    2.19
  -2  -7   0   56.70    2.21
   2  -7   0   52.95    2.27
  -2  -7   0   58.30    2.20
  -2  -7   0   56.47    2.17
  -2  -7   0   55.43    2.18
  -2  -7   0   60.52    2.32
   2  -7   0   60.65    2.18
  -2  -7   0   55.75    1.92
   2   7   0   55.72    2.00
  -2   7   0   58.89    2.19
  -2   7   0   55.83    2.02
   2   7   0   57.62    1.92
  -2   7   0   54.84    2.08
  -2   7   0   57.48    2.19
  -2   7   0   58.13    2.28
   2   7   0   58.71    2.13
   2   7   0   57.72    2.19
   2   7   0   55.56    2.19
   2   7   0   57.55    2.38
  -3  -7   0   83.10    2.83
   3  -7   0   85.11    3.21
   3  -7   0   81.41    3.36
  -3  -7   0   86.41    3.22
  -3  -7   0   82.00    3.20
  -3  -7   0   81.31    3.18
   3   7   0   85.95    3.52
   3   7   0   83.27    3.23
   3   7   0   85.75    2.82
   3   7   0   82.14    2.96
  -3   7   0   86.12    3.00
  -3   7   0   79.88    3.19
  -3   7   0   82.56    3.03
  -4  -7   0    5.08    0.61
   4  -7   0    5.58    0.74
  -4  -7   0    5.87    0.85
   4  -7   0    5.38    0.85
  -4  -7   0    5.57    0.83
  -4   7   0    5.53    0.80
   4   7   0    6.13    0.88
   4   7   0    6.99    0.68
   4   7   0    5.32    0.80
  -4   7   0    4.69    0.45
   5  -7   0   20.23    1.56
  -5  -7   0   22.29    1.65
  -5  -7   0   21.01    1.73
   5  -7   0   21.06    1.59
   5  -7   0   23.58    1.69
   5   7   0   23.01    1.66
  -5   7   0   22.73    1.65
   5   7   0   23.03    1.77
   6  -7   0    5.19    1.11
  -6  -7   0    6.76    1.22
   6  -7   0    7.12    1.25
  -6   7   0    5.73    1.17
   6   7   0    7.73    1.35
   6   7   0    7.22    1.22
  -7  -7   0    0.37    1.20
   7  -7   0   -0.16    1.14
  -7   7   0    1.38    1.22
   7   7   0    0.50    1.23
   7   7   0    0.67    1.24
   0  -8   0   16.60    0.71
   0  -8   0   15.65    0.72
   0  -8   0   16.59    0.65
   0  -8   0   16.13    0.73
   0  -8   0   17.16    0.68
   0   8   0   15.83    0.71
   0   8   0   16.64    0.71
   0   8   0   16.48    0.76
   0   8   0   16.60    0.66
   0   8   0   15.96    0.67
   0   8   0   17.89    0.71
  -1  -8   0   15.11    0.71
  -1  -8   0   13.69    0.71
   1  -8   0   14.57    0.70
   1  -8   0   14.85    0.65
  -1  -8   0   15.25    0.49
  -1  -8   0   13.87    0.70
  -1  -8   0   15.13    0.71
   1  -8   0   15.21    0.69
   1  -8   0   15.83    0.72
   1   8   0   15.93    0.68
  -1   8   0   15.07    0.70
  -1   8   0   15.45    0.67
   1   8   0   15.04    0.72
   1   8   0   14.34    0.75
   1   8   0   14.31    0.72
  -1   8   0   14.56    0.66
  -1   8   0   15.48    0.70
   1   8   0   14.84    0.71
   2  -8   0    0.50    0.41
   2  -8   0    0.43    0.23
  -2  -8   0    0.69    0.28
  -2  -8   0    0.89    0.42
  -2  -8   0    0.35    0.19
   2  -8   0    0.49    0.19
  -2  -8   0    0.33    0.29
  -2  -8   0    0.38    0.30
   2  -8   0    0.62    0.28
   2  -8   0    0.67    0.32
   2   8   0    0.51    0.21
  -2   8   0    0.71    0.30
   2   8   0    0.98    0.34
   2   8   0    0.39    0.27
   2   8   0    0.69    0.30
  -2   8   0    0.34    0.28
   2   8   0    0.02    0.33
  -2   8   0    0.22    0.24
  -2   8   0    0.29    0.17
   2   8   0    0.24    0.20
  -2   8   0    0.53    0.33
  -2   8   0    0.49    0.27
  -3  -8   0    0.18    0.43
   3  -8   0    1.37    0.47
   3  -8   0    1.24    0.46
  -3  -8   0    1.07    0.60
  -3  -8   0    0.66    0.31
  -3  -8   0    1.71    0.40
   3   8   0    1.50    0.33
   3   8   0    1.14    0.46
  -3   8   0    0.75    0.25
  -3   8   0   -0.13    0.52
  -3   8   0    1.59    0.49
   3   8   0    0.35    0.50
   3   8   0    1.26    0.31
   4  -8   0   49.57    2.40
   4  -8   0   51.40    2.33
  -4  -8   0   55.62    2.37
  -4  -8   0   50.02    2.34
  -4  -8   0   51.88    1.98
   4   8   0   47.27    2.30
   4   8   0   49.06    2.52
  -4   8   0   52.90    2.12
  -4   8   0   52.25    2.31
  -4   8   0   48.62    1.95
   4   8   0   51.11    2.06
  -5  -8   0    3.96    0.91
   5  -8   0    6.53    1.03
  -5  -8   0    5.39    1.06
   5  -8   0    4.27    0.92
   5   8   0    4.04    1.01
   5   8   0    2.32    0.76
  -5   8   0    3.16    0.81
  -6  -8   0    3.03    1.15
   6  -8   0    1.88    1.00
   6  -8   0    0.36    0.99
   6   8   0    1.79    1.08
  -6   8   0    0.93    0.96
   6   8   0    0.59    0.97
   7  -8   0   -0.72    1.17
  -7  -8   0    1.16    1.20
   7   8   0   -1.69    1.18
  -7   8   0    0.64    1.20
   7   8   0   -0.38    1.27
   0  -9   0   -0.37    0.15
   0  -9   0   -0.23    0.18
   0  -9   0   -0.63    0.16
   0  -9   0   -0.60    0.19
   0  -9   0   -0.16    0.22
   0   9   0   -0.54    0.15
   0   9   0    0.76    0.29
   0   9   0   -0.40    0.11
   0   9   0   -0.31    0.13
   0   9   0   -0.34    0.17
  -1  -9   0   41.58    1.57
  -1  -9   0   36.94    1.57
  -1  -9   0   41.51    1.62
   1  -9   0   41.67    1.58
   1  -9   0   40.98    1.56
   1  -9   0   41.64    1.56
  -1  -9   0   39.78    1.54
  -1  -9   0   40.13    1.67
   1  -9   0   41.79    1.57
  -1   9   0   40.87    1.49
   1   9   0   36.88    1.57
  -1   9   0   42.20    1.56
  -1   9   0   40.76    1.59
   1   9   0   41.97    1.65
   1   9   0   41.50    1.51
  -1   9   0   39.81    1.57
   1   9   0   41.78    1.58
  -1   9   0   41.29    1.57
   2  -9   0  161.44    5.84
  -2  -9   0  164.51    5.85
   2  -9   0  163.68    5.74
  -2  -9   0  172.96    5.88
   2  -9   0  167.37    5.89
  -2  -9   0  165.90    5.30
  -2  -9   0  175.72    6.24
  -2  -9   0  158.16    5.72
   2  -9   0  154.26    5.85
   2   9   0  169.50    5.86
   2   9   0  176.88    5.75
   2   9   0  161.28    5.87
  -2   9   0  160.03    5.44
  -2   9   0  165.29    5.86
   2   9   0  169.31    6.30
   2   9   0  164.50    5.54
   2   9   0  166.63    5.07
  -2   9   0  175.85    5.88
  -2   9   0  161.94    5.87
  -2   9   0  175.12    6.21
   2   9   0  165.27    5.31
   3  -9   0   54.74    2.27
   3  -9   0   53.64    2.36
   3  -9   0   56.74    2.32
  -3  -9   0   58.23    2.36
  -3  -9   0   56.25    2.34
  -3  -9   0   55.57    1.97
   3   9   0   55.47    2.05
  -3   9   0   54.82    2.13
   3   9   0   55.46    2.32
  -3   9   0   55.43    2.31
   3   9   0   57.66    1.97
   3   9   0   56.98    2.53
  -3   9   0   53.55    2.08
  -4  -9   0    0.93    0.61
   4  -9   0    1.62    0.65
   4  -9   0    1.15    0.65
  -4  -9   0    1.51    0.73
   4   9   0    1.78    0.49
  -4   9   0    2.33    0.63
  -4   9   0    1.39    0.33
   4   9   0    2.62    0.77
   4   9   0    2.01    0.66
   5  -9   0   13.41    1.27
  -5  -9   0   12.88    1.41
  -5  -9   0   14.87    1.40
   5  -9   0   15.66    1.45
   5   9   0   16.03    1.35
  -5   9   0   13.01    1.28
   5   9   0   13.63    1.48
  -6  -9   0   12.10    1.50
   6  -9   0    7.44    1.38
   6  -9   0    7.81    1.30
  -6   9   0    5.93    1.26
   6   9   0    7.26    1.40
   6   9   0    7.52    1.29
   7  -9   0    1.60    1.22
  -7  -9   0    0.72    1.26
   7   9   0    1.72    1.53
   7   9   0    3.19    1.34
  -7   9   0    2.36    1.23
   0 -10   0   40.57    1.56
   0 -10   0   41.88    1.47
   0 -10   0   40.86    1.55
   0  10   0   40.60    1.55
   0  10   0   41.04    1.62
   0  10   0   39.86    1.56
   0  10   0   40.78    1.47
   0  10   0   39.27    1.54
   1 -10   0  122.19    4.39
   1 -10   0  124.32    4.25
  -1 -10   0  123.05    4.55
  -1 -10   0  119.74    4.49
   1 -10   0  124.96    4.32
  -1 -10   0  123.32    4.32
   1 -10   0  123.19    4.34
  -1 -10   0  120.96    4.19
  -1 -10   0  119.87    4.33
   1  10   0  127.81    4.17
  -1  10   0  122.45    4.33
  -1  10   0  120.07    4.39
  -1  10   0  124.63    4.02
  -1  10   0  118.44    4.31
   1  10   0  120.25    4.33
   1  10   0  126.03    4.59
   1  10   0  123.14    4.33
  -2 -10   0   11.17    0.78
  -2 -10   0    9.62    0.66
  -2 -10   0    9.94    0.70
   2 -10   0    9.09    0.52
  -2 -10   0    9.32    0.67
  -2 -10   0    9.36    0.64
  -2 -10   0    8.59    0.49
   2  10   0    8.98    0.77
   2  10   0    7.91    0.65
  -2  10   0    9.86    0.68
  -2  10   0    9.53    0.52
  -2  10   0    9.13    0.60
   2  10   0    9.89    0.53
   2  10   0    9.50    0.69
   3 -10   0    2.39    0.49
   3 -10   0    2.11    0.47
  -3 -10   0    1.87    0.57
  -3 -10   0    3.68    0.39
  -3 -10   0    2.26    0.59
  -3 -10   0    3.80    0.53
   3  10   0    3.36    0.38
   3  10   0    3.38    0.41
  -3  10   0    2.45    0.33
   3  10   0    2.82    0.52
   3  10   0    2.76    0.64
  -3  10   0    2.71    0.56
  -3  10   0    2.17    0.55
  -4 -10   0    8.87    0.70
   4 -10   0    7.20    0.84
  -4 -10   0    8.40    0.95
   4 -10   0    7.78    0.91
  -4 -10   0    8.06    0.98
  -4  10   0    5.42    0.79
  -4  10   0    7.68    0.58
   4  10   0    7.25    0.89
   4  10   0    7.61    0.72
   4  10   0    8.11    1.03
   5 -10   0    3.23    0.85
  -5 -10   0    3.57    1.00
   5 -10   0    1.83    0.83
  -5 -10   0    3.34    0.91
  -5  10   0    3.77    0.96
   5  10   0    2.65    0.96
   5  10   0    1.40    0.78
  -6 -10   0    3.25    1.16
   6 -10   0    2.23    1.04
   6  10   0    4.15    1.35
  -6  10   0    2.42    1.09
   6  10   0    3.68    1.11
   7 -10   0    1.63    1.15
  -7 -10   0    0.73    1.20
  -7  10   0    0.31    1.16
   7  10   0    1.41    1.22
   7  10   0   -0.54    1.21
   0 -11   0   -0.06    0.19
   0 -11   0    0.71    0.27
   0 -11   0    0.47    0.21
   0 -11   0   -0.06    0.18
   0  11   0    0.47    0.19
   0  11   0    0.25    0.14
   0  11   0    0.07    0.19
   0  11   0   -0.04    0.17
   1 -11   0  466.57   16.53
  -1 -11   0  473.68   16.54
   1 -11   0  502.73   16.96
  -1 -11   0  501.36   16.53
   1 -11   0  496.66   16.53
  -1 -11   0  498.48   17.08
  -1 -11   0  482.38   15.95
  -1 -11   0  489.88   17.59
  -1  11   0  504.07   16.55
  -1  11   0  491.94   16.99
   1  11   0  482.65   16.54
   1  11   0  481.49   17.11
   1  11   0  468.82   16.53
  -1  11   0  491.12   16.53
   1  11   0  472.60   17.61
   1  11   0  480.97   15.92
  -2 -11   0  624.15   20.71
  -2 -11   0  633.91   21.40
  -2 -11   0  624.18   19.69
   2 -11   0  629.82   21.41
   2 -11   0  632.98   21.90
  -2 -11   0  636.68   21.42
  -2  11   0  628.60   21.40
  -2  11   0  604.44   19.86
   2  11   0  609.27   21.41
  -2  11   0  627.53   21.90
   2  11   0  619.58   22.07
  -2  11   0  667.88   22.81
   2  11   0  638.42   22.90
  -2  11   0  638.63   21.41
  -3 -11   0   17.46    1.15
  -3 -11   0   17.09    1.14
   3 -11   0   17.87    1.13
  -3 -11   0   17.95    0.82
   3 -11   0   17.50    1.14
   3  11   0   18.54    0.83
  -3  11   0   17.82    1.12
  -3  11   0   17.03    0.83
   3  11   0   17.51    0.86
   3  11   0   18.45    0.64
   3  11   0   18.27    1.16
   3  11   0   16.00    1.21
  -4 -11   0   17.62    0.95
   4 -11   0   16.41    1.19
  -4 -11   0   15.18    1.33
   4 -11   0   18.10    1.31
  -4 -11   0   19.86    1.39
  -4  11   0   15.05    1.18
   4  11   0   17.32    1.01
   4  11   0   17.63    1.33
  -4  11   0   17.02    0.88
   4  11   0   14.99    1.34
  -5 -11   0    5.75    0.80
   5 -11   0    6.37    1.09
   5 -11   0    6.29    1.07
  -5 -11   0    7.89    1.30
  -5 -11   0    6.25    1.11
   5  11   0    6.94    1.08
   5  11   0    3.80    1.05
  -5  11   0    7.79    1.07
   6 -11   0    9.51    1.36
  -6 -11   0    7.16    1.32
   6  11   0    6.44    1.23
  -6  11   0    5.07    1.16
   6  11   0    5.77    1.31
   7 -11   0    0.67    1.15
  -7 -11   0   -0.03    1.25
   7  11   0    1.26    1.32
  -7  11   0    1.98    1.29
   7  11   0    0.11    1.34
   0 -12   0   -0.12    0.21
   0 -12   0    0.00    0.20
   0 -12   0    0.12    0.23
   0  12   0    0.22    0.19
   0  12   0   -0.08    0.13
   0  12   0    0.16    0.24
   0  12   0   -0.03    0.35
   0  12   0   -0.11    0.20
  -1 -12   0   29.87    1.24
  -1 -12   0   28.88    1.34
  -1 -12   0   29.03    1.23
   1 -12   0   28.45    1.24
   1 -12   0   29.32    1.23
   1 -12   0   28.61    1.25
  -1 -12   0   29.06    1.26
  -1 -12   0   29.99    1.24
   1  12   0   30.21    1.18
   1  12   0   28.57    1.25
   1  12   0   29.56    1.26
  -1  12   0   27.38    1.24
  -1  12   0   29.18    1.17
  -1  12   0   28.64    1.24
   1  12   0   30.05    1.32
   1  12   0   28.37    1.25
  -1  12   0   29.91    1.26
   2 -12   0  186.89    6.50
  -2 -12   0  179.01    5.86
  -2 -12   0  182.57    6.30
  -2 -12   0  184.06    6.49
   2 -12   0  183.83    6.53
  -2  12   0  189.61    6.49
  -2  12   0  180.45    6.47
   2  12   0  179.58    6.48
  -2  12   0  191.84    6.83
   2  12   0  181.90    6.93
   2  12   0  178.70    6.74
  -3 -12   0    6.22    0.49
   3 -12   0    5.15    0.69
  -3 -12   0    5.11    0.67
  -3 -12   0    6.23    0.81
   3  12   0    6.41    0.52
   3  12   0    7.36    0.79
   3  12   0    6.40    0.29
  -3  12   0    7.74    0.79
  -3  12   0    6.14    0.51
   3  12   0    6.42    0.85
  -4 -12   0    3.11    0.53
   4 -12   0    2.33    0.64
  -4 -12   0    1.32    0.77
  -4 -12   0    3.47    0.80
   4  12   0    3.44    0.82
   4  12   0    0.81    0.69
   4  12   0    2.70    0.26
  -4  12   0    1.89    0.73
  -4  12   0    1.99    0.64
   4  12   0    2.76    0.51
  -5 -12   0    3.78    0.92
  -5 -12   0    3.25    1.02
   5 -12   0    5.72    1.01
   5  12   0    3.70    1.03
   5  12   0    3.76    0.89
  -5  12   0    3.95    0.89
   6 -12   0   -0.47    0.97
  -6 -12   0   -0.70    0.98
  -6 -12   0    0.39    1.09
   6  12   0    0.43    0.89
   6  12   0   -0.20    0.98
  -6  12   0    1.03    1.05
  -7 -12   0    0.23    1.23
   7 -12   0    0.40    1.21
   7  12   0   -1.18    1.22
  -7  12   0    0.45    1.33
   7  12   0    0.35    1.24
   0 -13   0    0.11    0.26
   0 -13   0   -0.03    0.19
   0 -13   0   -0.16    0.25
   0 -13   0    0.11    0.25
   0 -13   0   -0.24    0.20
   0  13   0    0.20    0.21
   0  13   0    0.01    0.26
   0  13   0    0.01    0.14
   0  13   0    0.59    0.37
   0  13   0    0.01    0.19
   1 -13   0  158.79    5.42
  -1 -13   0  150.08    5.22
   1 -13   0  154.55    5.38
  -1 -13   0  154.86    5.42
  -1 -13   0  154.87    5.39
  -1 -13   0  153.32    5.66
  -1 -13   0  151.86    5.60
   1  13   0  157.10    5.40
   1  13   0  152.44    5.40
   1  13   0  149.86    5.61
  -1  13   0  149.83    5.51
   1  13   0  150.17    5.69
  -1  13   0  157.83    5.41
   1  13   0  157.24    5.20
  -1  13   0  152.54    5.00
  -1  13   0  142.92    5.37
  -2 -13   0  321.02   10.87
  -2 -13   0  320.11   10.21
  -2 -13   0  333.02   11.58
   2 -13   0  310.85   11.19
  -2 -13   0  317.62   11.19
   2 -13   0  327.97   11.39
  -2  13   0  318.74   11.37
  -2  13   0  321.14   11.18
   2  13   0  330.90   11.58
  -2  13   0  336.64   11.85
   2  13   0  332.79   11.97
  -2  13   0  320.07   10.39
   2  13   0  318.40   11.20
   3 -13   0   55.32    2.37
   3 -13   0   58.74    2.43
  -3 -13   0   50.94    2.46
  -3 -13   0   55.43    2.39
  -3 -13   0   57.29    1.99
   3  13   0   57.61    2.60
  -3  13   0   56.65    2.27
  -3  13   0   56.59    2.37
  -3  13   0   55.97    2.16
   3  13   0   52.93    2.07
   3  13   0   61.68    2.43
  -4 -13   0   11.65    1.26
  -4 -13   0   12.40    1.14
  -4 -13   0   15.35    0.84
   4 -13   0   12.61    1.13
   4  13   0   16.77    1.39
   4  13   0   15.82    1.28
   4  13   0   15.43    0.59
  -4  13   0   12.31    1.08
   4  13   0   15.10    0.91
   5 -13   0   14.67    1.34
  -5 -13   0   17.81    1.54
  -5 -13   0   14.32    1.35
   5  13   0   15.28    1.40
  -5  13   0   19.17    1.45
   5  13   0   16.04    1.59
  -6 -13   0    3.36    1.27
   6 -13   0    2.48    1.09
  -6 -13   0    2.49    1.11
  -6  13   0    2.82    1.09
   6  13   0    2.77    1.01
   6  13   0    4.55    1.24
   7 -13   0    0.82    1.29
  -7 -13   0   -0.14    1.30
   7  13   0   -1.79    1.25
   7  13   0   -0.99    1.44
  -7  13   0    0.08    1.25
   0 -14   0   89.32    3.04
   0 -14   0   84.19    2.96
   0 -14   0   83.90    3.11
   0 -14   0   84.78    3.14
   0  14   0   86.88    2.95
   0  14   0   82.18    3.16
   0  14   0   83.83    3.12
   0  14   0   84.56    3.13
   0  14   0   84.31    3.29
   1 -14   0   11.53    0.62
   1 -14   0   12.66    0.76
  -1 -14   0   10.73    0.73
  -1 -14   0   10.38    0.68
   1 -14   0   10.58    0.71
   1 -14   0   11.10    0.68
  -1 -14   0   11.07    0.62
  -1 -14   0   10.41    0.67
   1  14   0   11.13    0.67
  -1  14   0   11.69    0.71
   1  14   0   11.32    0.67
   1  14   0   10.37    0.69
  -1  14   0   10.86    0.68
   1  14   0   10.72    0.71
  -1  14   0   10.44    0.68
   1  14   0   12.10    0.82
  -1  14   0   11.26    0.74
   2 -14   0    2.18    0.35
   2 -14   0    2.76    0.48
  -2 -14   0    3.19    0.54
  -2 -14   0    3.02    0.33
  -2 -14   0    3.13    0.55
   2  14   0    3.04    0.53
  -2  14   0    3.00    0.43
   2  14   0    2.77    0.54
  -2  14   0    2.24    0.46
  -2  14   0    2.78    0.37
  -2  14   0    2.95    0.47
   3 -14   0   10.81    0.66
  -3 -14   0   11.78    0.97
   3 -14   0    8.75    0.89
  -3 -14   0   10.09    0.61
   3 -14   0    8.68    0.80
  -3 -14   0   10.33    0.99
   3  14   0   11.76    1.10
  -3  14   0   10.87    0.91
   3  14   0   10.60    0.65
   3  14   0    7.16    0.76
  -4 -14   0    6.05    0.95
  -4 -14   0    7.72    0.65
  -4 -14   0    7.21    1.05
   4 -14   0    6.39    0.88
  -4  14   0    5.63    0.81
   4  14   0    7.34    1.05
   4  14   0    6.49    0.32
   4  14   0    5.45    0.79
   4  14   0    6.04    0.61
  -5 -14   0    2.06    0.99
   5 -14   0    2.38    0.90
  -5 -14   0    1.78    0.89
   5  14   0    0.94    0.81
  -5  14   0    1.40    0.90
  -5  14   0    2.27    0.90
   5  14   0    1.70    0.98
   6 -14   0    0.33    1.06
  -6 -14   0   -1.01    1.04
  -6 -14   0   -0.22    1.10
  -6  14   0    0.70    1.06
   6  14   0    0.76    1.06
   6  14   0    0.02    0.92
   7 -14   0    0.88    1.22
  -7 -14   0   -1.41    1.18
   7  14   0    0.51    1.43
  -7  14   0   -1.28    1.19
   7  14   0    1.53    1.35
   0 -15   0    1.77    0.34
   0 -15   0    1.50    0.36
   0 -15   0    1.77    0.31
   0 -15   0    1.10    0.33
   0  15   0    2.61    0.50
   0  15   0    1.58    0.35
   0  15   0    1.62    0.28
   0  15   0    0.68    0.30
   1 -15   0   69.45    2.48
   1 -15   0   70.73    2.66
   1 -15   0   69.98    2.64
  -1 -15   0   72.59    2.58
  -1 -15   0   71.29    2.70
   1 -15   0   74.39    2.70
  -1 -15   0   71.07    2.71
  -1 -15   0   73.21    2.66
   1 -15   0   68.29    2.66
  -1  15   0   61.71    2.70
   1  15   0   70.91    2.55
   1  15   0   69.64    2.73
  -1  15   0   70.02    2.65
   1  15   0   67.64    2.83
   1  15   0   68.85    2.66
   1  15   0   69.53    2.67
  -1  15   0   68.50    2.65
  -1  15   0   70.23    2.48
   2 -15   0  126.75    4.61
   2 -15   0  117.80    4.48
  -2 -15   0  122.54    4.53
   2 -15   0  126.89    4.58
  -2 -15   0  124.36    4.09
  -2 -15   0  126.47    4.62
   2  15   0  126.29    4.90
   2  15   0  132.17    4.87
  -2  15   0  121.87    4.29
  -2  15   0  130.00    4.60
  -2  15   0  129.57    4.76
  -2  15   0  126.70    4.59
   2  15   0  125.24    4.62
   3 -15   0   27.78    1.54
  -3 -15   0   28.16    1.54
   3 -15   0   30.84    1.32
  -3 -15   0   30.28    1.64
  -3 -15   0   28.28    1.16
   3 -15   0   29.92    1.60
  -3  15   0   27.58    1.45
   3  15   0   28.29    1.66
   3  15   0   29.00    1.22
  -3  15   0   32.06    1.56
   3  15   0   28.24    1.54
  -4 -15   0    0.69    0.67
  -4 -15   0    1.56    0.46
   4 -15   0    0.97    0.71
  -4 -15   0    0.63    0.80
   4  15   0    2.19    0.72
   4  15   0    1.80    0.80
   4  15   0    0.92    0.44
  -4  15   0    0.04    0.60
   5 -15   0    3.39    0.97
  -5 -15   0    4.72    1.27
  -5 -15   0    4.02    1.01
   5  15   0    4.28    0.97
   5  15   0    5.57    1.16
  -5  15   0    6.92    1.13
  -6 -15   0    3.52    1.30
   6 -15   0    5.95    1.26
  -6 -15   0    4.66    1.25
   6  15   0    4.31    1.19
  -6  15   0    4.71    1.30
  -6  15   0    4.98    1.16
   6  15   0    3.72    1.39
   7  15   0    1.46    1.39
   0 -16   0   19.00    0.96
   0 -16   0   18.61    1.01
   0 -16   0   19.10    0.89
   0 -16   0   20.66    1.05
   0  16   0   19.48    0.88
   0  16   0   20.87    1.00
   0  16   0   18.20    0.84
   0  16   0   19.19    1.08
   0  16   0   19.34    1.00
   1 -16   0   10.42    0.60
  -1 -16   0    9.25    0.73
   1 -16   0   10.16    0.65
  -1 -16   0   11.97    0.83
   1 -16   0   11.22    0.75
  -1 -16   0   10.83    0.62
  -1 -16   0    7.98    0.68
   1 -16   0   11.99    0.87
   1  16   0   10.83    0.68
  -1  16   0   10.64    0.68
   1  16   0   10.80    0.64
  -1  16   0    9.96    0.79
  -1  16   0    9.59    0.72
   1  16   0   12.34    0.74
   1  16   0    7.38    0.64
  -1  16   0   10.11    0.71
  -2 -16   0    0.57    0.26
  -2 -16   0    0.49    0.37
   2 -16   0    0.19    0.29
   2 -16   0    0.49    0.35
  -2 -16   0    1.29    0.54
   2  16   0    0.98    0.39
  -2  16   0    0.61    0.27
   2  16   0    0.27    0.41
  -2  16   0    0.25    0.37
  -2  16   0    0.08    0.43
  -2  16   0    0.72    0.41
   3 -16   0    8.12    0.86
  -3 -16   0    7.46    0.54
  -3 -16   0    7.00    0.91
   3 -16   0    8.64    0.61
  -3 -16   0    7.35    0.78
  -3  16   0    6.66    0.74
   3  16   0    9.62    0.93
  -3  16   0    7.05    0.79
   3  16   0    8.24    0.91
   3  16   0    6.89    0.56
   4 -16   0    5.71    0.88
  -4 -16   0    3.35    0.84
  -4 -16   0    5.90    0.61
  -4 -16   0    4.89    0.98
   4  16   0    5.03    0.58
   4  16   0    8.60    1.13
   4  16   0    4.54    0.85
  -4  16   0    5.98    0.91
  -5 -16   0   -0.38    0.96
  -5 -16   0    1.09    0.88
   5 -16   0    0.58    0.86
   5 -16   0    0.14    0.93
  -5  16   0   -0.18    0.86
   5  16   0   -0.09    0.60
   5  16   0    0.66    0.77
   5  16   0    0.49    0.94
  -5  16   0    0.11    0.85
   6 -16   0   -0.24    0.99
  -6 -16   0    0.13    1.13
  -6 -16   0    0.08    1.09
   6  16   0    0.83    0.97
   6  16   0    0.94    1.14
  -6  16   0    0.05    1.00
   0 -17   0    0.51    0.31
   0 -17   0    0.52    0.30
   0 -17   0    0.51    0.30
   0  17   0    0.77    0.21
   0  17   0    0.83    0.29
   0  17   0    0.41    0.28
   0  17   0    0.71    0.33
   1 -17   0  151.62    5.34
  -1 -17   0  154.39    5.67
  -1 -17   0  151.33    5.49
   1 -17   0  151.59    5.52
  -1 -17   0  153.65    5.28
   1 -17   0  147.55    5.45
   1 -17   0  149.49    5.15
  -1  17   0  151.95    5.62
   1  17   0  153.20    5.46
   1  17   0  150.76    5.69
   1  17   0  153.83    5.22
  -1  17   0  154.18    5.44
  -1  17   0  153.59    5.46
   2 -17   0  129.67    4.67
  -2 -17   0  119.79    4.67
  -2 -17   0  124.53    4.57
  -2 -17   0  124.93    4.13
   2 -17   0  122.21    4.65
   2 -17   0  124.32    4.57
  -2  17   0  138.78    4.80
   2  17   0  120.77    4.66
  -2  17   0  135.15    4.74
  -2  17   0  118.76    4.29
  -2  17   0  124.12    4.64
   2  17   0  129.76    4.95
   3 -17   0   26.85    1.59
   3 -17   0   29.89    1.62
  -3 -17   0   29.98    1.21
   3 -17   0   30.83    1.37
  -3 -17   0   28.90    1.67
  -3 -17   0   30.45    1.63
  -3  17   0   29.25    1.59
   3  17   0   30.39    1.28
   3  17   0   28.97    1.64
  -3  17   0   29.90    1.48
  -3  17   0   30.92    1.38
   3  17   0   31.69    1.81
   4 -17   0    8.73    1.03
  -4 -17   0    9.15    0.72
  -4 -17   0   10.24    1.14
  -4 -17   0   11.01    1.24
  -4  17   0    7.75    0.93
   4  17   0    7.27    0.95
   4  17   0   11.24    0.77
   4  17   0    8.59    1.14
  -5 -17   0   24.28    1.32
  -5 -17   0   25.70    1.90
  -5 -17   0   22.20    1.87
   5 -17   0   27.50    1.91
   5  17   0   24.99    2.05
   5  17   0   17.96    1.57
  -5  17   0   22.97    1.72
  -5  17   0   25.84    1.84
  -6 -17   0   -2.02    0.98
  -6 -17   0    0.80    1.38
   6 -17   0   -0.06    1.09
  -6  17   0   -1.24    1.04
   6  17   0    1.25    1.04
   6  17   0    0.30    1.12
   0 -18   0  506.72   17.76
   0 -18   0  513.85   17.01
   0 -18   0  533.23   17.11
   0  18   0  524.90   17.75
   0  18   0  530.00   18.35
   0  18   0  497.89   17.73
   0  18   0  508.70   18.73
   0  18   0  536.34   17.02
   1 -18   0  216.24    7.09
  -1 -18   0  215.41    7.81
   1 -18   0  203.17    7.48
   1 -18   0  199.22    7.21
  -1 -18   0  212.74    7.50
  -1 -18   0  213.42    7.20
   1  18   0  212.33    7.49
  -1  18   0  213.91    7.67
   1  18   0  212.06    7.83
  -1  18   0  217.02    7.46
   2 -18   0    6.75    0.80
   2 -18   0    6.79    0.73
  -2 -18   0    8.47    0.79
  -2 -18   0    4.88    0.62
  -2 -18   0    5.74    0.47
   2  18   0    5.63    0.65
  -2  18   0    6.60    0.67
   2  18   0    6.11    0.75
  -2  18   0    7.69    0.76
   2  18   0    6.83    0.83
  -2  18   0    6.51    0.53
  -2  18   0    6.33    0.68
  -3 -18   0   34.18    1.35
   3 -18   0   34.81    1.77
  -3 -18   0   34.12    1.93
  -3 -18   0   35.01    1.77
   3  18   0   34.90    1.80
  -3  18   0   36.53    1.74
   3  18   0   33.76    1.42
   3  18   0   34.89    1.89
  -3  18   0   32.71    1.74
  -4 -18   0   16.81    0.94
   4 -18   0   16.49    1.34
  -4 -18   0   16.87    1.42
  -4 -18   0   19.51    1.62
   4  18   0   16.40    1.58
   4  18   0   17.11    1.41
  -4  18   0   17.33    1.38
   4  18   0   16.70    0.99
  -4  18   0   18.19    1.42
   5 -18   0    4.19    1.08
  -5 -18   0    2.52    1.03
   5  18   0    4.32    1.11
   5  18   0    2.29    0.95
  -5  18   0    3.88    1.02
   6 -18   0   -0.67    0.99
  -6 -18   0   -0.63    1.16
  -6 -18   0    0.86    1.24
   6  18   0    0.43    0.97
  -6  18   0   -0.37    1.01
   6  18   0    0.32    1.07
   0 -19   0    8.97    0.73
   0 -19   0   11.61    0.70
   0 -19   0   10.46    0.81
   0  19   0   11.46    0.82
   0  19   0   10.29    0.62
   1 -19   0   70.39    2.59
   1 -19   0   65.12    2.72
  -1 -19   0   71.96    2.80
   1 -19   0   69.44    2.80
  -1 -19   0   69.03    2.80
   1  19   0   69.67    2.79
  -1  19   0   72.06    2.78
   1  19   0   72.03    3.03
   1  19   0   75.23    2.84
  -1  19   0   74.49    2.92
  -2 -19   0   53.46    1.68
   2 -19   0   50.42    2.29
   2 -19   0   54.16    2.29
  -2 -19   0   52.96    1.91
  -2 -19   0   54.40    2.27
  -2 -19   0   53.20    2.29
   2  19   0   56.99    2.38
  -2  19   0   56.52    2.27
  -2  19   0   54.15    2.19
   2  19   0   51.56    2.28
  -2  19   0   53.77    2.13
  -2  19   0   52.83    2.27
   3 -19   0    8.01    1.03
  -3 -19   0    7.78    0.90
  -3 -19   0    9.37    0.61
   3 -19   0   12.61    1.07
  -3 -19   0    9.29    1.04
  -3  19   0    7.57    0.83
  -3  19   0    8.07    0.98
   3  19   0    9.93    1.03
   3  19   0    7.21    0.85
  -3  19   0    9.24    0.84
   3  19   0    8.43    0.65
  -4 -19   0    1.07    0.74
  -4 -19   0   -0.76    0.81
  -4 -19   0    0.33    0.43
   4 -19   0    1.08    0.75
   4 -19   0    1.54    0.87
  -4  19   0    0.41    0.65
   4  19   0    0.44    0.81
   4  19   0    0.05    0.78
   4  19   0    0.82    0.45
  -5 -19   0    6.94    1.18
  -5 -19   0    8.84    1.35
   5 -19   0    9.18    1.28
  -5  19   0    9.07    1.27
   5  19   0    7.89    0.85
   5  19   0    7.04    1.15
   5  19   0    6.29    1.27
   6 -19   0    3.81    1.28
  -6 -19   0    2.77    1.29
  -6 -19   0    2.87    1.22
   6  19   0    4.67    1.33
  -6  19   0    4.03    1.25
   6  19   0    4.37    1.19
   0 -20   0    4.62    0.48
   0 -20   0    2.14    0.46
   0  20   0    3.57    0.45
   0  20   0    4.84    0.67
   1 -20   0   43.15    1.87
  -1 -20   0   39.91    1.78
  -1 -20   0   43.29    1.77
   1 -20   0   40.85    1.81
   1 -20   0   40.40    1.64
   1  20   0   39.70    1.83
  -1  20   0   46.59    1.92
  -1  20   0   41.48    1.85
   1  20   0   41.74    1.80
   1  20   0   42.45    2.06
  -2 -20   0    5.12    0.68
   2 -20   0    5.84    0.78
   2 -20   0    5.39    0.69
  -2 -20   0    4.73    0.46
  -2 -20   0    5.04    0.26
  -2  20   0    5.16    0.48
  -2  20   0    5.10    0.67
   2  20   0    3.59    0.59
   2  20   0    5.33    0.71
  -2  20   0    4.76    0.67
  -2  20   0    4.38    0.63
  -3 -20   0   17.00    1.36
  -3 -20   0   16.00    0.81
   3 -20   0   13.08    1.10
  -3 -20   0   18.18    1.31
  -3  20   0   15.66    1.24
   3  20   0   14.55    1.28
  -3  20   0   18.41    1.31
   3  20   0   16.64    1.27
   4 -20   0   28.33    1.88
  -4 -20   0   29.47    2.04
  -4 -20   0   32.98    1.95
   4 -20   0   28.44    1.85
  -4 -20   0   28.82    1.29
  -4  20   0   27.44    1.81
   4  20   0   31.39    2.09
   4  20   0   28.54    1.34
   4  20   0   29.67    1.88
  -5 -20   0    6.82    1.25
   5 -20   0    6.62    1.16
  -5  20   0    9.19    1.29
  -5  20   0    4.31    1.12
   5  20   0    6.79    1.26
   5  20   0    5.23    1.12
  -6 -20   0    0.19    1.13
   6 -20   0   -1.05    1.06
  -6  20   0    0.88    1.06
   6  20   0    1.40    1.18
   6  20   0   -0.40    1.08
   0 -21   0    0.96    0.39
   0 -21   0   -0.08    0.37
   0  21   0   -0.30    0.22
   0  21   0   -0.10    0.36
   0  21   0    0.50    0.32
   0  21   0   -0.65    0.46
  -1 -21   0    7.12    0.70
   1 -21   0    4.95    0.64
  -1 -21   0    5.54    0.65
   1 -21   0    5.51    0.54
   1 -21   0    6.30    0.68
  -1 -21   0    6.03    0.53
   1  21   0    7.37    0.61
  -1  21   0    8.36    0.80
  -1  21   0    7.33    0.83
   1  21   0    7.58    0.77
  -2 -21   0   56.04    2.41
  -2 -21   0   55.90    2.45
   2 -21   0   55.41    2.45
   2 -21   0   55.42    2.40
  -2 -21   0   57.44    1.81
  -2  21   0   62.25    2.45
   2  21   0   54.78    2.47
  -2  21   0   60.72    2.33
  -2  21   0   55.86    2.42
   2  21   0   58.30    2.53
  -2  21   0   52.74    2.22
  -3 -21   0    2.30    0.68
   3 -21   0    1.31    0.65
  -3 -21   0    1.32    0.38
   3 -21   0    0.89    0.78
   3  21   0    2.60    0.71
  -3  21   0    0.81    0.72
   3  21   0    2.55    0.83
  -3  21   0    0.99    0.57
   4 -21   0    0.50    1.00
  -4 -21   0    0.16    0.84
  -4 -21   0   -0.34    0.43
  -4 -21   0    0.31    0.78
   4 -21   0    0.76    0.73
  -4  21   0    0.15    0.75
   4  21   0   -0.07    0.44
   4  21   0   -0.07    0.75
   4  21   0   -0.79    0.77
  -4  21   0    0.79    0.81
  -5 -21   0   -0.85    0.97
   5 -21   0   -0.40    0.86
   5  21   0    0.06    0.85
   5  21   0   -0.66    0.96
  -5  21   0   -0.41    0.88
   6 -21   0    1.77    1.25
  -6 -21   0    3.83    1.31
  -6  21   0    1.40    1.14
   6  21   0    0.45    1.18
   6  21   0    2.03    1.20
   0 -22   0  203.29    7.45
   0 -22   0  209.46    7.11
   0  22   0  211.59    7.66
   0  22   0  208.88    7.45
   1 -22   0  145.00    5.45
   1 -22   0  144.92    5.13
   1 -22   0  137.45    5.22
  -1 -22   0  150.96    5.49
  -1 -22   0  152.11    5.59
  -1 -22   0  142.33    5.21
   1  22   0  154.69    5.77
  -1  22   0  145.35    5.48
  -1  22   0  155.43    5.63
  -1  22   0  149.48    5.44
   1  22   0  152.42    5.61
   1  22   0  149.26    5.47
  -2 -22   0    0.34    0.17
  -2 -22   0    0.87    0.59
   2 -22   0    1.12    0.60
   2 -22   0    0.22    0.51
  -2 -22   0    0.10    0.51
  -2  22   0    0.26    0.30
  -2  22   0    0.06    0.57
   2  22   0    0.18    0.37
  -2  22   0    0.09    0.54
   2  22   0    0.42    0.54
   2  22   0    0.72    0.50
  -2  22   0    0.12    0.48
  -3 -22   0    7.23    0.57
  -3 -22   0    9.29    1.04
   3 -22   0    5.07    0.78
  -3 -22   0    5.53    0.92
  -3  22   0    7.61    0.89
  -3  22   0    6.03    0.77
  -3  22   0    8.68    0.99
   3  22   0    5.82    0.92
   3  22   0    9.18    1.03
   4 -22   0   30.73    1.88
  -4 -22   0   26.01    1.86
  -4 -22   0   26.49    1.24
  -4 -22   0   27.42    1.91
   4  22   0   29.04    1.33
  -4  22   0   25.76    1.79
   4  22   0   28.49    1.95
   4  22   0   28.17    1.87
  -4  22   0   28.10    1.74
  -5 -22   0   10.82    1.41
   5 -22   0   10.05    1.28
   5  22   0   10.36    1.37
   5  22   0    7.19    1.45
  -5  22   0    8.83    1.23
  -6 -22   0    0.77    1.22
  -6 -22   0    2.19    1.31
   6 -22   0    2.73    1.24
   6  22   0    0.26    1.13
   6  22   0    2.16    1.40
  -6  22   0    1.23    1.09
   0 -23   0    3.06    0.56
   0 -23   0    4.89    0.55
   1 -23   0   19.97    1.28
  -1 -23   0   20.15    1.04
  -1 -23   0   18.87    1.23
   1 -23   0   17.90    0.99
  -1 -23   0   17.64    1.11
  -1  23   0   21.21    1.24
  -1  23   0   19.75    1.28
   1  23   0   20.37    1.06
  -1  23   0   18.39    0.90
   1  23   0   19.51    1.32
   1  23   0   19.42    1.21
  -2 -23   0    4.96    0.75
   2 -23   0    5.83    0.87
   2 -23   0    7.05    0.84
   2  23   0    7.17    1.04
  -2  23   0    6.99    0.82
   2  23   0    7.43    0.86
   2  23   0    6.70    0.82
  -2  23   0    6.83    0.56
  -2  23   0    6.00    0.76
  -3 -23   0   12.12    0.77
  -3 -23   0    9.75    1.06
   3 -23   0   13.76    1.18
  -3  23   0   11.86    1.13
  -3  23   0   14.53    1.07
   3  23   0   12.58    1.21
  -3  23   0   12.23    1.14
   3  23   0   11.80    1.12
  -4 -23   0    1.92    0.88
  -4 -23   0    2.15    1.00
   4 -23   0    1.28    0.85
   4 -23   0    0.54    0.89
  -4 -23   0    0.95    0.44
   4  23   0    1.13    1.02
   4  23   0    1.03    0.49
  -4  23   0    1.12    0.84
   4  23   0    2.19    0.91
  -5 -23   0    3.74    1.14
   5 -23   0    3.99    1.10
  -5  23   0    4.00    1.02
   5  23   0    3.38    1.15
  -5  23   0    1.16    1.03
   5  23   0    4.62    1.18
   6 -23   0    0.42    1.23
  -6 -23   0   -0.38    1.17
  -6 -23   0    2.74    1.29
  -6  23   0    0.96    1.19
   6  23   0    0.51    1.16
   6  23   0    1.70    1.26
   0 -24   0  175.51    6.48
   0 -24   0  179.72    6.15
   0  24   0  177.06    6.56
   0  24   0  178.11    6.45
   1 -24   0  113.92    4.44
  -1 -24   0  111.91    4.43
  -1 -24   0  119.86    4.22
   1 -24   0  116.47    4.11
   1  24   0  117.37    4.47
  -1  24   0  118.97    4.41
   1  24   0  113.35    4.42
  -1  24   0  115.47    4.34
  -2 -24   0    7.68    0.90
   2 -24   0    8.15    0.70
   2 -24   0    6.91    0.86
   2  24   0    8.76    0.90
   2  24   0    6.23    0.80
   2  24   0    8.67    1.04
  -2  24   0   10.72    0.98
  -2  24   0    8.04    0.61
  -2  24   0    7.08    0.85
  -3 -24   0  123.57    4.87
  -3 -24   0  126.90    4.20
  -3 -24   0  124.21    4.93
   3 -24   0  128.74    4.91
  -3  24   0  126.38    4.82
   3  24   0  126.47    4.93
  -3  24   0  125.33    4.86
   3  24   0  123.49    5.19
  -4 -24   0   31.22    2.09
  -4 -24   0   30.82    1.34
  -4 -24   0   27.14    1.98
   4 -24   0   31.37    1.98
   4  24   0   28.15    2.02
   4  24   0   30.82    2.00
  -4  24   0   33.92    1.99
   4  24   0   31.92    1.43
   5 -24   0   -1.50    0.93
  -5 -24   0    0.03    1.03
   5  24   0   -0.41    0.96
   5  24   0    0.96    1.00
  -5  24   0    0.44    1.00
  -6 -24   0    3.72    1.38
   6 -24   0   -0.07    1.09
  -6  24   0    2.80    1.20
   6  24   0    1.51    1.23
   6  24   0    4.09    1.36
   0 -25   0    3.84    0.68
   0 -25   0    2.93    0.53
   0  25   0    4.91    0.74
   0  25   0    4.00    0.78
   1 -25   0    1.30    0.54
   1 -25   0    0.58    0.42
  -1 -25   0    0.45    0.53
   1 -25   0    1.35    0.58
  -1 -25   0    1.16    0.59
  -1  25   0    0.12    0.27
   1  25   0    0.90    0.51
   1  25   0    1.69    0.44
  -1  25   0    0.71    0.53
  -1  25   0    1.48    0.67
  -2 -25   0    1.95    0.62
   2 -25   0    0.77    0.43
  -2 -25   0    1.10    0.72
   2 -25   0    0.43    0.56
   2  25   0    1.39    0.66
  -2  25   0    1.10    0.58
  -2  25   0    1.61    0.35
   2  25   0    0.82    0.52
  -3 -25   0    2.76    0.84
   3 -25   0    2.97    0.81
  -3 -25   0    3.10    0.48
   3 -25   0    2.22    0.81
   3  25   0    1.74    0.78
  -3  25   0    4.89    0.87
  -3  25   0    1.80    0.67
   3  25   0    2.55    0.84
   4 -25   0    6.50    1.24
   4 -25   0    5.22    1.04
  -4 -25   0    8.26    1.18
  -4 -25   0    5.37    1.15
   4  25   0    8.01    1.20
   4  25   0    4.70    1.09
   4  25   0    6.66    0.69
  -4  25   0    5.56    1.09
  -5 -25   0    0.27    1.05
   5 -25   0   -1.04    0.92
  -5  25   0    0.97    1.01
   5  25   0    0.86    1.04
   5  25   0    0.65    1.02
   6 -25   0   -0.18    1.16
  -6 -25   0    0.78    1.25
  -6 -25   0    0.30    1.26
   6  25   0    0.54    1.12
   6  25   0    1.25    1.25
  -6  25   0    0.41    1.17
   0 -26   0   97.19    4.00
   0 -26   0  100.65    3.71
   0  26   0  100.95    4.01
   0  26   0   98.59    3.87
   0  26   0  115.31    4.29
   1 -26   0   19.90    1.03
   1 -26   0   18.62    1.35
  -1 -26   0   18.37    1.29
   1  26   0   16.98    1.25
  -1  26   0   16.86    1.25
   1  26   0   20.52    1.56
  -1  26   0   18.55    1.30
   1  26   0   18.87    1.06
  -1  26   0   17.26    0.88
   2 -26   0    2.69    0.54
  -2 -26   0    1.87    0.66
   2 -26   0    3.97    0.82
  -2 -26   0    4.43    0.78
   2  26   0    3.46    0.73
   2  26   0    2.62    0.73
  -2  26   0    3.00    0.42
  -2  26   0    3.31    0.70
  -3 -26   0    6.42    0.96
  -3 -26   0    8.24    1.12
  -3 -26   0    7.70    0.63
   3 -26   0    6.70    0.98
   3  26   0    8.29    1.04
  -3  26   0    8.07    1.06
   3  26   0    7.78    1.05
  -3  26   0    6.80    1.07
   4 -26   0    6.41    1.22
  -4 -26   0    4.55    0.59
  -4 -26   0    4.96    1.29
  -4 -26   0    7.22    1.22
   4 -26   0    6.51    1.06
   4  26   0    4.91    0.65
   4  26   0    4.61    1.11
  -4  26   0    4.19    1.02
   4  26   0    6.37    1.14
  -5 -26   0    6.05    1.37
   5 -26   0    6.53    1.28
   5  26   0    4.57    1.29
  -5  26   0    4.98    1.17
   5  26   0    5.49    1.32
  -6 -26   0   -0.65    1.34
   6 -26   0    1.14    1.27
   6  26   0   -1.06    1.09
   6  26   0   -1.27    1.29
  -6  26   0    0.61    1.24
   0 -27   0    2.37    0.63
   0 -27   0    2.63    0.58
   0  27   0    1.62    0.35
   0  27   0    1.42    0.62
   1 -27   0    0.40    0.57
  -1 -27   0    0.49    0.61
   1 -27   0    0.50    0.46
  -1 -27   0    0.54    0.59
  -1  27   0    0.67    0.29
  -1  27   0    1.04    0.69
   1  27   0    1.40    0.61
  -1  27   0   -0.05    0.52
   1  27   0    1.08    0.74
   1  27   0    1.16    0.45
   2 -27   0   59.85    2.81
  -2 -27   0   64.88    2.89
  -2 -27   0   63.01    2.75
   2 -27   0   61.71    2.45
   2 -27   0   63.24    2.85
   2  27   0   63.91    2.82
   2  27   0   64.30    2.83
  -2  27   0   64.18    2.55
  -2  27   0   61.97    2.78
  -3 -27   0   -0.17    0.76
   3 -27   0    0.62    0.72
   3 -27   0   -0.51    0.73
  -3 -27   0    0.01    0.42
  -3  27   0   -0.22    0.68
  -3  27   0    1.27    0.71
   3  27   0    1.02    0.84
   3  27   0   -0.34    0.76
  -4 -27   0    6.39    1.18
   4 -27   0    6.21    1.08
  -4 -27   0    4.06    0.58
   4  27   0    5.80    1.23
   4  27   0    4.14    1.08
   4  27   0    4.28    0.66
  -4  27   0    2.70    0.94
   5 -27   0   -0.49    0.99
  -5 -27   0   -1.69    1.07
   5  27   0   -0.53    0.98
  -5  27   0    2.06    1.10
   5  27   0    0.24    1.05
  -6 -27   0    0.77    1.36
   6 -27   0    0.98    1.20
   6  27   0    2.25    1.29
  -6  27   0    0.51    1.19
   6  27   0    0.66    1.43
   0 -28   0  111.32    4.33
   0 -28   0  124.82    4.71
   0  28   0  125.38    4.87
   0  28   0  123.28    4.64
   0  28   0  117.86    4.53
  -1 -28   0   68.94    3.03
   1 -28   0   67.36    2.98
  -1 -28   0   68.08    2.77
   1 -28   0   67.27    2.65
   1  28   0   69.27    2.87
   1  28   0   71.10    3.04
  -1  28   0   70.35    2.70
  -1  28   0   71.46    2.97
   2 -28   0    0.93    0.71
   2 -28   0    3.83    0.82
   2 -28   0    2.35    0.53
  -2 -28   0    3.13    0.82
  -2  28   0    2.34    0.41
   2  28   0    1.45    0.67
  -2  28   0    2.41    0.74
   2  28   0    2.12    0.81
   3 -28   0   45.74    2.40
  -3 -28   0   44.89    1.77
  -3 -28   0   45.18    2.45
   3  28   0   47.10    2.40
   3  28   0   43.28    2.40
  -3  28   0   45.80    2.34
  -4 -28   0   14.90    1.58
   4 -28   0   13.81    1.61
  -4 -28   0   15.98    0.94
   4 -28   0   17.92    1.64
   4  28   0   16.50    1.70
  -4  28   0   15.55    1.47
   4  28   0   16.38    1.01
   4  28   0   13.92    1.63
  -4  28   0   16.44    1.55
   5 -28   0    2.41    1.15
  -5 -28   0    1.84    1.19
  -5 -28   0    1.95    1.16
   5  28   0    0.33    0.97
   5  28   0    2.99    1.19
  -5  28   0   -0.54    0.99
  -6 -28   0    1.29    1.40
   6 -28   0   -1.41    1.17
  -6  28   0    0.74    1.19
   6  28   0   -0.11    1.37
   6  28   0   -0.60    1.20
   0 -29   0    1.37    0.62
   0 -29   0    1.76    0.57
   0  29   0    1.46    0.60
   1 -29   0   67.92    3.03
  -1 -29   0   66.84    3.01
  -1 -29   0   67.88    2.78
   1 -29   0   66.37    2.67
   1 -29   0   69.44    2.95
  -1  29   0   63.61    2.64
   1  29   0   64.09    2.97
  -1  29   0   68.45    2.99
   1  29   0   73.69    3.29
   1  29   0   72.31    2.84
  -1  29   0   70.85    3.06
   2 -29   0    7.15    0.71
  -2 -29   0    8.60    1.07
   2 -29   0    5.79    0.96
  -2  29   0    6.45    0.57
   2  29   0    6.67    0.90
   2  29   0    5.24    0.89
  -2  29   0    6.06    0.90
   3 -29   0    0.23    0.95
   3 -29   0    0.23    0.78
   3 -29   0    0.45    0.57
  -3 -29   0    0.53    0.47
  -3 -29   0    0.53    0.80
   3  29   0    1.40    0.90
  -3  29   0    0.83    0.80
   3  29   0    0.01    0.87
   4 -29   0    2.07    1.00
  -4 -29   0    2.25    1.07
   4  29   0    1.22    1.04
   4  29   0    2.80    1.02
  -4  29   0    1.92    0.92
   5 -29   0    3.61    1.20
  -5 -29   0    3.78    1.34
   5 -29   0    2.14    1.23
   5  29   0    2.86    1.10
   5  29   0    2.92    1.22
  -5  29   0    3.30    1.18
   6  29   0   -1.18    1.13
   0 -30   0  107.43    4.29
   0  30   0  109.65    4.28
   0  30   0  106.66    4.40
   0  30   0  102.01    4.05
   1 -30   0    1.17    0.74
   1 -30   0    1.19    0.66
   1 -30   0    1.52    0.55
  -1 -30   0    0.76    0.66
   1  30   0    0.54    0.67
  -1  30   0    2.09    0.70
   1  30   0    2.27    0.54
  -1  30   0    0.61    0.31
  -2 -30   0    9.30    1.12
  -2 -30   0   10.71    1.13
   2 -30   0   14.09    1.32
   2 -30   0   11.98    0.91
  -2  30   0   13.36    1.34
   2  30   0   13.09    1.28
  -2  30   0   10.67    1.11
   2  30   0   13.45    1.15
   3 -30   0   13.46    1.04
  -3 -30   0   13.18    1.39
   3 -30   0   16.72    1.51
   3  30   0   14.19    1.39
  -3  30   0   14.71    1.32
   3  30   0   15.10    1.55
   4 -30   0   22.30    1.88
  -4 -30   0   24.25    2.00
   4  30   0   18.66    1.81
   4  30   0   18.17    1.77
  -4  30   0   19.76    1.73
  -5 -30   0    0.06    1.17
   5 -30   0   -1.01    1.09
  -5 -30   0   -0.83    1.11
   5  30   0   -0.59    0.97
  -5  30   0    0.90    1.16
   5  30   0    0.75    1.19
   0 -31   0    1.87    0.74
   0  31   0    1.78    0.41
   0  31   0    2.39    0.70
   1 -31   0   18.78    1.19
   1 -31   0   17.20    1.38
  -1 -31   0   21.78    1.58
   1  31   0   19.17    1.65
   1  31   0   22.08    1.58
   1  31   0   18.93    1.16
  -1  31   0   21.52    1.53
  -1  31   0   19.13    0.96
   2 -31   0   14.73    1.10
   2 -31   0   22.97    1.64
  -2 -31   0   21.97    1.68
  -2 -31   0   19.15    1.49
  -2  31   0   17.36    0.97
   2  31   0   19.74    1.58
   2  31   0   19.94    1.36
  -2  31   0   15.89    1.36
  -3 -31   0   15.24    1.45
   3 -31   0   14.25    1.07
   3 -31   0   12.74    1.35
  -3 -31   0   16.59    1.55
   3 -31   0   15.21    1.60
  -3 -31   0   13.11    0.90
  -3  31   0   14.33    1.33
   3  31   0   14.54    1.56
   3  31   0   15.07    1.46
   4 -31   0   -0.43    0.92
  -4 -31   0   -0.23    0.98
  -4  31   0   -0.69    0.81
   4  31   0    0.07    1.02
   4  31   0    0.06    1.05
  -5 -31   0    0.15    1.19
   5 -31   0    2.17    1.22
  -5  31   0    3.70    1.20
   5  31   0   -0.54    1.03
   5  31   0    0.17    1.22
   0 -32   0   39.06    2.11
   0 -32   0   34.75    1.75
   0  32   0   35.37    2.04
   0  32   0   36.20    1.61
   1 -32   0   10.08    0.88
   1 -32   0   10.70    1.19
  -1 -32   0    8.02    1.05
   1  32   0    8.26    1.04
   1  32   0    9.79    0.86
  -1  32   0    9.67    0.65
  -1  32   0    8.83    1.05
   2 -32   0    5.61    0.75
  -2 -32   0    6.15    1.01
   2 -32   0    6.52    1.11
  -2  32   0    3.78    0.86
   2  32   0    6.10    0.90
  -2  32   0    5.69    0.53
   2  32   0    6.36    1.05
   3 -32   0    2.44    1.01
   3 -32   0    3.15    0.65
  -3 -32   0    2.31    0.57
  -3 -32   0    2.21    0.92
   3  32   0    3.43    1.12
  -3  32   0    4.68    1.08
   3  32   0    1.78    0.84
  -4 -32   0    2.81    1.15
   4 -32   0    2.25    1.14
   4  32   0    1.25    1.00
   4  32   0    2.01    1.11
  -5 -32   0   -0.50    1.25
   5 -32   0   -1.69    1.14
   5  32   0   -0.53    1.05
   5  32   0    0.79    1.17
  -5  32   0    0.16    1.03
   0 -33   0    0.59    0.81
   0  33   0    0.76    0.90
   0  33   0    1.05    0.42
   0  33   0    1.60    0.79
  -1 -33   0   18.74    1.57
   1 -33   0   19.01    1.55
   1  33   0   19.00    1.55
  -1  33   0    8.71    1.13
  -1  33   0   13.99    0.83
   1  33   0   15.72    1.08
   2 -33   0   32.05    1.65
   2 -33   0   30.54    2.04
  -2 -33   0   33.74    2.11
   2  33   0   33.11    1.82
  -2  33   0   32.34    2.04
  -2  33   0   30.50    1.41
   3 -33   0   14.25    1.13
   3 -33   0   15.57    1.59
  -3 -33   0   14.59    0.95
  -3 -33   0   15.70    1.53
  -3  33   0   12.62    1.41
   3  33   0   15.95    1.48
   3  33   0   12.44    1.51
  -4 -33   0    1.54    1.12
   4 -33   0    0.87    1.11
   4 -33   0    1.30    0.74
   4  33   0    1.30    1.10
  -4  33   0    0.88    0.98
   4  33   0    1.19    1.11
  -5 -33   0    6.92    1.57
   5 -33   0    6.29    1.50
  -5  33   0    5.88    1.39
   5  33   0    6.78    1.52
   5  33   0    6.14    1.54
   0 -34   0    1.83    0.81
   0  34   0    2.74    0.51
   0  34   0    1.13    0.73
   1 -34   0    2.24    0.65
  -1 -34   0    1.56    0.82
   1 -34   0    1.89    0.89
   1  34   0    1.62    0.84
   1  34   0    2.20    0.62
  -1  34   0    2.33    0.85
  -1  34   0    2.34    0.42
  -2 -34   0   10.68    1.31
   2 -34   0    8.32    1.24
   2 -34   0    8.48    0.86
   2  34   0    6.40    1.11
   2  34   0    8.51    1.01
  -2  34   0    8.63    1.21
  -3 -34   0   11.06    1.45
   3 -34   0    8.96    0.96
   3 -34   0   11.69    1.44
  -3 -34   0    8.41    1.35
   3  34   0    9.61    1.28
   3  34   0    7.44    1.23
  -3  34   0    6.85    1.12
   4 -34   0    2.41    1.18
  -4 -34   0   -0.37    1.10
  -4 -34   0    1.19    1.27
   4  34   0    1.31    1.00
  -4  34   0    0.81    0.97
   4  34   0    3.09    1.25
   5 -34   0    0.15    1.18
   5 -34   0    1.09    1.33
  -5 -34   0    2.88    1.40
  -5 -34   0   -0.53    1.26
  -5  34   0    0.24    1.15
   5  34   0   -0.86    1.05
   5  34   0    0.54    1.32
   0 -35   0    0.50    0.83
   0  35   0   -0.02    0.42
   0  35   0    0.40    0.72
   1 -35   0   11.81    1.29
   1 -35   0   12.58    1.06
  -1 -35   0   16.07    1.53
   1  35   0   13.63    1.05
  -1  35   0   17.69    1.53
   1  35   0   13.05    1.42
  -1  35   0   11.44    0.76
   2 -35   0   40.82    1.99
   2 -35   0   41.70    2.36
   2 -35   0   46.21    2.56
  -2 -35   0   46.60    2.64
   2  35   0   40.11    2.45
  -2  35   0   46.57    2.46
   2  35   0   48.05    2.34
  -3 -35   0    3.55    1.11
   3 -35   0    5.89    0.82
  -3 -35   0    2.96    1.09
   3 -35   0    4.56    1.18
  -3  35   0    5.29    1.10
   3  35   0    7.44    1.31
   3  35   0    7.19    1.17
  -4 -35   0    1.26    1.20
   4 -35   0    2.81    1.20
  -4 -35   0    2.72    1.38
   4  35   0    3.11    1.22
   4  35   0    4.31    1.17
  -4  35   0    2.32    1.05
   5 -35   0    1.21    1.39
  -5 -35   0    0.55    1.32
  -5 -35   0    1.56    1.40
  -5  35   0    2.78    1.23
   5  35   0    3.21    1.39
   0 -36   0    0.78    0.69
   0 -36   0   -0.23    0.81
   0  36   0   -0.39    0.81
   0  36   0    1.15    0.49
   1 -36   0    1.93    0.92
  -1 -36   0    4.87    1.06
   1  36   0    4.79    1.07
  -1  36   0    3.33    0.47
   1  36   0    4.55    0.75
  -1  36   0    4.08    1.02
  -2 -36   0    1.06    0.94
   2 -36   0   -0.36    0.86
  -2 -36   0    0.06    0.99
   2 -36   0   -1.20    0.92
   2 -36   0    0.84    0.65
   2  36   0    0.96    0.96
   2  36   0    0.13    0.71
  -2  36   0    0.89    0.84
  -3 -36   0    3.03    1.19
   3 -36   0    1.49    0.72
   3 -36   0    1.77    1.09
   3  36   0    2.59    1.03
  -3  36   0    1.78    0.98
   3  36   0    2.16    0.98
   4 -36   0   -1.38    1.09
  -4 -36   0   -0.21    1.26
  -4  36   0   -0.04    1.03
   4  36   0   -0.93    1.03
   4  36   0    0.38    1.27
  -5 -36   0    1.61    1.46
   5 -36   0    1.10    1.31
  -5  36   0   -0.45    1.10
   5  36   0    0.95    1.40
   5  36   0    0.27    1.10
   0 -37   0   -0.68    0.78
   0  37   0   -0.06    0.46
   0  37   0   -0.22    0.73
  -1 -37   0   18.60    1.65
   1 -37   0   17.50    1.30
   1 -37   0   19.94    1.65
   1  37   0   17.23    1.61
  -1  37   0   21.41    1.69
   1  37   0   22.22    1.35
  -1  37   0   23.93    1.86
   2 -37   0   24.70    1.97
   2 -37   0   18.88    1.38
  -2 -37   0   24.00    2.01
   2 -37   0   24.31    1.93
  -2  37   0   26.12    1.95
   2  37   0   23.04    1.91
   2  37   0   22.93    1.65
  -3 -37   0    6.81    1.30
   3 -37   0    8.66    1.40
   3 -37   0    6.47    0.93
   3  37   0    9.59    1.32
  -3  37   0    5.97    1.19
   3  37   0    9.07    1.46
  -4 -37   0    2.50    1.36
   4 -37   0    1.93    1.28
   4  37   0    0.88    1.28
  -4  37   0    2.70    1.21
   4  37   0    2.16    1.18
   5  37   0   -0.72    1.29
   0 -38   0    1.39    0.72
   0 -38   0    1.89    1.02
   0  38   0    3.47    1.00
   0  38   0    2.02    0.54
   1 -38   0    2.18    0.98
  -1 -38   0    1.58    1.05
   1 -38   0    1.52    0.69
  -1  38   0    1.28    0.91
   1  38   0    2.16    1.01
   1  38   0    2.17    0.66
   2 -38   0    1.97    0.99
   2 -38   0    0.85    0.92
  -2 -38   0    1.01    1.04
  -2 -38   0    3.29    0.96
   2  38   0    0.34    0.94
  -2  38   0    1.31    0.94
   2  38   0    1.44    0.81
  -3 -38   0    1.72    1.13
   3 -38   0   -0.95    1.06
   3  38   0    1.25    0.93
  -3  38   0    0.01    1.00
   3  38   0   -0.68    0.95
   4 -38   0    0.82    1.20
  -4 -38   0    3.26    1.42
  -4  38   0    2.98    1.23
   4  38   0    2.54    1.21
   4  38   0    2.04    1.28
   0 -39   0    0.31    0.91
   0  39   0    0.23    0.84
  -1 -39   0   23.27    1.93
   1 -39   0   15.48    1.63
  -1 -39   0   16.77    1.43
   1 -39   0   18.05    1.34
  -1  39   0   16.36    1.60
   1  39   0   22.48    1.83
   1  39   0   18.48    1.29
  -2 -39   0   12.15    1.56
   2 -39   0   13.60    1.16
   2 -39   0   17.34    1.75
  -2  39   0   14.60    1.59
   2  39   0   14.60    1.37
   3 -39   0    5.25    1.36
  -3 -39   0    2.88    1.28
   3 -39   0    3.62    1.13
  -3  39   0    7.42    1.40
   3  39   0    5.65    1.18
   3  39   0    2.29    1.13
   4 -39   0    2.47    1.34
  -4 -39   0    1.60    1.43
   4  39   0    3.04    1.26
  -4  39   0    0.20    1.13
   4  39   0    1.27    1.35
   0 -40   0    5.19    1.25
   0  40   0    3.94    1.04
  -1 -40   0    2.57    0.91
   1 -40   0    2.02    1.10
  -1 -40   0   -0.05    0.99
   1  40   0    3.02    1.15
   1  40   0    2.06    0.69
  -1  40   0    1.33    0.97
   2 -40   0    0.97    1.03
  -2 -40   0    0.09    1.04
   2 -40   0    0.14    0.97
   2  40   0    1.10    0.87
   2  40   0    0.37    0.93
  -2  40   0   -0.41    0.97
  -3 -40   0    0.81    1.16
   3 -40   0    1.32    1.14
   3  40   0    0.73    1.12
  -3  40   0    1.35    1.11
   3  40   0    0.41    0.95
   4 -40   0    0.55    1.37
  -4 -40   0    0.14    1.32
   4  40   0    0.61    1.32
  -4  40   0    2.07    1.19
   4  40   0    1.11    1.16
   0 -41   0   -0.45    0.92
   0  41   0   -0.03    0.98
  -1 -41   0   12.03    1.60
   1 -41   0   17.04    1.74
  -1  41   0   14.85    1.59
   1  41   0   14.55    1.59
  -2 -41   0   12.83    1.69
   2 -41   0   12.62    1.68
   2 -41   0    9.86    1.39
   2  41   0   14.58    1.33
  -2  41   0   12.83    1.64
   2  41   0    9.81    1.57
  -3 -41   0   -0.90    1.12
   3 -41   0   -0.13    1.15
   3  41   0   -0.11    0.92
  -3  41   0   -0.29    1.00
   3  41   0    0.09    1.08
   4 -41   0   -0.72    1.24
  -4 -41   0    1.89    1.44
  -4  41   0    1.46    1.20
   4  41   0   -0.17    1.14
   4  41   0    1.34    1.49
   0 -42   0   12.25    1.51
   0  42   0    8.43    1.32
  -1 -42   0    4.62    1.25
   1 -42   0    2.03    1.14
   1 -42   0    4.18    0.84
   1  42   0    3.64    1.15
  -1  42   0    2.40    1.11
   2 -42   0    0.10    1.12
  -2 -42   0    0.34    1.13
   2  42   0    0.00    0.76
   2  42   0    0.52    1.06
  -2  42   0   -0.49    0.95
   3 -42   0    6.40    1.43
  -3 -42   0    5.24    1.41
   3 -42   0    7.68    1.54
   3  42   0    8.24    1.28
   3  42   0    6.84    1.44
  -3  42   0    6.90    1.46
  -4  42   0    6.64    1.49
   4  42   0    7.89    1.47
   4  42   0    5.39    1.62
   0 -43   0    0.56    1.11
   0  43   0   -0.08    1.07
   1 -43   0    2.82    1.24
  -1 -43   0    7.27    1.44
   1  43   0    6.91    1.43
  -1  43   0    6.49    1.39
   2 -43   0    0.78    1.17
   2  43   0    1.70    1.11
  -2  43   0    1.98    1.19
   3 -43   0    3.13    1.35
  -3 -43   0    2.45    1.33
  -3  43   0    4.17    1.35
   3  43   0    4.34    1.07
   0 -44   0    3.44    1.25
   0  44   0    3.64    1.24
  -1 -44   0    4.59    1.36
   1 -44   0    4.46    1.28
  -1  44   0    3.04    1.31
   1  44   0    2.98    1.30
  -2 -44   0   -1.09    1.14
   2 -44   0   -0.61    1.14
  -2  44   0    0.51    1.12
   2  44   0    0.82    1.23
   3 -44   0   -0.64    1.10
   3 -44   0   -0.30    1.22
  -3 -44   0    0.42    1.25
  -3  44   0    0.12    1.18
   3  44   0    1.45    1.25
   0 -45   0    0.09    1.23
  -1 -45   0    4.11    1.37
   1 -45   0    2.63    1.20
  -1  45   0    4.70    1.37
   1  45   0    6.21    1.54
   2 -45   0    1.18    1.24
  -2 -45   0    0.96    1.28
   2  45   0   -0.87    0.97
  -2  45   0    1.10    1.09
   3 -45   0    0.90    1.37
  -3 -45   0    0.79    1.37
   3  45   0    0.37    1.34
  -3  45   0    2.40    1.40
   0 -46   0    8.19    1.54
   0  46   0    8.22    1.57
   1 -46   0    7.85    1.52
  -1 -46   0    9.16    1.67
  -1  46   0    5.23    1.41
  -2 -46   0   -0.15    1.29
   2 -46   0   -1.11    1.11
  -2  46   0   -0.01    1.13
   2  46   0   -1.04    1.11
   0 -47   0    0.10    1.30
   0  47   0    0.68    1.25
   1 -47   0    1.48    1.27
  -1  47   0    0.12    1.19
   2 -47   0    0.13    1.32
  -2 -47   0    2.89    1.52
  -2  47   0    2.99    1.41
   2  47   0    0.77    1.20
   0 -48   0    8.46    1.65
   0  48   0    6.07    1.62
   1 -48   0    0.54    1.32
  -1 -48   0   -1.27    1.26
  -1  48   0    1.45    1.21
   1  48   0    0.98    1.33
   2 -48   0   -0.70    1.33
  -2 -48   0    1.09    1.41
   2  48   0    0.02    1.31
  -2  48   0    0.95    1.25
   0 -49   0    0.35    1.32
   0  49   0    1.41    1.29
   1 -49   0   -0.58    1.36
  -1 -49   0    0.11    1.35
   1  49   0    0.04    1.45
  -1  49   0   -0.05    1.13
   0 -50   0   13.29    1.91
   7   0  -1   -0.80    1.11
   7   0  -1    0.39    1.19
   7   0  -1    0.44    1.15
  -7   0   1    1.16    1.16
  -6   0   1   -0.16    0.91
   6   0  -1    0.65    0.92
   6   0  -1   -0.22    0.86
   5   0  -1   -1.39    0.75
  -5   0   1    0.64    0.72
   5   0  -1    0.35    0.63
  -5   0   1    0.13    0.23
   5   0  -1    0.79    0.72
   4   0  -1    0.57    0.53
  -4   0   1   -0.92    0.44
   4   0  -1   -0.05    0.55
   4   0  -1    0.02    0.50
   3   0  -1    0.00    0.27
  -3   0   1    1.65    0.43
   3   0  -1    0.66    0.41
  -3   0   1    0.13    0.37
   3   0  -1   -0.37    0.34
   3   0  -1    0.29    0.41
  -2   0   1    0.24    0.25
   2   0  -1   -0.15    0.19
  -2   0   1   -0.21    0.21
   2   0  -1   -0.15    0.19
   2   0  -1    0.01    0.27
  -2   0   1    0.30    0.20
   2   0  -1   -0.29    0.22
   2   0  -1    0.15    0.25
  -2   0   1    0.43    0.23
  -1   0   1   -0.10    0.10
   1   0  -1   -0.05    0.10
   1   0  -1    0.11    0.07
   1   0  -1    0.01    0.13
  -1   0   1   -0.12    0.10
   1   0  -1    0.11    0.12
   1   0  -1    0.01    0.09
  -1   0   1   -0.02    0.10
   0   0  -1   -0.21    0.06
   0   0   1   -0.43    0.05
   0   0  -1   -0.23    0.10
   0   0  -1   -0.58    0.07
   0   0  -1   -0.31    0.08
   0   0  -1   -0.29    0.06
   0   0   1   -0.50    0.08
  -1   0  -1    0.26    0.18
  -1   0  -1    0.14    0.16
   1   0   1    0.12    0.15
  -1   0  -1    0.12    0.15
  -1   0  -1    0.37    0.17
   1   0   1   -0.02    0.13
  -1   0  -1    0.02    0.14
   1   0   1   -0.23    0.14
   1   0   1   -0.21    0.13
  -2   0  -1   -0.09    0.27
  -2   0  -1   -0.40    0.26
  -2   0  -1   -0.19    0.25
   2   0   1    0.11    0.28
   2   0   1    0.01    0.24
   2   0   1    0.14    0.29
   2   0   1   -0.25    0.30
  -2   0  -1    0.47    0.30
  -2   0  -1    0.06    0.21
  -2   0  -1    0.57    0.27
   2   0   1    0.10    0.22
  -3   0  -1   -0.25    0.38
   3   0   1    0.79    0.49
  -3   0  -1   -0.17    0.30
  -3   0  -1    0.14    0.45
  -3   0  -1   -0.01    0.40
   3   0   1    0.38    0.44
  -4   0  -1    0.57    0.62
   4   0   1    0.07    0.55
  -4   0  -1    1.28    0.61
  -4   0  -1    0.51    0.59
   4   0   1    0.87    0.54
  -5   0  -1   -1.17    0.70
  -5   0  -1    0.36    0.75
   5   0   1   -0.31    0.71
   5   0   1   -0.41    0.82
  -6   0  -1    0.05    0.94
   6   0   1    0.69    1.09
   6   0   1   -0.44    0.97
  -6   0  -1    0.91    1.02
  -7   0  -1   -0.82    1.14
  -7   0  -1   -1.08    1.25
   7   0   1   -0.75    1.16
   7  -1  -1    1.73    1.26
  -7  -1   1    0.33    1.14
   7  -1  -1   -0.84    1.03
   7  -1  -1    1.02    1.26
  -7   1   1    1.58    1.15
   7   1  -1    1.69    1.20
   7   1  -1   -0.53    1.14
  -6  -1   1    3.87    1.05
   6  -1  -1    8.49    1.25
   6  -1  -1    4.89    1.11
   6  -1  -1    5.68    1.19
  -6   1   1    7.54    1.21
   6   1  -1    6.86    1.11
   6   1  -1    6.12    1.21
   6   1  -1    6.20    1.15
  -5  -1   1   22.46    1.62
   5  -1  -1   23.60    1.47
   5  -1  -1   22.62    1.58
   5  -1  -1   22.40    1.60
  -5   1   1   22.63    0.92
   5   1  -1   22.87    1.63
   5   1  -1   22.27    1.58
   5   1  -1   22.38    1.44
  -5   1   1   25.90    1.68
  -4  -1   1    1.44    0.55
   4  -1  -1    1.20    0.55
   4  -1  -1    0.89    0.59
   4  -1  -1    1.41    0.51
   4   1  -1    0.64    0.51
   4   1  -1    1.71    0.58
   4   1  -1    1.98    0.62
  -4   1   1    1.16    0.21
  -4   1   1    1.22    0.60
   3  -1  -1  186.14    6.85
   3  -1  -1  192.75    6.60
   3  -1  -1  202.88    6.26
  -3  -1   1  186.30    6.85
   3  -1  -1  196.20    7.35
  -3  -1   1  199.55    6.86
   3   1  -1  199.19    7.35
  -3   1   1  187.81    6.84
  -3   1   1  198.58    6.86
   3   1  -1  207.76    6.27
   3   1  -1  191.20    6.86
   3   1  -1  186.21    6.56
  -2  -1   1  189.54    6.78
   2  -1  -1  177.29    6.33
  -2  -1   1  192.99    6.38
   2  -1  -1  184.47    6.33
  -2  -1   1  185.70    6.11
   2  -1  -1  180.20    6.75
   2  -1  -1  177.93    6.12
  -2  -1   1  190.81    6.35
   2  -1  -1  176.93    6.10
  -2  -1   1  181.11    6.33
  -2  -1   1  184.73    5.85
   2   1  -1  182.18    6.76
  -2   1   1  177.26    6.32
   2   1  -1  187.62    6.33
   2   1  -1  172.69    6.09
   2   1  -1  173.87    6.32
   2   1  -1  180.91    6.12
  -2   1   1  189.99    6.77
  -2   1   1  177.39    6.10
  -2   1   1  189.72    6.34
  -1  -1   1  136.28    4.72
   1  -1  -1  137.52    4.61
  -1  -1   1  134.43    4.62
   1  -1  -1  134.32    4.48
  -1  -1   1  136.88    4.62
   1  -1  -1  132.67    4.61
   1  -1  -1  136.01    4.70
  -1  -1   1  131.76    4.96
   1  -1  -1  133.62    4.94
  -1   1   1  139.69    4.49
   1   1  -1  134.79    4.71
  -1   1   1  133.89    4.95
  -1   1   1  135.75    4.61
   1   1  -1  138.33    4.62
  -1   1   1  138.04    4.62
   1   1  -1  131.15    4.95
   1   1  -1  132.99    4.62
   0  -1  -1    4.01    0.17
   0  -1   1    4.54    0.21
   0  -1  -1    4.34    0.21
   0  -1   1    3.35    0.18
   0  -1  -1    4.35    0.18
   0   1   1    3.42    0.17
   0   1   1    3.72    0.20
   0   1  -1    4.13    0.18
   0   1  -1    4.07    0.18
  -1  -1  -1  221.56    7.54
   1  -1   1  212.97    7.55
   1  -1   1  223.80    7.55
  -1  -1  -1  219.05    6.98
   1  -1   1  220.81    6.99
   1  -1   1  222.42    7.27
  -1  -1  -1  221.62    7.27
  -1  -1  -1  220.78    8.09
  -1  -1  -1  227.53    7.55
   1   1   1  210.35    7.55
  -1   1  -1  222.33    8.09
  -1   1  -1  217.59    7.55
   1   1   1  225.64    8.12
   1   1   1  220.90    7.29
  -1   1  -1  228.56    7.55
  -1   1  -1  218.05    7.26
  -1   1  -1  216.55    6.98
   1   1   1  219.07    6.99
   1   1   1  225.67    7.55
  -2  -1  -1  391.02   12.61
  -2  -1  -1  391.10   12.54
   2  -1   1  364.26   13.06
   2  -1   1  367.77   14.01
  -2  -1  -1  378.35   13.08
   2  -1   1  381.98   12.09
  -2  -1  -1  376.06   12.07
  -2  -1  -1  371.97   13.08
   2  -1   1  386.33   12.61
  -2  -1  -1  374.21   13.98
   2  -1   1  378.12   13.09
  -2   1  -1  408.88   12.57
   2   1   1  395.74   13.09
   2   1   1  375.58   14.03
  -2   1  -1  386.33   12.58
  -2   1  -1  394.90   13.09
  -2   1  -1  381.75   12.08
  -2   1  -1  376.07   13.98
   2   1   1  385.27   13.10
   2   1   1  385.57   12.62
   2   1   1  378.08   12.08
  -2   1  -1  387.05   13.08
   3  -1   1   28.53    1.44
  -3  -1  -1   26.52    1.40
  -3  -1  -1   30.07    1.24
  -3  -1  -1   31.31    1.46
   3  -1   1   28.73    1.52
  -3  -1  -1   27.79    1.23
   3   1   1   28.15    1.58
  -3   1  -1   28.27    1.25
  -3   1  -1   29.82    1.46
  -3   1  -1   28.93    1.32
   3   1   1   27.28    1.46
   4  -1   1   38.95    2.02
  -4  -1  -1   42.40    2.06
   4  -1   1   39.45    2.16
  -4  -1  -1   42.19    1.76
  -4  -1  -1   38.20    1.89
  -4   1  -1   43.00    1.83
   4   1   1   39.80    2.20
  -4   1  -1   43.04    1.97
  -4   1  -1   44.02    2.06
   4   1   1   41.83    2.08
  -5  -1  -1   16.07    1.25
   5  -1   1   14.22    1.52
   5  -1   1   15.00    1.33
  -5  -1  -1   17.29    1.45
   5   1   1   17.78    1.69
  -5   1  -1   17.38    1.28
   5   1   1   14.98    1.35
  -5   1  -1   18.23    1.47
   6  -1   1    7.44    1.49
  -6  -1  -1    7.06    1.23
  -6  -1  -1    4.96    1.19
   6  -1   1    6.96    1.36
  -6   1  -1    9.81    1.42
   6   1   1    7.07    1.39
  -6   1  -1    7.28    1.17
   6   1   1    8.04    1.30
  -7  -1  -1   -0.39    1.08
  -7  -1  -1   -0.06    1.22
   7  -1   1   -2.12    1.10
   7   1   1   -0.64    1.18
   7   1   1    0.19    1.27
  -7   1  -1   -1.54    1.23
  -7   1  -1   -0.26    0.95
   7  -2  -1   -0.30    1.04
   7  -2  -1    2.06    1.31
  -7  -2   1    0.19    1.12
   7   2  -1    1.62    1.19
  -7   2   1    0.75    1.14
   7   2  -1    0.38    1.14
   7   2  -1   -0.46    1.10
   6  -2  -1    1.35    0.92
  -6  -2   1    0.98    0.96
   6  -2  -1   -0.62    0.83
  -6   2   1    0.73    0.87
   6   2  -1    1.00    0.95
   6   2  -1    1.43    0.94
   5  -2  -1    6.99    0.99
  -5  -2   1    7.41    0.94
   5  -2  -1    6.87    0.91
   5  -2  -1    8.16    1.14
   5   2  -1    9.83    1.00
   5   2  -1    8.72    1.12
   5   2  -1    9.27    0.99
  -5   2   1    8.51    1.04
   4  -2  -1    0.13    0.56
   4  -2  -1   -0.02    0.44
   4  -2  -1   -0.44    0.57
  -4  -2   1   -0.64    0.49
  -4   2   1   -0.39    0.52
   4   2  -1    0.49    0.51
   4   2  -1    0.34    0.58
  -4   2   1    0.28    0.15
   4   2  -1   -0.84    0.48
   3  -2  -1   12.79    0.87
   3  -2  -1   11.61    0.84
   3  -2  -1   12.89    0.83
  -3  -2   1   13.16    0.84
  -3  -2   1   12.07    0.88
   3   2  -1   12.88    0.91
   3   2  -1   11.21    0.83
  -3   2   1   14.19    0.87
   3   2  -1   11.77    0.77
  -3   2   1   12.42    0.87
   3   2  -1   12.85    0.64
  -2  -2   1   20.96    0.97
   2  -2  -1   20.00    0.87
   2  -2  -1   19.97    0.91
   2  -2  -1   20.59    0.89
  -2  -2   1   19.56    0.90
   2  -2  -1   19.77    0.95
  -2  -2   1   20.12    0.91
   2   2  -1   20.43    0.76
  -2   2   1   19.01    0.91
  -2   2   1   18.16    0.85
   2   2  -1   19.92    0.96
   2   2  -1   19.25    0.87
   2   2  -1   17.69    0.89
   2   2  -1   20.18    0.91
  -2   2   1   20.68    0.92
  -2   2   1   21.28    0.95
   2   2  -1   21.02    0.91
   2   2  -1   19.09    0.80
  -1  -2   1    2.18    0.20
  -1  -2   1    2.23    0.16
  -1  -2   1    2.19    0.22
   1  -2  -1    1.63    0.20
   1  -2  -1    2.74    0.20
   1  -2  -1    2.34    0.20
   1  -2  -1    2.74    0.21
  -1  -2   1    2.23    0.20
   1   2  -1    2.36    0.17
  -1   2   1    2.33    0.19
   1   2  -1    2.30    0.20
  -1   2   1    1.93    0.20
  -1   2   1    2.07    0.19
   1   2  -1    2.46    0.20
   1   2  -1    2.19    0.17
  -1   2   1    2.20    0.19
   1   2  -1    2.26    0.23
   0  -2   1   18.46    0.63
   0  -2  -1   18.54    0.64
   0  -2   1   15.33    0.65
   0  -2   1   16.53    0.65
   0  -2  -1   18.02    0.62
   0  -2  -1   18.68    0.64
   0  -2  -1   15.57    0.67
   0   2   1   17.36    0.62
   0   2  -1   17.95    0.65
   0   2  -1   18.96    0.66
   0   2   1   18.90    0.69
   0   2   1   16.86    0.64
   0   2  -1   14.80    0.70
   1  -2   1   13.24    0.56
  -1  -2  -1   12.27    0.61
  -1  -2  -1   13.15    0.61
  -1  -2  -1   13.19    0.66
   1  -2   1   13.16    0.62
   1  -2   1   12.93    0.55
   1  -2   1   13.03    0.61
  -1  -2  -1   14.79    0.53
  -1  -2  -1   12.96    0.61
  -1  -2  -1   13.17    0.57
  -1   2  -1   12.79    0.56
   1   2   1   14.32    0.62
  -1   2  -1   12.84    0.67
   1   2   1   13.04    0.56
   1   2   1   11.74    0.67
  -1   2  -1   12.42    0.62
   1   2   1   12.83    0.62
   1   2   1   12.71    0.60
  -1   2  -1   12.97    0.56
  -1   2  -1   13.87    0.62
   2  -2   1    4.09    0.49
   2  -2   1    3.16    0.38
  -2  -2  -1    3.80    0.44
   2  -2   1    4.31    0.39
   2  -2   1    4.64    0.48
   2  -2   1    4.56    0.42
  -2  -2  -1    5.43    0.34
  -2  -2  -1    5.44    0.52
  -2  -2  -1    4.22    0.50
  -2  -2  -1    4.65    0.39
  -2  -2  -1    5.12    0.49
   2   2   1    5.01    0.39
   2   2   1    4.68    0.47
   2   2   1    5.03    0.54
  -2   2  -1    5.65    0.53
  -2   2  -1    3.79    0.40
  -2   2  -1    4.64    0.47
   2   2   1    4.27    0.43
  -2   2  -1    4.54    0.50
  -2   2  -1    4.23    0.41
   2   2   1    5.78    0.53
  -3  -2  -1   15.74    0.90
   3  -2   1   16.42    1.06
  -3  -2  -1   16.36    1.07
  -3  -2  -1   15.41    1.09
   3  -2   1   18.53    1.12
  -3  -2  -1   16.71    0.81
   3   2   1   16.61    1.13
  -3   2  -1   16.75    0.95
  -3   2  -1   15.97    0.93
  -3   2  -1   14.53    1.06
   3   2   1   17.56    1.08
   4  -2   1   38.10    1.98
  -4  -2  -1   40.15    1.75
  -4  -2  -1   36.93    1.87
  -4  -2  -1   44.41    2.05
   4  -2   1   41.18    2.14
  -4   2  -1   39.51    1.74
   4   2   1   41.81    2.05
   4   2   1   40.31    2.19
  -4   2  -1   39.23    2.00
   5  -2   1    6.13    0.98
  -5  -2  -1    5.19    1.02
  -5  -2  -1    6.29    1.10
   5  -2   1    6.03    1.05
  -5  -2  -1    4.22    0.85
   5   2   1    3.55    0.87
  -5   2  -1    5.70    0.99
  -5   2  -1    4.48    0.63
  -5   2  -1    4.83    0.95
   5   2   1    2.65    0.93
   6  -2   1    0.08    0.95
   6  -2   1    0.48    1.06
  -6  -2  -1   -0.05    0.97
  -6  -2  -1    1.35    1.05
   6   2   1   -0.81    1.01
   6   2   1   -0.84    1.04
  -6   2  -1    0.36    0.96
  -6   2  -1    0.20    0.98
  -7  -2  -1    1.39    1.24
   7  -2   1    0.52    1.23
   7   2   1    0.84    1.49
  -7   2  -1    2.41    1.26
   7   2   1    1.13    1.32
  -7   2  -1   -2.36    1.19
   7  -3  -1    1.68    1.10
   7  -3  -1    1.27    1.28
  -7  -3   1    0.18    1.19
   7   3  -1   -0.10    1.07
   7   3  -1   -0.98    1.27
  -7   3   1    1.01    1.12
   6  -3  -1    2.79    1.10
  -6  -3   1    3.84    0.99
   6  -3  -1    2.19    0.90
   6  -3  -1    3.70    0.96
  -6   3   1    1.45    0.95
   6   3  -1    1.54    0.99
   6   3  -1    2.85    1.01
   6   3  -1    2.70    0.92
   5  -3  -1   15.37    1.31
  -5  -3   1   16.20    1.32
   5  -3  -1   11.70    1.24
   5  -3  -1   14.67    1.24
   5   3  -1   16.09    1.18
   5   3  -1   12.77    1.32
  -5   3   1   13.90    1.24
   5   3  -1   14.36    1.24
   4  -3  -1    2.95    0.68
  -4  -3   1    2.23    0.66
   4  -3  -1    2.84    0.68
   4  -3  -1    3.61    0.61
   4   3  -1    4.21    0.66
  -4   3   1    3.58    0.67
   4   3  -1    3.40    0.61
   4   3  -1    3.00    0.69
  -3  -3   1  161.49    5.77
   3  -3  -1  162.07    6.16
   3  -3  -1  159.83    5.77
   3  -3  -1  160.18    5.56
  -3  -3   1  165.06    5.77
   3   3  -1  165.14    5.21
  -3   3   1  157.76    5.76
  -3   3   1  161.65    5.77
   3   3  -1  160.51    5.53
   3   3  -1  164.66    6.19
   3   3  -1  162.67    5.78
  -2  -3   1  223.58    8.29
   2  -3  -1  249.07    8.15
   2  -3  -1  240.60    8.69
   2  -3  -1  220.37    7.85
  -2  -3   1  230.93    8.15
  -2  -3   1  241.23    8.16
   2  -3  -1  233.73    8.15
  -2  -3   1  243.24    8.73
   2   3  -1  236.06    8.30
  -2   3   1  246.19    8.71
   2   3  -1  233.11    8.71
  -2   3   1  231.66    7.87
  -2   3   1  240.96    8.16
   2   3  -1  241.27    8.15
  -2   3   1  230.78    8.14
   2   3  -1  241.82    7.89
   2   3  -1  242.54    8.17
   2   3  -1  237.76    7.85
   2   3  -1  239.99    7.46
   1  -3  -1  138.57    5.05
   1  -3  -1  141.96    4.74
   1  -3  -1  138.22    4.73
   1  -3  -1  134.63    4.60
  -1  -3   1  138.17    4.75
  -1  -3   1  139.01    5.10
  -1  -3   1  138.17    4.86
  -1  -3   1  140.60    4.75
   1   3  -1  144.22    4.61
  -1   3   1  138.35    4.74
   1   3  -1  135.87    4.86
   1   3  -1  141.04    4.75
  -1   3   1  132.65    4.60
   1   3  -1  137.98    5.10
   1   3  -1  139.72    4.75
   1   3  -1  140.26    4.29
  -1   3   1  137.06    5.05
  -1   3   1  137.04    4.74
   0  -3  -1   25.36    0.84
   0  -3  -1   25.92    0.90
   0  -3   1   24.61    0.91
   0  -3   1   24.90    0.91
   0  -3  -1   24.52    0.89
   0  -3  -1   24.73    0.93
   0  -3  -1   24.69    0.86
   0  -3   1   26.41    0.97
   0  -3   1   25.02    0.84
   0   3  -1   22.37    0.84
   0   3  -1   24.61    0.91
   0   3   1   25.54    0.93
   0   3  -1   25.37    0.91
   0   3  -1   24.87    0.97
   0   3   1   25.94    0.90
   1  -3   1  568.38   19.12
  -1  -3  -1  588.77   17.70
   1  -3   1  569.28   19.13
   1  -3   1  542.91   18.50
  -1  -3  -1  576.55   18.44
  -1  -3  -1  543.36   19.11
  -1  -3  -1  554.54   20.44
   1  -3   1  542.17   17.70
  -1  -3  -1  548.72   19.11
  -1   3  -1  583.94   19.12
  -1   3  -1  565.45   17.69
   1   3   1  580.10   19.12
   1   3   1  587.61   17.71
   1   3   1  572.16   19.13
   1   3   1  538.48   20.46
  -1   3  -1  575.55   19.13
   1   3   1  566.54   18.45
  -1   3  -1  586.92   20.47
  -2  -3  -1  103.84    4.04
  -2  -3  -1  106.29    3.45
  -2  -3  -1  107.06    3.69
  -2  -3  -1  104.24    3.78
   2  -3   1  109.43    3.64
   2  -3   1  106.89    3.81
   2  -3   1  103.00    3.48
  -2  -3  -1  101.68    3.52
   2  -3   1  106.53    3.78
  -2  -3  -1  104.64    3.79
   2  -3   1   99.64    4.06
  -2   3  -1  104.16    3.79
  -2   3  -1  107.51    3.80
  -2   3  -1  106.67    4.04
   2   3   1  105.57    3.81
   2   3   1  103.58    3.78
  -2   3  -1  100.82    3.48
  -2   3  -1  102.43    3.60
   2   3   1  105.68    3.68
   2   3   1  105.16    3.46
   2   3   1  105.68    4.11
  -3  -3  -1   63.61    2.52
   3  -3   1   59.22    2.74
  -3  -3  -1   65.16    2.32
  -3  -3  -1   64.67    2.60
  -3  -3  -1   66.28    2.31
   3  -3   1   61.23    2.57
   3   3   1   64.36    2.82
  -3   3  -1   65.19    2.43
  -3   3  -1   66.27    2.35
  -3   3  -1   61.84    2.58
   3   3   1   63.71    2.59
  -4  -3  -1    0.73    0.58
   4  -3   1    1.27    0.66
  -4  -3  -1    0.54    0.55
   4  -3   1    0.87    0.55
  -4  -3  -1    0.49    0.61
   4   3   1    1.45    0.70
   4   3   1    2.16    0.71
  -4   3  -1    1.55    0.68
  -4   3  -1    0.07    0.55
   5  -3   1    2.22    0.94
  -5  -3  -1    3.48    0.82
  -5  -3  -1    2.96    0.90
  -5  -3  -1    3.56    0.97
   5  -3   1    1.76    0.80
   5   3   1    1.71    0.81
  -5   3  -1    3.93    0.93
  -5   3  -1    2.32    0.54
  -5   3  -1    2.36    0.79
   5   3   1    2.62    0.95
   6  -3   1    2.30    1.14
   6  -3   1    5.32    1.28
  -6  -3  -1    3.89    1.22
  -6  -3  -1    4.30    1.06
   6   3   1    3.14    1.21
   6   3   1    4.09    1.19
  -6   3  -1    4.66    1.27
  -7  -3  -1   -0.21    1.23
   7  -3   1   -0.25    1.17
   7   3   1    1.47    1.35
   7   3   1    1.19    1.36
  -7   3  -1   -0.89    1.24
   7  -4  -1    1.57    1.24
   7  -4  -1    1.40    1.13
   7  -4  -1    1.18    1.14
  -7  -4   1    0.76    1.19
   7   4  -1    1.27    1.15
   7   4  -1    1.62    1.26
  -7   4   1    1.72    1.26
  -6  -4   1    6.09    1.15
   6  -4  -1    6.33    1.18
   6  -4  -1    7.28    1.23
   6  -4  -1    6.42    1.15
   6   4  -1    6.13    1.11
  -6   4   1    5.41    1.18
   6   4  -1    6.95    1.16
   6   4  -1    5.73    1.32
   5  -4  -1   29.41    1.70
  -5  -4   1   31.26    1.82
   5  -4  -1   31.28    1.81
   5  -4  -1   28.31    1.77
   5   4  -1   27.32    1.84
  -5   4   1   29.47    1.81
   5   4  -1   27.86    1.77
   5   4  -1   28.03    1.58
   4  -4  -1  107.59    4.42
   4  -4  -1  108.54    4.01
  -4  -4   1  110.56    4.20
   4  -4  -1  108.85    4.19
  -4   4   1  108.65    4.18
   4   4  -1  114.73    4.21
   4   4  -1  107.46    4.49
   4   4  -1  111.93    3.98
   3  -4  -1    3.00    0.48
   3  -4  -1    1.98    0.45
  -3  -4   1    3.06    0.49
   3  -4  -1    3.00    0.48
  -3  -4   1    2.76    0.49
   3   4  -1    4.53    0.56
   3   4  -1    3.00    0.53
   3   4  -1    3.57    0.34
  -3   4   1    3.24    0.50
  -3   4   1    3.82    0.53
   3   4  -1    2.50    0.41
   2  -4  -1    3.36    0.36
   2  -4  -1    5.78    0.45
  -2  -4   1    5.27    0.47
  -2  -4   1    5.73    0.48
  -2  -4   1    4.02    0.46
   2  -4  -1    4.79    0.43
  -2  -4   1    4.25    0.40
   2  -4  -1    4.97    0.42
  -2   4   1    4.81    0.41
  -2   4   1    5.43    0.43
  -2   4   1    4.96    0.43
   2   4  -1    3.12    0.37
   2   4  -1    5.94    0.48
   2   4  -1    5.11    0.41
   2   4  -1    4.75    0.46
   2   4  -1    5.09    0.37
  -2   4   1    4.74    0.43
   2   4  -1    6.24    0.48
   2   4  -1    5.14    0.31
   1  -4  -1  303.36   10.03
  -1  -4   1  305.59    9.36
  -1  -4   1  293.25   10.03
  -1  -4   1  302.86   10.68
   1  -4  -1  309.83   10.38
  -1  -4   1  309.12   10.39
  -1  -4   1  303.89   10.39
   1  -4  -1  303.40   11.05
  -1  -4   1  310.03   11.13
   1  -4  -1  314.71   10.37
  -1   4   1  307.15   10.38
   1   4  -1  315.52    9.36
  -1   4   1  303.51   11.06
   1   4  -1  306.49   10.39
  -1   4   1  305.90   10.37
   1   4  -1  316.56   10.68
   1   4  -1  303.71   11.12
   1   4  -1  301.02   10.39
   1   4  -1  309.81   10.02
  -1   4   1  305.14   10.04
   0  -4   1   30.01    1.15
   0  -4   1   30.55    1.01
   0  -4   1   30.27    1.11
   0  -4  -1   31.02    1.02
   0  -4   1   30.37    1.11
   0  -4  -1   27.97    1.10
   0  -4  -1   29.00    1.09
   0  -4  -1   30.21    1.09
   0   4  -1   30.40    1.00
   0   4   1   29.44    1.11
   0   4  -1   29.97    1.10
   0   4  -1   31.14    1.15
   0   4   1   30.32    1.09
   0   4   1   29.63    1.02
   0   4   1   30.82    1.09
   0   4  -1   30.99    1.10
   1  -4   1   16.21    0.64
  -1  -4  -1   15.62    0.72
   1  -4   1   16.16    0.74
  -1  -4  -1   16.49    0.57
   1  -4   1   15.40    0.65
  -1  -4  -1   15.32    0.72
  -1  -4  -1   16.83    0.67
   1  -4   1   17.21    0.79
  -1  -4  -1   17.52    0.79
  -1  -4  -1   15.78    0.72
   1  -4   1   14.96    0.71
   1   4   1   16.19    0.65
  -1   4  -1   16.23    0.64
   1   4   1   15.64    0.71
  -1   4  -1   15.96    0.72
   1   4   1   16.02    0.71
  -1   4  -1   15.74    0.72
   1   4   1   15.91    0.79
  -1   4  -1   16.07    0.73
  -1   4  -1   16.39    0.66
   1   4   1   15.34    0.73
   2  -4   1   27.27    1.14
  -2  -4  -1   25.43    1.20
  -2  -4  -1   28.25    1.26
  -2  -4  -1   28.14    1.02
  -2  -4  -1   27.12    1.23
   2  -4   1   29.04    1.21
  -2  -4  -1   26.60    1.27
   2  -4   1   25.79    1.10
   2  -4   1   25.04    1.22
  -2  -4  -1   29.16    1.08
   2   4   1   28.90    1.37
  -2   4  -1   26.23    1.23
   2   4   1   26.48    1.20
  -2   4  -1   27.07    1.12
   2   4   1   26.60    1.23
  -2   4  -1   27.07    1.27
   2   4   1   28.17    1.21
   2   4   1   26.69    1.07
  -2   4  -1   24.94    1.21
  -2   4  -1   27.18    1.09
   3  -4   1   26.96    1.46
   3  -4   1   25.29    1.38
  -3  -4  -1   27.32    1.10
  -3  -4  -1   25.99    1.42
  -3  -4  -1   24.64    1.40
  -3  -4  -1   27.22    1.16
  -3   4  -1   26.79    1.39
  -3   4  -1   27.14    1.28
   3   4   1   25.48    1.50
   3   4   1   29.44    1.42
  -3   4  -1   27.65    1.29
  -4  -4  -1    0.30    0.69
  -4  -4  -1    0.42    0.66
   4  -4   1   -0.38    0.58
   4  -4   1   -0.29    0.51
  -4  -4  -1    0.74    0.49
   4   4   1    0.10    0.58
  -4   4  -1    0.04    0.65
  -4   4  -1    0.55    0.63
  -4   4  -1    0.20    0.39
  -5  -4  -1   11.66    1.25
  -5  -4  -1    9.34    1.18
  -5  -4  -1   10.50    1.02
   5  -4   1    7.49    1.06
   5  -4   1   10.35    1.38
  -5   4  -1   10.41    1.16
   5   4   1    9.31    1.18
  -5   4  -1   12.23    1.30
  -5   4  -1   10.91    0.83
   5   4   1   11.44    1.35
  -6  -4  -1   -0.33    0.87
  -6  -4  -1    0.89    1.01
   6  -4   1    0.61    0.97
  -6   4  -1   -0.81    1.02
  -6   4  -1    0.81    1.03
   6   4   1    0.47    1.23
   6   4   1   -0.03    1.00
  -7  -4  -1   -0.37    1.30
  -7  -4  -1    1.22    1.14
   7  -4   1   -0.62    1.19
   7   4   1    1.25    1.38
  -7   4  -1    2.03    1.10
  -7   4  -1    1.16    1.32
   7   4   1    0.74    1.26
   7  -5  -1    0.87    1.08
   7  -5  -1    1.19    1.11
   7  -5  -1    0.67    1.23
  -7  -5   1    0.67    1.17
   7   5  -1    1.72    1.39
   7   5  -1   -0.31    1.10
  -7   5   1   -0.90    1.07
   6  -5  -1    8.50    1.24
   6  -5  -1    6.01    1.22
  -6  -5   1    8.68    1.22
  -6   5   1    7.31    1.24
   6   5  -1    9.64    1.16
   6   5  -1    7.05    1.30
   6   5  -1    9.25    1.27
   5  -5  -1    1.91    0.75
   5  -5  -1    1.54    0.80
  -5  -5   1    1.96    0.78
   5  -5  -1    2.39    0.73
   5   5  -1    2.39    0.84
   5   5  -1    1.41    0.74
  -5   5   1    2.05    0.80
   5   5  -1    1.96    0.72
   4  -5  -1    1.11    0.56
   4  -5  -1    1.14    0.52
  -4  -5   1    0.86    0.55
   4  -5  -1    0.78    0.54
   4   5  -1    1.40    0.53
   4   5  -1    1.94    0.53
   4   5  -1    1.75    0.67
  -4   5   1    0.74    0.59
   3  -5  -1   15.34    0.93
   3  -5  -1   14.67    0.85
  -3  -5   1   13.96    0.89
  -3  -5   1   11.88    0.92
  -3  -5   1   13.23    0.91
   3  -5  -1   13.98    0.88
   3   5  -1   14.58    0.82
   3   5  -1   14.45    0.96
  -3   5   1   15.05    0.93
   3   5  -1   14.55    0.66
  -3   5   1   14.18    0.90
   3   5  -1   15.09    0.92
   2  -5  -1  355.77   12.20
  -2  -5   1  343.23   11.83
  -2  -5   1  370.58   12.22
   2  -5  -1  376.70   13.03
  -2  -5   1  351.05   12.22
   2  -5  -1  336.30   11.79
   2  -5  -1  361.10   12.21
  -2  -5   1  370.62   13.08
  -2   5   1  342.78   11.80
  -2   5   1  363.48   11.39
  -2   5   1  347.89   12.21
   2   5  -1  355.61   11.79
   2   5  -1  350.78   12.22
   2   5  -1  369.52   12.22
   2   5  -1  355.32   12.51
   2   5  -1  353.03   13.06
   2   5  -1  366.37   11.20
  -2   5   1  369.30   13.03
  -2   5   1  363.43   12.22
   2   5  -1  358.72   11.77
   1  -5  -1  305.43   10.71
  -1  -5   1  307.80    9.41
   1  -5  -1  307.59   11.10
  -1  -5   1  298.86   10.08
   1  -5  -1  308.23   10.43
  -1  -5   1  312.43   10.45
  -1  -5   1  317.35   10.75
  -1  -5   1  311.97   10.45
  -1  -5   1  310.50   11.19
   1  -5  -1  299.38   10.09
   1  -5  -1  307.61   10.44
  -1   5   1  297.98   10.09
   1   5  -1  314.25    9.41
  -1   5   1  313.65   10.44
   1   5  -1  300.05   11.18
  -1   5   1  304.30   11.10
  -1   5   1  307.86   10.43
   1   5  -1  308.24   10.07
   1   5  -1  312.41   10.45
   1   5  -1  311.31   10.45
   1   5  -1  311.05   10.75
   0  -5   1  127.87    4.34
   0  -5  -1  126.41    4.33
   0  -5   1  123.37    4.48
   0  -5  -1  126.17    4.33
   0  -5  -1  126.28    4.23
   0  -5   1  126.52    4.35
   0  -5  -1  121.66    4.14
   0  -5   1  126.17    4.00
   0  -5  -1  126.95    4.61
   0   5   1  127.05    4.33
   0   5  -1  131.39    4.35
   0   5  -1  127.52    4.34
   0   5  -1  124.11    3.99
   0   5  -1  126.55    4.11
   0   5   1  126.61    4.14
   0   5  -1  129.93    4.48
   0   5   1  128.34    4.33
   0   5   1  125.62    4.23
  -1  -5  -1  336.12   10.63
   1  -5   1  322.73   11.49
  -1  -5  -1  342.22   11.49
   1  -5   1  335.52   11.01
   1  -5   1  331.59   11.49
  -1  -5  -1  339.91   12.28
   1  -5   1  332.24   10.63
  -1  -5  -1  338.27   11.49
   1  -5   1  330.17   11.16
  -1  -5  -1  335.45   11.11
   1   5   1  337.95   10.27
   1   5   1  343.12   11.50
  -1   5  -1  348.91   11.81
  -1   5  -1  336.21   11.49
   1   5   1  344.08   11.12
   1   5   1  337.99   11.49
  -1   5  -1  329.78   10.62
   1   5   1  350.45   12.32
  -1   5  -1  348.74   11.50
  -1   5  -1  338.12   10.99
  -2  -5  -1  146.72    5.32
  -2  -5  -1  147.98    5.16
  -2  -5  -1  158.35    5.71
   2  -5   1  163.22    5.24
   2  -5   1  154.38    5.32
   2  -5   1  146.16    5.33
  -2  -5  -1  150.42    4.87
  -2  -5  -1  155.84    4.99
  -2  -5  -1  150.40    5.40
   2  -5   1  152.14    5.09
  -2   5  -1  150.18    5.07
  -2   5  -1  147.13    5.33
   2   5   1  151.07    5.34
   2   5   1  146.73    5.16
  -2   5  -1  143.99    4.89
  -2   5  -1  147.06    5.32
  -2   5  -1  146.73    5.67
   2   5   1  150.17    4.88
   2   5   1  151.10    5.32
  -2   5  -1  148.00    5.38
   2   5   1  154.10    5.77
  -3  -5  -1    4.39    0.59
   3  -5   1    4.70    0.66
  -3  -5  -1    5.66    0.46
  -3  -5  -1    6.13    0.57
   3  -5   1    4.86    0.60
  -3  -5  -1    6.11    0.77
  -3   5  -1    6.14    0.63
   3   5   1    4.95    0.75
  -3   5  -1    4.51    0.59
  -3   5  -1    5.51    0.51
   3   5   1    5.82    0.66
  -4  -5  -1   38.62    1.97
  -4  -5  -1   39.95    1.72
   4  -5   1   42.59    2.13
  -4  -5  -1   41.94    2.06
   4  -5   1   35.04    1.96
  -4   5  -1   41.62    1.72
  -4   5  -1   42.13    2.03
  -4   5  -1   38.63    1.76
   4   5   1   40.05    2.20
   4   5   1   39.15    2.01
   5  -5   1   25.46    1.82
  -5  -5  -1   25.64    1.52
   5  -5   1   27.82    1.89
  -5  -5  -1   22.70    1.74
  -5  -5  -1   26.06    1.88
  -5   5  -1   26.29    1.34
   5   5   1   25.35    1.87
  -5   5  -1   26.52    1.55
   5   5   1   24.05    2.01
  -5   5  -1   25.57    1.84
  -6  -5  -1    1.68    1.01
   6  -5   1    1.02    1.06
   6   5   1    0.14    1.08
   6   5   1    1.04    1.04
  -6   5  -1    3.40    1.09
  -6   5  -1    1.00    1.04
   7  -5   1    0.07    1.20
  -7  -5  -1    1.59    1.33
  -7   5  -1    1.54    1.30
   7   5   1    0.43    1.29
   7   5   1    1.30    1.41
   7  -6  -1    0.90    1.24
  -7  -6   1    0.14    1.14
   7  -6  -1   -0.39    1.04
   7   6  -1   -0.88    1.11
   7   6  -1   -0.58    1.01
  -7   6   1    1.47    1.15
   7   6  -1    1.31    1.19
   6  -6  -1    0.03    0.88
   6  -6  -1   -1.36    0.82
   6  -6  -1    2.78    1.09
  -6  -6   1   -1.18    0.90
   6   6  -1   -0.76    0.85
   6   6  -1   -0.45    0.89
  -6   6   1    1.50    0.90
   6   6  -1   -0.60    0.83
   5  -6  -1   12.12    1.18
  -5  -6   1   10.64    1.14
   5  -6  -1   10.80    1.11
   5  -6  -1   12.10    1.17
   5   6  -1   10.79    1.01
   5   6  -1   11.72    1.25
   5   6  -1    8.42    0.97
  -5   6   1    8.86    1.03
  -4  -6   1   32.52    1.71
   4  -6  -1   33.06    1.74
   4  -6  -1   34.10    1.68
   4  -6  -1   32.50    1.68
  -4   6   1   31.84    1.68
   4   6  -1   31.50    1.50
   4   6  -1   33.19    1.68
   4   6  -1   32.47    1.81
   3  -6  -1    3.91    0.54
  -3  -6   1    3.34    0.49
  -3  -6   1    2.87    0.56
   3  -6  -1    3.80    0.54
  -3  -6   1    3.14    0.47
   3  -6  -1    3.61    0.50
   3   6  -1    3.93    0.50
  -3   6   1    2.58    0.46
   3   6  -1    3.07    0.57
   3   6  -1    3.33    0.49
   3   6  -1    3.36    0.33
  -3   6   1    3.12    0.49
   2  -6  -1    0.62    0.23
   2  -6  -1    0.52    0.11
   2  -6  -1    0.86    0.34
  -2  -6   1    0.72    0.28
   2  -6  -1    0.30    0.24
  -2  -6   1    0.42    0.33
  -2  -6   1    1.23    0.30
   2  -6  -1    0.74    0.27
  -2  -6   1    0.89    0.29
   2   6  -1    0.87    0.30
   2   6  -1    1.12    0.32
   2   6  -1    0.65    0.15
  -2   6   1    1.57    0.29
  -2   6   1    0.81    0.30
   2   6  -1    0.71    0.17
   2   6  -1    0.47    0.25
  -2   6   1    1.21    0.18
  -2   6   1    0.45    0.32
   2   6  -1    2.02    0.37
  -2   6   1    0.22    0.25
  -2   6   1    0.56    0.25
  -1  -6   1  148.71    4.91
   1  -6  -1  159.80    5.76
  -1  -6   1  156.79    5.29
  -1  -6   1  157.85    5.48
   1  -6  -1  156.42    5.59
   1  -6  -1  151.88    5.28
  -1  -6   1  163.08    5.48
   1  -6  -1  160.60    5.46
  -1  -6   1  168.22    5.88
   1  -6  -1  158.78    5.47
   1   6  -1  161.03    5.28
   1   6  -1  161.17    5.48
  -1   6   1  161.52    5.30
   1   6  -1  164.14    5.63
   1   6  -1  156.12    5.86
  -1   6   1  160.24    5.47
   1   6  -1  162.85    4.92
   1   6  -1  165.33    5.49
  -1   6   1  154.13    5.61
  -1   6   1  159.63    5.46
  -1   6   1  155.67    5.77
   0  -6  -1  421.49   13.86
   0  -6  -1  429.11   14.34
   0  -6   1  433.35   14.35
   0  -6   1  414.58   14.77
   0  -6   1  430.99   14.36
   0  -6  -1  418.02   14.33
   0   6  -1  425.97   14.34
   0   6  -1  432.17   14.36
   0   6   1  426.42   14.33
   0   6   1  424.54   13.86
   0   6   1  420.36   14.33
   0   6  -1  419.04   14.77
   1  -6   1   34.33    1.34
  -1  -6  -1   31.58    1.27
   1  -6   1   31.43    1.28
  -1  -6  -1   32.21    1.28
   1  -6   1   33.69    1.28
  -1  -6  -1   33.33    1.18
  -1  -6  -1   31.72    1.27
  -1  -6  -1   33.82    1.35
   1  -6   1   32.75    1.19
   1  -6   1   33.02    1.16
   1  -6   1   32.67    1.30
   1   6   1   34.98    1.29
   1   6   1   32.38    1.29
   1   6   1   33.66    1.40
  -1   6  -1   32.53    1.29
  -1   6  -1   30.89    1.17
  -1   6  -1   31.10    1.28
   1   6   1   31.99    1.28
   1   6   1   32.23    1.05
  -1   6  -1   32.14    1.29
   2  -6   1    8.55    0.54
  -2  -6  -1    8.53    0.66
  -2  -6  -1    8.68    0.68
  -2  -6  -1    7.63    0.49
  -2  -6  -1    7.08    0.40
   2  -6   1    6.00    0.57
   2  -6   1    8.55    0.61
  -2  -6  -1    8.14    0.67
   2   6   1    7.12    0.47
   2   6   1    7.23    0.58
  -2   6  -1    7.08    0.54
  -2   6  -1    7.07    0.52
   2   6   1    7.89    0.61
  -2   6  -1    7.54    0.60
   2   6   1    8.55    0.74
  -2   6  -1    5.32    0.52
  -3  -6  -1  223.03    7.14
  -3  -6  -1  215.57    6.94
  -3  -6  -1  210.08    7.39
  -3  -6  -1  208.61    7.60
   3  -6   1  211.19    7.62
  -3   6  -1  215.99    7.00
   3   6   1  212.38    8.23
  -3   6  -1  220.45    7.65
   3   6   1  214.90    7.63
  -3   6  -1  211.43    7.60
   4  -6   1   43.76    2.14
  -4  -6  -1   38.81    2.06
   4  -6   1   42.15    2.19
  -4  -6  -1   44.46    1.80
  -4  -6  -1   41.77    2.11
   4   6   1   44.23    2.33
  -4   6  -1   42.94    1.87
   4   6   1   44.19    2.12
  -4   6  -1   42.28    2.09
  -4   6  -1   42.97    1.82
   5  -6   1   15.76    1.44
  -5  -6  -1   13.55    1.44
  -5  -6  -1   12.76    1.35
  -5  -6  -1   15.38    1.16
   5   6   1   14.13    1.37
   5   6   1   11.06    1.41
  -5   6  -1   16.94    1.47
  -5   6  -1   13.82    0.98
  -5   6  -1   14.07    1.27
   6  -6   1    0.28    0.95
  -6  -6  -1   -0.69    0.83
  -6  -6  -1    0.34    0.97
   6   6   1   -0.01    1.03
  -6   6  -1   -1.09    0.92
   6   6   1    0.62    1.01
  -7  -6  -1    2.56    1.21
  -7  -6  -1    1.47    1.23
   7  -6   1    1.95    1.29
  -7   6  -1    1.55    1.35
   7   6   1    3.14    1.60
   7   6   1    2.07    1.38
  -7  -7   1    2.65    1.23
   7  -7  -1    1.33    1.18
   7  -7  -1    2.67    1.18
  -7   7   1    1.48    1.18
   7   7  -1    2.53    1.31
   7   7  -1    1.66    1.22
  -6  -7   1    2.03    0.96
   6  -7  -1    3.71    1.03
   6  -7  -1    3.38    1.19
   6  -7  -1    3.53    1.02
   6   7  -1    1.33    0.96
  -6   7   1    2.63    0.96
   6   7  -1    2.98    1.12
  -5  -7   1    2.74    0.85
   5  -7  -1    3.39    0.83
   5  -7  -1    1.86    0.71
   5  -7  -1    4.14    0.92
  -5   7   1    2.87    0.86
   5   7  -1    1.59    0.68
   5   7  -1    2.15    0.70
   5   7  -1    2.52    0.91
   4  -7  -1   -0.24    0.51
   4  -7  -1    0.33    0.64
  -4  -7   1    1.17    0.74
  -4  -7   1    1.12    0.57
   4  -7  -1    1.12    0.53
  -4   7   1    1.26    0.54
   4   7  -1    0.71    0.51
   4   7  -1    0.46    0.47
   4   7  -1    0.12    0.66
   3  -7  -1   28.55    1.35
   3  -7  -1   26.87    1.27
  -3  -7   1   27.75    1.35
   3  -7  -1   26.34    1.33
  -3  -7   1   25.37    1.32
   3   7  -1   24.77    1.19
  -3   7   1   25.79    1.30
   3   7  -1   26.73    1.32
   3   7  -1   27.28    1.01
   3   7  -1   27.71    1.41
  -3   7   1   24.77    1.28
  -2  -7   1  242.62    8.49
   2  -7  -1  244.54    8.57
  -2  -7   1  250.79    8.51
  -2  -7   1  235.03    8.23
   2  -7  -1  252.83    8.50
   2  -7  -1  238.30    8.21
   2  -7  -1  243.91    8.48
  -2  -7   1  218.92    8.73
  -2  -7   1  261.71    9.11
   2  -7  -1  243.92    9.01
   2   7  -1  247.26    8.50
   2   7  -1  249.43    8.51
  -2   7   1  247.17    8.23
   2   7  -1  240.97    9.08
   2   7  -1  241.14    8.21
  -2   7   1  253.68    8.50
  -2   7   1  250.98    8.50
   2   7  -1  254.36    7.73
  -2   7   1  253.96    9.03
   2   7  -1  259.48    8.73
   2   7  -1  246.63    7.57
  -1  -7   1   58.17    1.85
   1  -7  -1   57.73    2.12
  -1  -7   1   58.83    2.13
  -1  -7   1   57.32    2.09
   1  -7  -1   58.11    2.02
  -1  -7   1   59.63    2.24
   1  -7  -1   57.11    2.06
   1  -7  -1   55.01    2.07
  -1  -7   1   57.23    2.03
  -1  -7   1   55.22    2.10
  -1   7   1   55.73    2.11
   1   7  -1   61.33    2.16
   1   7  -1   56.72    2.09
   1   7  -1   56.55    2.23
   1   7  -1   55.06    2.08
   1   7  -1   56.99    2.01
  -1   7   1   59.09    2.15
  -1   7   1   56.69    2.07
  -1   7   1   57.57    2.07
  -1   7   1   58.66    2.03
   0  -7   1   23.03    0.95
   0  -7  -1   23.08    0.94
   0  -7  -1   23.29    0.99
   0  -7   1   23.79    0.83
   0  -7  -1   23.93    0.92
   0  -7  -1   23.76    0.92
   0  -7   1   24.05    0.94
   0  -7  -1   23.55    0.93
   0  -7   1   23.69    0.95
   0  -7   1   23.04    0.82
   0  -7  -1   25.19    0.85
   0   7   1   23.57    0.93
   0   7  -1   24.41    0.95
   0   7   1   24.09    0.94
   0   7   1   23.67    0.93
   0   7   1   23.32    0.84
   0   7   1   23.75    0.93
   0   7  -1   24.44    0.81
   0   7  -1   22.85    0.95
   0   7  -1   23.52    0.83
   0   7  -1   24.15    0.95
   1  -7   1  188.74    6.18
  -1  -7  -1  204.11    6.95
  -1  -7  -1  192.37    6.51
   1  -7   1  179.10    6.50
  -1  -7  -1  188.41    6.51
  -1  -7  -1  187.16    6.32
   1  -7   1  193.13    6.04
   1  -7   1  184.92    6.52
   1  -7   1  188.55    6.39
  -1  -7  -1  185.10    6.01
   1  -7   1  188.51    6.68
  -1   7  -1  177.32    6.01
  -1   7  -1  196.17    6.52
   1   7   1  187.89    5.75
  -1   7  -1  193.76    6.52
   1   7   1  192.50    6.51
   1   7   1  184.88    6.99
   1   7   1  189.27    6.51
   1   7   1  190.77    6.33
  -1   7  -1  182.74    6.66
  -2  -7  -1  195.65    6.34
   2  -7   1  199.09    6.91
   2  -7   1  201.74    6.61
  -2  -7  -1  202.12    6.73
  -2  -7  -1  196.70    6.92
   2  -7   1  197.20    6.93
  -2   7  -1  204.27    7.40
   2   7   1  198.14    6.94
  -2   7  -1  194.60    6.38
  -2   7  -1  199.85    6.93
   2   7   1  193.18    7.46
   2   7   1  192.10    6.90
  -2   7  -1  191.98    7.01
   2   7   1  201.43    6.35
   3  -7   1    6.99    0.77
  -3  -7  -1    3.84    0.66
  -3  -7  -1    5.28    0.44
  -3  -7  -1    5.75    0.56
  -3  -7  -1    6.53    0.74
  -3   7  -1    5.83    0.70
   3   7   1    4.60    0.77
  -3   7  -1    5.26    0.63
  -3   7  -1    4.75    0.50
   3   7   1    3.11    0.55
   4  -7   1    7.10    0.86
  -4  -7  -1    7.97    0.72
  -4  -7  -1    7.29    0.95
  -4  -7  -1    6.80    0.88
   4   7   1    7.80    0.90
   4   7   1    9.21    1.14
  -4   7  -1    7.94    0.96
  -4   7  -1    8.71    1.00
  -4   7  -1    9.85    0.71
  -5  -7  -1    5.76    0.83
  -5  -7  -1    6.20    1.06
   5  -7   1    9.31    1.19
  -5  -7  -1    6.09    1.09
  -5   7  -1    5.14    0.64
  -5   7  -1    5.20    1.03
   5   7   1    4.48    1.09
  -5   7  -1    4.35    0.89
   6  -7   1    0.26    1.05
  -6  -7  -1    0.71    1.02
  -6  -7  -1   -0.74    0.82
  -6   7  -1    0.54    1.02
   6   7   1    1.23    1.13
   6   7   1    0.09    1.12
  -6   7  -1    0.48    1.00
   7  -7   1   -0.07    1.22
  -7  -7  -1    4.70    1.47
  -7  -7  -1    2.58    1.12
  -7   7  -1   -1.30    1.28
  -7   7  -1   -0.02    1.08
   7   7   1    2.97    1.47
   7   7   1    2.86    1.43
   7  -8  -1    3.31    1.44
   7  -8  -1    3.30    1.32
  -7  -8   1   -0.23    1.13
   7  -8  -1    1.33    1.21
  -7   8   1    3.23    1.32
   7   8  -1   -0.05    1.06
   7   8  -1    0.37    1.18
   7   8  -1    2.99    1.49
   6  -8  -1   -0.05    0.85
   6  -8  -1    1.00    0.87
  -6  -8   1    1.08    0.96
  -6   8   1    0.15    0.86
   6   8  -1    0.27    1.12
   6   8  -1    1.28    0.83
   6   8  -1   -0.26    0.90
   5  -8  -1   12.52    1.25
   5  -8  -1   18.33    1.42
   5  -8  -1   15.02    1.32
  -5  -8   1   16.25    1.41
   5   8  -1   17.76    1.18
  -5   8   1   15.79    1.27
   5   8  -1   16.81    1.48
   5   8  -1   16.89    1.34
  -4  -8   1   64.48    2.72
   4  -8  -1   62.52    2.70
  -4  -8   1   61.92    2.74
   4  -8  -1   61.58    2.77
   4  -8  -1   63.41    2.65
  -4   8   1   64.75    2.69
   4   8  -1   67.28    2.74
   4   8  -1   63.95    2.94
   4   8  -1   67.05    2.50
  -3  -8   1  150.19    5.37
   3  -8  -1  147.37    5.78
   3  -8  -1  154.42    5.49
  -3  -8   1  156.58    5.51
   3  -8  -1  152.34    5.32
   3   8  -1  150.63    5.22
   3   8  -1  152.87    4.89
  -3   8   1  157.37    5.83
   3   8  -1  150.74    5.49
   3   8  -1  156.55    4.79
  -3   8   1  151.53    5.47
  -3   8   1  152.82    5.47
   3   8  -1  150.06    5.87
   2  -8  -1   12.79    0.67
   2  -8  -1   12.40    0.73
   2  -8  -1   12.59    0.69
  -2  -8   1   12.31    0.73
   2  -8  -1   13.31    0.54
  -2  -8   1   12.01    0.74
  -2  -8   1   11.30    0.74
  -2  -8   1   12.80    0.78
  -2  -8   1   13.84    0.75
   2  -8  -1   11.50    0.71
  -2   8   1   13.82    0.79
   2   8  -1   13.12    0.53
   2   8  -1   13.19    0.72
   2   8  -1   12.79    0.50
  -2   8   1   13.37    0.73
   2   8  -1   12.60    0.77
  -2   8   1   12.54    0.73
  -2   8   1   13.02    0.73
  -2   8   1   13.68    0.69
   2   8  -1   11.87    0.73
   2   8  -1   12.69    0.70
   2   8  -1   12.50    0.74
  -2   8   1   12.05    0.61
   1  -8  -1  271.73    9.69
   1  -8  -1  296.18   10.03
   1  -8  -1  300.92   10.05
  -1  -8   1  291.58   10.06
  -1  -8   1  288.90    9.69
  -1  -8   1  301.91   10.06
  -1  -8   1  300.05    9.02
  -1  -8   1  298.45   10.75
   1   8  -1  303.04   10.06
   1   8  -1  285.91   10.33
   1   8  -1  298.90   10.74
   1   8  -1  300.82   10.06
  -1   8   1  296.70   10.04
  -1   8   1  297.85   10.04
  -1   8   1  286.97   10.36
   1   8  -1  296.24    9.66
   0  -8  -1  490.15   16.50
   0  -8   1  488.43   16.53
   0  -8   1  481.30   17.00
   0  -8  -1  503.52   15.96
   0  -8  -1  493.26   16.51
   0  -8  -1  488.29   17.03
   0  -8   1  486.02   16.52
   0   8   1  507.43   15.96
   0   8  -1  502.09   16.54
   0   8   1  482.57   16.51
   0   8  -1  486.00   16.52
   0   8   1  483.80   16.51
   0   8  -1  457.10   16.99
   1  -8   1  132.86    5.03
  -1  -8  -1  141.69    5.02
   1  -8   1  142.16    5.03
  -1  -8  -1  140.74    4.89
  -1  -8  -1  152.89    5.35
  -1  -8  -1  143.41    5.19
   1  -8   1  141.52    4.73
   1  -8   1  146.73    5.15
  -1  -8  -1  147.04    5.02
   1  -8   1  144.10    4.97
  -1  -8  -1  138.64    4.63
  -1   8  -1  148.06    5.04
  -1   8  -1  146.33    5.13
  -1   8  -1  141.77    5.04
   1   8   1  147.49    4.89
   1   8   1  145.47    5.40
   1   8   1  147.90    5.03
   1   8   1  143.97    5.03
  -1   8  -1  142.51    4.65
   2  -8   1    1.96    0.41
   2  -8   1    1.35    0.30
  -2  -8  -1    2.59    0.47
  -2  -8  -1    1.41    0.29
   2  -8   1    1.37    0.31
  -2  -8  -1    0.93    0.35
  -2   8  -1    1.96    0.37
  -2   8  -1    2.49    0.46
  -2   8  -1    1.67    0.33
   2   8   1    1.61    0.40
   2   8   1    1.22    0.36
   2   8   1    1.95    0.47
  -2   8  -1    1.58    0.37
   2   8   1    2.40    0.34
  -3  -8  -1   47.20    2.03
   3  -8   1   44.19    2.03
  -3  -8  -1   47.80    1.76
  -3  -8  -1   43.35    2.02
  -3   8  -1   48.05    2.03
   3   8   1   45.13    2.04
  -3   8  -1   45.54    1.87
  -3   8  -1   45.42    1.85
   3   8   1   45.49    2.22
  -4  -8  -1    6.15    0.91
   4  -8   1    5.55    0.84
  -4  -8  -1    6.17    0.87
  -4  -8  -1    6.85    0.71
  -4   8  -1    8.37    0.96
   4   8   1    7.17    0.88
  -4   8  -1    6.67    0.61
   4   8   1    6.49    0.96
  -4   8  -1    8.40    0.96
  -5  -8  -1    0.26    0.85
  -5  -8  -1    0.42    0.82
  -5  -8  -1    0.44    0.68
   5  -8   1    0.48    0.84
   5   8   1    0.47    0.79
  -5   8  -1    0.24    0.77
  -5   8  -1    0.47    0.47
  -5   8  -1    1.41    0.86
   5   8   1    0.45    0.91
   6  -8   1   -1.10    0.93
  -6  -8  -1   -0.24    0.84
  -6  -8  -1    1.11    1.07
  -6  -8  -1    0.63    1.01
  -6   8  -1   -0.04    0.99
   6   8   1    0.50    1.26
   6   8   1   -0.76    1.07
  -6   8  -1    0.23    0.91
  -7  -8  -1    1.11    1.29
   7  -8   1    1.19    1.28
  -7  -8  -1   -0.36    0.97
  -7   8  -1   -0.90    1.22
   7   8   1    1.86    1.38
  -7   8  -1    1.27    1.39
   7   8   1   -1.25    1.22
  -7  -9   1   -1.55    1.05
   7  -9  -1    1.12    1.15
   7  -9  -1   -0.72    1.01
  -7   9   1   -0.04    1.11
   7   9  -1    2.61    1.22
   7   9  -1   -0.64    1.14
   6  -9  -1    3.25    1.05
   6  -9  -1    1.95    0.91
  -6  -9   1    1.49    1.01
   6  -9  -1    2.27    0.95
   6   9  -1    1.55    1.04
  -6   9   1    3.77    1.07
   6   9  -1    2.50    1.02
   6   9  -1    2.63    0.88
   5  -9  -1    0.31    0.91
   5  -9  -1    0.66    0.69
   5  -9  -1    1.27    0.79
  -5  -9   1    1.66    0.84
   5   9  -1    1.10    0.83
  -5   9   1    1.64    0.77
   5   9  -1    0.93    0.76
   5   9  -1    1.54    0.67
   4  -9  -1   -0.77    0.47
   4  -9  -1    0.53    0.68
  -4  -9   1   -0.50    0.58
  -4  -9   1   -0.20    0.55
   4  -9  -1   -0.22    0.52
   4   9  -1    0.35    0.58
   4   9  -1    0.61    0.47
  -4   9   1    0.13    0.49
   4   9  -1   -0.16    0.48
   3  -9  -1    2.60    0.59
  -3  -9   1    2.82    0.59
   3  -9  -1    2.63    0.48
   3  -9  -1    2.83    0.50
  -3  -9   1    2.77    0.50
   3   9  -1    3.45    0.56
  -3   9   1    2.66    0.46
  -3   9   1    3.61    0.51
   3   9  -1    2.58    0.29
   3   9  -1    3.18    0.29
   3   9  -1    2.31    0.54
  -3   9   1    3.00    0.50
   3   9  -1    2.70    0.44
   2  -9  -1   96.29    3.29
   2  -9  -1   83.59    3.46
   2  -9  -1   90.46    3.35
  -2  -9   1   94.31    3.35
  -2  -9   1   95.63    3.58
   2  -9  -1   90.09    3.25
  -2  -9   1   87.60    3.32
   2  -9  -1   92.01    3.32
  -2   9   1   90.98    3.49
   2   9  -1   91.26    3.36
  -2   9   1   91.10    3.34
   2   9  -1   90.00    3.57
   2   9  -1   93.28    3.36
   2   9  -1   92.27    3.24
   2   9  -1   94.92    2.90
   2   9  -1   92.56    2.93
  -2   9   1   91.53    3.34
   2   9  -1   96.71    3.45
   1  -9  -1   13.54    0.65
   1  -9  -1   12.77    0.66
  -1  -9   1   13.49    0.68
   1  -9  -1   13.88    0.55
  -1  -9   1   14.18    0.68
   1  -9  -1   13.64    0.64
  -1  -9   1   15.46    0.72
  -1  -9   1   11.84    0.67
  -1  -9   1   13.97    0.55
   1  -9  -1   13.09    0.64
  -1  -9   1   14.42    0.71
   1   9  -1   14.80    0.72
   1   9  -1   12.73    0.67
   1   9  -1   13.40    0.70
  -1   9   1   13.22    0.54
  -1   9   1   14.76    0.68
  -1   9   1   12.99    0.66
  -1   9   1   13.96    0.73
   1   9  -1   15.03    0.63
   1   9  -1   14.00    0.68
   0  -9   1   27.64    1.10
   0  -9  -1   28.40    1.03
   0  -9  -1   26.13    1.05
   0  -9   1   26.48    0.94
   0  -9  -1   26.53    1.07
   0  -9   1   25.33    1.09
   0  -9  -1   27.77    0.99
   0  -9   1   25.83    1.07
   0  -9  -1   26.34    1.07
   0  -9  -1   27.54    1.12
   0   9  -1   24.39    1.07
   0   9  -1   26.80    0.93
   0   9  -1   26.96    1.09
   0   9   1   26.46    1.07
   0   9  -1   25.92    1.08
   0   9   1   26.40    1.07
   0   9   1   27.06    1.05
   0   9  -1   27.33    0.96
   0   9   1   26.15    1.06
  -1  -9  -1    1.70    0.28
   1  -9   1    2.24    0.30
   1  -9   1    1.38    0.26
  -1  -9  -1    2.67    0.31
  -1  -9  -1    3.06    0.36
   1  -9   1    2.18    0.41
  -1  -9  -1    2.58    0.36
  -1  -9  -1    2.23    0.29
  -1  -9  -1    2.60    0.15
   1  -9   1    2.05    0.27
  -1   9  -1    2.25    0.32
  -1   9  -1    2.05    0.29
   1   9   1    2.83    0.34
  -1   9  -1    1.95    0.27
  -1   9  -1    2.86    0.37
   1   9   1    2.76    0.35
   1   9   1    3.08    0.39
   1   9   1    2.04    0.29
  -2  -9  -1   14.81    0.90
  -2  -9  -1   13.52    0.82
  -2  -9  -1   14.12    0.71
  -2  -9  -1   13.30    0.86
   2  -9   1   14.41    0.89
   2  -9   1   14.11    0.69
   2  -9   1   14.78    0.83
   2   9   1   14.02    0.50
   2   9   1   13.60    0.95
  -2   9  -1   13.38    0.80
   2   9   1   13.87    0.88
  -2   9  -1   14.86    0.88
   2   9   1   13.84    0.86
  -2   9  -1   14.78    0.75
  -2   9  -1   14.56    0.87
  -3  -9  -1   -0.21    0.51
   3  -9   1    1.00    0.47
  -3  -9  -1   -0.04    0.43
  -3  -9  -1    0.70    0.40
  -3   9  -1    0.08    0.49
  -3   9  -1    0.17    0.47
   3   9   1   -0.51    0.52
   3   9   1    0.08    0.48
  -3   9  -1   -0.31    0.31
  -4  -9  -1    1.03    0.68
  -4  -9  -1   -0.74    0.64
  -4  -9  -1    0.76    0.52
   4  -9   1    0.64    0.63
  -4   9  -1   -0.06    0.61
  -4   9  -1    0.21    0.39
   4   9   1    0.50    0.65
   4   9   1   -0.27    0.69
  -4   9  -1   -0.01    0.61
  -5  -9  -1   12.06    1.39
   5  -9   1   15.85    1.43
  -5  -9  -1   13.84    1.39
  -5  -9  -1   13.54    1.02
   5   9   1   11.08    1.18
  -5   9  -1   14.94    1.38
  -5   9  -1   13.11    1.38
   5   9   1   13.88    1.56
  -5   9  -1   12.56    0.94
  -6  -9  -1    0.66    1.11
   6  -9   1    0.49    1.10
  -6  -9  -1    1.73    1.07
  -6  -9  -1    0.52    0.87
  -6   9  -1    1.55    0.98
   6   9   1    0.56    1.09
  -6   9  -1   -0.30    1.00
   6   9   1   -0.68    1.06
   7   9   1   -1.24    1.29
  -7 -10   1    0.30    1.23
   7 -10  -1    1.41    1.20
   7 -10  -1    3.02    1.25
   7  10  -1    3.61    1.11
  -7  10   1    1.33    1.13
   7  10  -1    2.10    1.26
   7  10  -1    3.26    1.33
   6 -10  -1    0.26    0.83
   6 -10  -1    0.53    0.87
  -6 -10   1   -0.79    0.94
   6  10  -1    0.90    1.05
   6  10  -1   -0.51    0.77
  -6  10   1    1.54    1.03
   5 -10  -1   25.86    1.60
   5 -10  -1   22.89    1.77
  -5 -10   1   20.25    1.55
   5 -10  -1   23.76    1.71
  -5  10   1   25.53    1.73
   5  10  -1   26.89    1.91
   5  10  -1   25.14    1.69
   5  10  -1   24.23    1.38
   4 -10  -1   32.72    1.70
   4 -10  -1   31.88    1.63
  -4 -10   1   28.55    1.71
   4 -10  -1   32.38    1.62
  -4 -10   1   29.00    1.68
   4  10  -1   33.06    1.73
  -4  10   1   35.51    1.72
   4  10  -1   31.07    1.79
   4  10  -1   32.00    1.19
   4  10  -1   29.32    1.45
  -3 -10   1   21.33    1.26
   3 -10  -1   19.28    1.11
   3 -10  -1   21.32    1.17
   3 -10  -1   21.52    1.11
  -3 -10   1   18.85    1.17
   3  10  -1   19.79    1.22
  -3  10   1   22.41    1.14
   3  10  -1   21.94    0.82
  -3  10   1   20.54    1.15
   3  10  -1   20.62    1.10
   3  10  -1   21.54    1.20
   3  10  -1   21.81    0.83
   3  10  -1   19.51    1.02
  -2 -10   1  149.18    5.25
   2 -10  -1  150.38    5.47
  -2 -10   1  141.93    5.38
  -2 -10   1  149.33    5.23
   2 -10  -1  160.01    5.24
   2 -10  -1  150.59    5.24
  -2 -10   1  147.79    5.14
   2 -10  -1  145.44    5.09
   2  10  -1  156.84    5.41
   2  10  -1  143.30    5.23
  -2  10   1  125.02    5.29
  -2  10   1  152.10    5.23
  -2  10   1  152.66    4.95
   2  10  -1  145.50    5.58
  -2  10   1  149.39    5.22
   2  10  -1  147.99    4.59
  -2  10   1  147.38    5.49
   2  10  -1  146.88    5.04
   1 -10  -1  280.78    9.46
  -1 -10   1  275.33   10.12
  -1 -10   1  282.16    9.51
  -1 -10   1  278.77    9.48
   1 -10  -1  276.52    9.48
   1 -10  -1  258.33    9.74
  -1 -10   1  271.29    9.15
   1 -10  -1  279.94    9.16
  -1 -10   1  290.08    9.79
  -1  10   1  276.15    9.48
  -1  10   1  272.85    9.95
   1  10  -1  288.34    9.50
   1  10  -1  281.29    9.10
  -1  10   1  280.72    9.47
   1  10  -1  274.26    9.49
  -1  10   1  279.64    9.81
   1  10  -1  270.77   10.11
   1  10  -1  267.47    9.75
   0 -10   1  363.59   11.89
   0 -10  -1  349.41   12.85
   0 -10   1  362.22   12.44
   0 -10   1  367.34   12.46
   0 -10  -1  367.47   12.03
   0 -10  -1  365.77   12.45
   0 -10  -1  362.54   12.43
   0  10  -1  360.85   12.44
   0  10  -1  366.15   12.80
   0  10  -1  375.86   11.90
   0  10  -1  378.76   12.46
   0  10   1  365.44   12.02
   0  10   1  379.77   12.92
   0  10   1  365.82   12.45
   0  10   1  351.78   12.43
   1 -10   1   74.82    2.77
   1 -10   1   72.24    2.74
   1 -10   1   76.09    2.73
  -1 -10  -1   70.77    2.68
  -1 -10  -1   73.22    2.71
   1 -10   1   75.92    2.76
  -1 -10  -1   75.00    2.30
  -1 -10  -1   73.27    2.73
  -1 -10  -1   74.73    2.82
   1  10   1   74.74    2.72
  -1  10  -1   75.42    2.52
   1  10   1   75.26    2.67
  -1  10  -1   76.82    2.75
   1  10   1   75.30    2.93
  -1  10  -1   72.73    2.75
  -1  10  -1   72.20    2.72
   1  10   1   74.30    2.73
  -2 -10  -1  249.94    9.87
  -2 -10  -1  278.76    8.81
  -2 -10  -1  269.64    9.59
   2 -10   1  289.88    9.14
   2 -10   1  277.58    9.60
  -2 -10  -1  278.01    9.30
   2 -10   1  284.66    9.66
  -2  10  -1  277.29    9.75
   2  10   1  280.28    9.61
  -2  10  -1  270.30    9.59
  -2  10  -1  283.47   10.22
   2  10   1  281.60   10.33
  -2  10  -1  266.63    8.88
   2  10   1  283.60    9.59
  -3 -10  -1  120.36    3.99
  -3 -10  -1  118.41    4.37
  -3 -10  -1  115.21    4.44
   3 -10   1  117.55    4.45
   3  10   1  118.45    4.45
  -3  10  -1  116.61    4.08
  -3  10  -1  118.73    4.44
   3  10   1  121.93    4.88
  -3  10  -1  120.13    4.36
   4 -10   1   14.40    1.22
  -4 -10  -1   18.90    1.37
  -4 -10  -1   13.80    1.28
  -4 -10  -1   15.65    0.99
   4  10   1   19.20    1.55
  -4  10  -1   14.92    0.93
   4  10   1   17.16    1.32
  -4  10  -1   13.15    1.16
  -4  10  -1   13.53    1.10
   5 -10   1    2.64    0.92
  -5 -10  -1    2.21    0.72
  -5 -10  -1    3.34    1.11
  -5 -10  -1    4.10    1.06
  -5  10  -1    3.61    0.94
  -5  10  -1    3.35    0.91
  -5  10  -1    2.96    0.57
   5  10   1    2.48    1.05
   5  10   1    2.66    0.92
   6 -10   1    3.40    1.13
  -6 -10  -1    0.84    0.84
  -6 -10  -1    1.71    1.10
  -6 -10  -1    1.86    1.16
  -6  10  -1    1.22    1.08
   6  10   1    1.66    1.17
   6  10   1    1.90    1.13
  -6  10  -1    2.86    1.03
   7 -11  -1    0.68    1.21
  -7 -11   1    0.16    1.19
   7 -11  -1   -0.56    1.09
   7  11  -1   -0.27    1.20
   7  11  -1   -0.24    1.19
  -7  11   1    0.57    1.19
  -6 -11   1   -0.25    0.99
   6 -11  -1    0.97    1.00
   6 -11  -1   -0.24    0.89
   6  11  -1    1.40    0.81
   6  11  -1   -0.42    0.80
   6  11  -1   -1.19    0.96
  -6  11   1   -0.12    0.94
  -5 -11   1    9.00    1.18
  -5 -11   1    8.46    1.20
   5 -11  -1    9.33    1.26
   5 -11  -1   10.30    1.06
   5 -11  -1    9.30    1.09
   5  11  -1    9.28    0.93
  -5  11   1    7.97    1.07
   5  11  -1    6.53    0.96
   5  11  -1    8.50    1.20
   4 -11  -1    1.00    0.69
   4 -11  -1    0.87    0.48
  -4 -11   1    0.96    0.58
   4 -11  -1    1.09    0.55
  -4 -11   1    1.61    0.75
   4  11  -1   -0.06    0.50
   4  11  -1    0.51    0.26
   4  11  -1    0.15    0.47
   4  11  -1    0.43    0.32
   4  11  -1    0.89    0.68
  -4  11   1    1.18    0.55
   3 -11  -1   11.19    0.54
   3 -11  -1   10.02    0.76
   3 -11  -1   10.56    0.88
   3 -11  -1   11.32    0.84
  -3 -11   1   11.08    0.93
  -3 -11   1   13.28    0.96
   3  11  -1   11.28    0.83
   3  11  -1   10.51    0.81
   3  11  -1   11.17    0.52
  -3  11   1   12.92    0.83
  -3  11   1    9.99    0.81
   3  11  -1   10.67    0.76
   3  11  -1   10.26    0.89
   3  11  -1   10.36    0.55
  -2 -11   1    1.44    0.46
   2 -11  -1    1.36    0.39
  -2 -11   1    1.29    0.36
  -2 -11   1    1.47    0.17
   2 -11  -1    1.18    0.22
   2 -11  -1    1.27    0.26
  -2 -11   1    0.93    0.33
   2 -11  -1    0.95    0.31
   2  11  -1    1.10    0.33
   2  11  -1    1.30    0.38
  -2  11   1    1.51    0.28
  -2  11   1    1.39    0.31
   2  11  -1    1.52    0.36
  -2  11   1    1.85    0.37
  -1 -11   1   42.07    1.64
   1 -11  -1   39.54    1.62
   1 -11  -1   42.70    1.64
  -1 -11   1   43.34    1.73
  -1 -11   1   43.45    1.67
   1 -11  -1   41.17    1.60
  -1 -11   1   43.35    1.60
  -1 -11   1   41.52    1.68
   1 -11  -1   42.59    1.61
  -1  11   1   39.69    1.61
   1  11  -1   41.05    1.64
   1  11  -1   41.38    1.64
  -1  11   1   39.25    1.74
  -1  11   1   38.79    1.52
   1  11  -1   42.33    1.71
  -1  11   1   42.64    1.63
   1  11  -1   43.59    1.54
   1  11  -1   46.38    1.77
   0 -11   1    6.34    0.45
   0 -11  -1    7.37    0.44
   0 -11   1    5.68    0.33
   0 -11   1    5.21    0.44
   0 -11   1    6.50    0.43
   0 -11  -1    6.59    0.41
   0 -11  -1    6.31    0.32
   0 -11  -1    8.13    0.50
   0 -11  -1    6.74    0.49
   0 -11  -1    5.02    0.43
   0  11   1    6.10    0.36
   0  11  -1    7.66    0.48
   0  11   1    6.38    0.48
   0  11   1    7.02    0.61
   0  11  -1    6.24    0.46
   0  11   1    6.71    0.46
   0  11  -1    5.81    0.32
   1 -11   1   49.90    1.93
   1 -11   1   48.95    1.96
   1 -11   1   50.19    1.92
  -1 -11  -1   51.61    1.97
  -1 -11  -1   48.54    1.91
  -1 -11  -1   49.36    1.91
  -1 -11  -1   50.92    1.91
  -1 -11  -1   47.31    1.99
   1 -11   1   49.40    1.91
  -1 -11  -1   49.86    1.56
   1  11   1   50.25    1.89
  -1  11  -1   47.71    1.75
   1  11   1   51.12    2.07
   1  11   1   48.93    1.93
  -1  11  -1   48.30    1.91
  -1  11  -1   48.34    1.92
   1  11   1   50.08    1.92
  -1  11  -1   49.25    1.92
  -2 -11  -1   12.28    0.89
   2 -11   1   15.19    0.72
  -2 -11  -1   13.26    0.93
  -2 -11  -1   14.71    0.74
   2 -11   1   15.88    0.94
   2 -11   1   15.49    0.79
  -2  11  -1   15.51    0.91
   2  11   1   15.56    0.93
   2  11   1   14.68    0.89
   2  11   1   14.71    0.60
  -2  11  -1   17.27    0.88
  -2  11  -1   13.71    0.78
  -2  11  -1   11.73    0.80
   2  11   1   14.36    1.01
  -3 -11  -1    3.82    0.51
   3 -11   1    5.25    0.72
  -3 -11  -1    5.36    0.75
  -3 -11  -1    3.67    0.72
  -3  11  -1    3.06    0.62
  -3  11  -1    4.92    0.50
   3  11   1    4.01    0.75
  -3  11  -1    4.55    0.66
   3  11   1    3.90    0.62
  -4 -11  -1    2.10    0.56
   4 -11   1    1.41    0.72
  -4 -11  -1    2.75    0.74
  -4 -11  -1    3.68    0.97
  -4  11  -1    2.65    0.70
  -4  11  -1    2.13    0.47
   4  11   1    1.42    0.87
  -4  11  -1    1.91    0.71
   4  11   1    3.16    0.77
  -5 -11  -1    2.81    1.00
  -5 -11  -1    4.19    0.76
   5 -11   1    2.13    0.89
  -5 -11  -1    3.70    0.97
   5  11   1    3.69    0.98
  -5  11  -1    3.87    0.61
  -5  11  -1    3.76    1.08
  -5  11  -1    3.10    0.89
   5  11   1    2.06    0.95
  -6 -11  -1   -1.11    1.08
  -6 -11  -1   -1.31    0.80
  -6 -11  -1   -0.54    1.08
   6 -11   1    0.69    1.07
   6  11   1   -0.80    1.05
   6  11   1    0.24    1.03
  -6  11  -1   -0.92    1.00
   7 -12  -1    1.24    1.19
  -7 -12   1    0.59    1.24
   7  12  -1    1.60    1.22
   7  12  -1   -0.56    1.18
  -7  12   1    2.97    1.28
   6 -12  -1    4.24    1.13
   6 -12  -1    2.73    1.01
  -6 -12   1    3.23    1.14
   6  12  -1    2.45    0.92
  -6  12   1    3.40    1.04
   6  12  -1    1.54    1.07
   5 -12  -1   10.06    1.09
   5 -12  -1   10.30    1.17
   5 -12  -1   11.46    1.42
  -5 -12   1   11.22    1.16
  -5 -12   1    7.95    1.34
  -5  12   1    8.37    1.07
   5  12  -1   12.91    1.02
   5  12  -1   10.10    1.28
   5  12  -1   13.09    1.26
   4 -12  -1   37.15    1.85
  -4 -12   1   39.22    2.00
  -4 -12   1   36.72    1.95
   4 -12  -1   39.49    1.88
   4 -12  -1   38.35    1.92
   4  12  -1   37.02    1.35
   4  12  -1   38.80    1.43
   4  12  -1   35.50    1.90
   4  12  -1   37.70    1.64
  -4  12   1   37.31    1.88
   4  12  -1   36.24    2.10
   3 -12  -1  100.75    3.52
   3 -12  -1   97.42    3.70
  -3 -12   1   98.79    3.67
   3 -12  -1   91.27    3.59
  -3 -12   1   97.45    3.72
   3 -12  -1   97.53    3.81
  -3  12   1  101.28    3.85
  -3  12   1   97.83    3.69
   3  12  -1   95.60    3.18
   3  12  -1   98.25    3.96
   3  12  -1  101.28    3.73
   3  12  -1   93.86    3.47
   3  12  -1  102.01    3.77
   3  12  -1   94.64    3.09
   2 -12  -1   32.39    1.41
   2 -12  -1   33.41    1.33
  -2 -12   1   33.00    1.48
  -2 -12   1   33.73    1.42
  -2 -12   1   34.28    1.46
  -2 -12   1   33.48    1.09
   2 -12  -1   31.80    1.38
  -2 -12   1   32.45    1.44
   2 -12  -1   35.83    1.31
  -2  12   1   26.12    1.37
  -2  12   1   31.91    1.40
  -2  12   1   31.47    1.40
  -2  12   1   29.18    1.36
   2  12  -1   31.13    1.47
   2  12  -1   32.94    1.44
  -2  12   1   31.11    1.35
   1 -12  -1  173.61    5.84
  -1 -12   1  172.80    5.85
   1 -12  -1  169.91    6.05
  -1 -12   1  175.07    6.44
  -1 -12   1  176.49    6.09
   1 -12  -1  175.16    6.19
   1 -12  -1  176.74    6.03
  -1 -12   1  171.92    6.06
   1  12  -1  174.77    5.80
   1  12  -1  173.79    6.07
  -1  12   1  171.54    6.31
  -1  12   1  171.25    6.05
   1  12  -1  169.07    6.29
   1  12  -1  175.31    6.07
  -1  12   1  175.43    6.04
   1  12  -1  173.01    6.43
   0 -12  -1  504.33   17.30
   0 -12  -1  512.18   16.72
   0 -12   1  499.87   17.34
   0 -12  -1  460.05   17.87
   0 -12  -1  514.58   17.33
   0 -12   1  510.03   17.32
   0  12  -1  511.11   17.34
   0  12   1  527.67   17.33
   0  12  -1  503.70   17.81
   0  12   1  501.61   17.31
   0  12   1  530.87   16.72
   0  12  -1  503.66   17.32
   0  12  -1  534.23   15.99
   0  12   1  518.19   17.90
   0  12  -1  518.55   16.57
  -1 -12  -1  172.12    6.02
   1 -12   1  175.01    6.18
   1 -12   1  173.10    6.03
  -1 -12  -1  178.80    6.36
  -1 -12  -1  173.54    6.05
  -1 -12  -1  167.49    5.88
   1 -12   1  175.06    6.06
   1 -12   1  167.07    5.92
  -1 -12  -1  169.09    6.21
  -1  12  -1  178.67    6.06
  -1  12  -1  171.31    6.04
   1  12   1  169.78    5.86
  -1  12  -1  167.47    6.15
   1  12   1  167.98    6.44
   1  12   1  178.04    6.04
  -1  12  -1  171.02    5.58
   1  12   1  171.34    6.04
   2 -12   1    1.34    0.31
   2 -12   1    1.10    0.37
  -2 -12  -1    1.31    0.35
  -2 -12  -1    0.23    0.33
  -2 -12  -1    1.67    0.51
   2 -12   1    0.60    0.26
  -2  12  -1    0.51    0.39
   2  12   1    1.08    0.20
  -2  12  -1    1.23    0.33
   2  12   1    0.21    0.41
   2  12   1    1.13    0.43
  -2  12  -1    1.44    0.37
  -2  12  -1    1.04    0.41
   2  12   1    0.85    0.49
   3 -12   1   74.47    3.01
  -3 -12  -1   73.91    2.62
  -3 -12  -1   69.06    2.98
  -3 -12  -1   74.95    3.01
  -3  12  -1   73.76    2.99
   3  12   1   77.02    3.03
  -3  12  -1   73.61    2.84
   3  12   1   76.59    3.36
  -4 -12  -1   58.70    2.86
  -4 -12  -1   63.38    2.41
  -4 -12  -1   69.61    2.89
   4 -12   1   65.54    2.85
   4  12   1   60.91    2.85
  -4  12  -1   63.50    2.59
   4  12   1   64.77    3.16
  -4  12  -1   63.76    2.84
  -4  12  -1   66.88    2.56
  -5 -12  -1    6.32    0.82
  -5 -12  -1    7.42    1.22
   5 -12   1    8.16    1.10
  -5 -12  -1    8.18    1.15
   5  12   1    5.99    1.24
  -5  12  -1    8.02    0.76
  -5  12  -1    6.49    1.03
  -5  12  -1    5.79    1.04
   5  12   1    8.11    1.11
  -6 -12  -1    0.04    1.15
   6 -12   1    1.34    1.06
  -6 -12  -1    1.82    1.21
  -6 -12  -1    0.49    0.83
   6  12   1    2.45    1.21
  -6  12  -1    0.92    1.11
  -6  12  -1    0.12    1.07
  -7 -13   1    1.21    1.25
   7 -13  -1    0.97    1.22
  -7  13   1    1.26    1.18
   7  13  -1    0.85    1.21
   7  13  -1    0.69    1.23
   6 -13  -1    0.37    0.97
   6 -13  -1   -0.65    0.93
  -6 -13   1    0.99    1.02
   6  13  -1    0.75    0.83
   6  13  -1    1.22    0.87
  -6  13   1    0.98    0.95
   6  13  -1    0.06    1.01
   5 -13  -1    6.56    1.09
  -5 -13   1    5.48    1.22
   5 -13  -1    6.37    1.01
   5 -13  -1    6.32    0.97
  -5 -13   1    5.11    1.01
   5  13  -1    5.41    1.09
   5  13  -1    4.29    0.75
  -5  13   1    6.72    1.06
   5  13  -1    4.70    0.94
   4 -13  -1    0.43    0.54
  -4 -13   1    1.93    0.85
   4 -13  -1    1.69    0.83
   4 -13  -1    2.76    0.71
  -4 -13   1    2.26    0.70
   4  13  -1    2.10    0.36
  -4  13   1    2.77    0.69
   4  13  -1    1.12    0.78
   4  13  -1    1.92    0.53
   4  13  -1    1.89    0.58
   4  13  -1    2.54    0.30
  -3 -13   1   -0.05    0.45
   3 -13  -1    0.38    0.44
   3 -13  -1    0.24    0.22
  -3 -13   1   -0.47    0.51
   3 -13  -1    0.24    0.51
   3 -13  -1    0.35    0.34
   3  13  -1    0.03    0.43
  -3  13   1    0.02    0.37
   3  13  -1    0.88    0.52
   3  13  -1    0.77    0.41
  -3  13   1    0.50    0.35
   3  13  -1    0.37    0.19
  -2 -13   1   14.14    0.58
  -2 -13   1   14.06    0.90
  -2 -13   1   14.38    0.85
  -2 -13   1   13.93    0.88
  -2 -13   1   14.37    0.98
   2 -13  -1   14.15    0.86
  -2 -13   1   14.67    0.54
   2 -13  -1   15.11    0.71
   2 -13  -1   13.49    0.87
   2  13  -1   14.96    0.88
  -2  13   1   15.81    0.86
  -2  13   1   13.86    0.73
   2  13  -1   14.45    0.89
  -2  13   1   11.90    0.83
   1 -13  -1    0.51    0.25
  -1 -13   1    0.88    0.26
  -1 -13   1    1.08    0.26
  -1 -13   1    1.17    0.33
   1 -13  -1    1.07    0.29
  -1 -13   1    0.49    0.27
  -1  13   1    1.26    0.43
  -1  13   1    0.55    0.25
   1  13  -1    1.03    0.26
   1  13  -1    0.96    0.30
  -1  13   1    0.52    0.25
   1  13  -1    0.96    0.32
   1  13  -1    1.11    0.34
   0 -13  -1   26.57    1.28
   0 -13  -1   27.67    1.07
   0 -13   1   29.61    1.24
   0 -13   1   26.42    1.03
   0 -13  -1   29.51    1.11
   0 -13  -1   31.56    1.18
   0 -13   1   26.86    1.18
   0 -13  -1   21.11    1.14
   0 -13  -1   32.54    1.23
   0  13  -1   24.73    1.17
   0  13   1   28.66    1.18
   0  13  -1   22.84    1.03
   0  13   1   26.34    1.18
   0  13  -1   26.87    1.18
   0  13   1   28.32    1.15
   0  13   1   27.39    1.12
   0  13  -1   29.35    1.20
   1 -13   1   24.97    1.10
  -1 -13  -1   23.49    1.17
  -1 -13  -1   24.92    1.13
   1 -13   1   23.03    1.11
  -1 -13  -1   22.97    1.12
  -1 -13  -1   23.57    1.06
   1 -13   1   23.97    1.18
  -1 -13  -1   24.86    1.10
   1 -13   1   22.89    1.13
  -1  13  -1   24.19    1.12
   1  13   1   23.72    1.13
  -1  13  -1   23.72    1.02
   1  13   1   23.61    1.17
  -1  13  -1   24.53    1.14
   1  13   1   24.31    1.10
  -1  13  -1   24.57    1.07
   1  13   1   24.08    1.11
  -2 -13  -1   17.34    0.99
  -2 -13  -1   15.81    1.01
  -2 -13  -1   16.41    0.81
   2 -13   1   16.21    0.86
   2 -13   1   15.27    0.99
   2 -13   1   17.30    0.78
   2  13   1   16.22    1.13
   2  13   1   16.54    0.66
  -2  13  -1   16.65    0.87
  -2  13  -1   17.17    1.00
  -2  13  -1   15.29    0.94
  -2  13  -1   17.92    0.97
   2  13   1   16.02    1.00
  -3 -13  -1    2.24    0.60
  -3 -13  -1    2.35    0.47
  -3 -13  -1    1.50    0.62
   3 -13   1    1.83    0.54
   3  13   1    1.30    0.64
  -3  13  -1    2.36    0.58
  -3  13  -1    1.60    0.41
   3  13   1    1.91    0.56
  -3  13  -1    1.64    0.58
  -4 -13  -1    1.32    0.52
  -4 -13  -1    1.84    0.79
   4 -13   1    0.46    0.68
  -4 -13  -1    0.75    0.81
  -4  13  -1    1.38    0.72
   4  13   1    1.13    0.78
   4  13   1    2.56    0.77
  -4  13  -1    1.19    0.47
  -4  13  -1    2.33    0.73
   5 -13   1    4.46    0.99
  -5 -13  -1    5.80    0.78
  -5 -13  -1    6.02    1.10
  -5  13  -1    5.98    1.07
  -5  13  -1    6.74    1.15
   5  13   1    3.72    0.92
   5  13   1    7.29    1.32
   6 -13   1    3.35    1.23
  -6 -13  -1    2.78    1.16
  -6 -13  -1    3.99    1.31
   6  13   1    3.59    1.15
  -6  13  -1    3.66    1.24
  -6  13  -1    3.52    1.16
   6  13   1    0.92    1.19
   7 -14  -1   -0.67    1.10
  -7 -14   1   -0.75    1.22
   7  14  -1   -1.85    1.05
  -7  14   1   -1.21    1.16
   7  14  -1    0.73    1.15
   6 -14  -1   -0.16    0.95
  -6 -14   1    0.09    1.00
   6 -14  -1    0.33    0.89
   6  14  -1    0.90    0.85
   6  14  -1    0.55    0.92
   6  14  -1   -0.15    1.01
  -6  14   1    1.41    0.99
   5 -14  -1   19.74    1.53
  -5 -14   1   18.76    1.72
   5 -14  -1   17.18    1.37
   5 -14  -1   15.93    1.54
  -5 -14   1   16.78    1.52
   5  14  -1   14.68    1.48
   5  14  -1   18.20    1.19
  -5  14   1   12.09    1.23
   5  14  -1   11.77    1.21
  -4 -14   1   65.57    2.85
   4 -14  -1   64.54    2.83
  -4 -14   1   66.65    2.87
   4 -14  -1   68.00    2.79
   4 -14  -1   63.46    2.81
   4  14  -1   68.96    3.11
  -4  14   1   71.12    2.85
   4  14  -1   61.87    2.26
   4  14  -1   64.35    2.15
   4  14  -1   65.62    2.54
   4  14  -1   65.59    2.85
  -3 -14   1   18.95    1.27
  -3 -14   1   18.45    1.17
   3 -14  -1   20.07    1.18
   3 -14  -1   18.51    1.14
   3 -14  -1   18.99    1.03
   3 -14  -1   18.21    0.84
   3  14  -1   18.75    1.17
  -3  14   1   19.32    1.03
  -3  14   1   17.38    1.13
   3  14  -1   17.04    1.18
   2 -14  -1   33.68    1.45
  -2 -14   1   33.86    1.48
   2 -14  -1   32.00    1.43
  -2 -14   1   32.53    1.12
  -2 -14   1   34.02    1.45
  -2 -14   1   33.13    1.09
  -2 -14   1   32.59    1.50
   2  14  -1   31.64    1.57
   2  14  -1   33.17    1.48
  -2  14   1   25.30    1.45
  -2  14   1   31.26    1.43
   2  14  -1   32.05    1.50
  -2  14   1   31.99    1.42
  -2  14   1   33.01    1.35
   1 -14  -1  167.34    5.84
   1 -14  -1  168.52    5.82
  -1 -14   1  169.88    5.84
  -1 -14   1  164.94    5.87
  -1 -14   1  169.84    6.18
  -1 -14   1  164.90    5.62
   1 -14  -1  163.54    5.62
   1  14  -1  171.37    5.56
  -1  14   1  152.47    5.80
   1  14  -1  164.31    5.85
  -1  14   1  171.07    5.84
   1  14  -1  164.77    6.17
   1  14  -1  161.10    5.84
   0 -14   1  457.32   15.20
   0 -14  -1  441.15   15.54
   0 -14  -1  425.15   14.16
   0 -14  -1  439.51   14.21
   0 -14  -1  427.47   14.74
   0 -14  -1  431.70   14.70
   0 -14   1  418.10   14.07
   0 -14   1  437.03   14.75
   0 -14   1  428.97   14.72
   0  14  -1  404.34   14.71
   0  14  -1  424.30   15.13
   0  14   1  429.69   15.58
   0  14  -1  442.30   14.76
   0  14  -1  438.55   13.57
   0  14   1  421.02   14.73
   0  14  -1  439.07   14.07
   0  14   1  431.89   14.72
   0  14  -1  435.94   15.66
   0  14   1  424.64   14.19
   1 -14   1    0.51    0.18
   1 -14   1    0.67    0.30
   1 -14   1    1.29    0.35
   1 -14   1    0.11    0.26
  -1 -14  -1    0.39    0.23
   1 -14   1    1.29    0.40
  -1 -14  -1   -0.16    0.26
  -1 -14  -1    0.62    0.34
   1  14   1    0.58    0.29
  -1  14  -1    0.14    0.31
  -1  14  -1    1.14    0.35
  -1  14  -1    0.17    0.34
   1  14   1    0.65    0.32
   1  14   1    0.82    0.31
  -2 -14  -1   27.51    1.18
   2 -14   1   30.23    1.16
   2 -14   1   27.87    1.41
   2 -14   1   31.03    1.52
  -2 -14  -1   29.00    1.40
  -2 -14  -1   27.75    1.39
  -2  14  -1   27.99    1.28
   2  14   1   27.82    1.05
  -2  14  -1   30.44    1.41
   2  14   1   29.76    1.43
   2  14   1   28.38    1.53
  -2  14  -1   27.48    1.26
  -2  14  -1   29.59    1.37
   3 -14   1   53.54    2.36
  -3 -14  -1   47.50    2.25
  -3 -14  -1   49.38    1.88
  -3 -14  -1   48.96    2.20
   3 -14   1   52.58    2.26
  -3  14  -1   44.64    1.99
  -3  14  -1   48.94    2.03
  -3  14  -1   52.32    2.22
   3  14   1   50.95    2.26
   3  14   1   49.12    2.45
  -4 -14  -1   49.09    2.41
  -4 -14  -1   48.56    2.40
   4 -14   1   47.84    2.38
  -4 -14  -1   47.06    1.93
   4  14   1   47.93    2.38
  -4  14  -1   47.74    2.08
   4  14   1   50.26    2.72
  -4  14  -1   47.59    2.22
  -4  14  -1   52.33    2.41
  -5 -14  -1   -0.25    0.61
  -5 -14  -1    0.71    0.88
  -5 -14  -1    0.51    1.10
   5 -14   1    0.21    0.84
  -5  14  -1    1.80    0.89
  -5  14  -1    1.64    0.89
   5  14   1    0.20    0.81
  -5  14  -1   -0.28    0.51
   5  14   1    0.57    0.96
   6 -14   1    4.11    1.19
  -6 -14  -1    2.77    1.26
  -6 -14  -1    3.11    0.90
   6  14   1    2.82    1.29
   6  14   1    4.00    1.18
  -6  14  -1    4.48    1.29
   7 -15  -1    0.42    1.17
  -7 -15   1   -0.66    1.18
  -7  15   1   -0.13    1.17
   7  15  -1    0.84    1.42
  -6 -15   1    2.49    1.13
   6 -15  -1    2.81    1.03
   6  15  -1    4.81    1.16
   6  15  -1    3.56    0.92
  -6  15   1    3.05    1.14
   6  15  -1    3.48    1.21
  -5 -15   1    0.96    0.90
   5 -15  -1    2.09    0.80
   5 -15  -1    0.19    0.74
   5 -15  -1    0.30    1.00
  -5 -15   1    0.11    1.05
   5  15  -1    2.30    1.07
   5  15  -1    0.79    0.60
  -5  15   1    1.03    0.78
   5  15  -1    2.01    0.77
  -4 -15   1    4.08    0.95
  -4 -15   1    4.44    0.78
   4 -15  -1    7.01    0.89
   4 -15  -1    4.48    0.96
   4 -15  -1    4.10    0.70
   4  15  -1    5.08    0.37
   4  15  -1    5.09    0.64
  -4  15   1    6.20    0.84
   4  15  -1    4.15    0.83
   4  15  -1    2.78    0.82
  -3 -15   1   27.10    1.44
  -3 -15   1   26.59    1.52
   3 -15  -1   24.74    1.42
   3 -15  -1   26.13    1.39
   3  15  -1   26.38    1.46
  -3  15   1   27.96    1.32
  -3  15   1   27.78    1.38
  -3  15   1   25.37    1.40
   3  15  -1   25.11    1.42
   3  15  -1   25.11    1.45
  -2 -15   1    4.59    0.61
  -2 -15   1    4.77    0.32
  -2 -15   1    4.66    0.29
  -2 -15   1    3.05    0.46
   2 -15  -1    4.55    0.58
   2 -15  -1    4.74    0.56
   2  15  -1    5.10    0.59
   2  15  -1    5.18    0.69
  -2  15   1    4.99    0.58
  -2  15   1    4.32    0.38
  -2  15   1    6.47    0.60
  -2  15   1    4.62    0.59
   2  15  -1    4.12    0.52
  -1 -15   1    8.60    0.57
  -1 -15   1    6.64    0.62
   1 -15  -1    7.85    0.65
   1 -15  -1    7.61    0.61
   1 -15  -1    6.88    0.57
  -1 -15   1    9.59    0.65
  -1 -15   1    7.63    0.58
   1  15  -1   12.15    0.85
  -1  15   1    7.43    0.79
  -1  15   1    7.40    0.58
   1  15  -1    7.40    0.54
  -1  15   1    9.00    0.67
   1  15  -1    7.71    0.64
   1  15  -1   11.41    0.65
   0 -15  -1   68.91    2.82
   0 -15   1   75.57    2.79
   0 -15  -1   74.93    2.66
   0 -15  -1   77.91    2.63
   0 -15   1   68.49    2.52
   0 -15  -1   72.38    2.71
   0 -15  -1   74.13    2.76
   0 -15   1   74.20    2.74
   0 -15  -1   73.19    2.73
   0  15  -1   79.24    2.53
   0  15   1   79.89    2.70
   0  15   1   71.36    2.92
   0  15  -1   70.34    2.48
   0  15   1   71.16    2.73
   0  15  -1   71.49    2.84
   0  15   1   76.43    2.76
   0  15   1   68.01    2.76
   0  15  -1   72.13    2.75
   0  15  -1   71.49    2.81
   0  15  -1   73.21    2.76
   1 -15   1   16.67    0.92
  -1 -15  -1   15.50    0.87
   1 -15   1   15.69    0.66
   1 -15   1   15.35    0.92
  -1 -15  -1   15.10    0.89
  -1 -15  -1   14.67    0.76
   1 -15   1   15.06    0.87
  -1  15  -1   16.10    0.90
  -1  15  -1   15.16    0.77
  -1  15  -1   14.87    0.81
   1  15   1   15.98    0.92
   1  15   1   13.96    0.88
   1  15   1   15.77    0.88
   2 -15   1    0.16    0.37
  -2 -15  -1    0.08    0.41
   2 -15   1    0.80    0.56
  -2 -15  -1    0.18    0.32
  -2 -15  -1    0.82    0.47
  -2  15  -1   -0.38    0.37
  -2  15  -1    0.24    0.33
   2  15   1    0.43    0.38
   2  15   1    0.28    0.18
   2  15   1    0.53    0.46
  -2  15  -1    0.48    0.35
  -2  15  -1    0.09    0.40
  -3 -15  -1    8.99    1.00
  -3 -15  -1    7.81    0.86
  -3 -15  -1    8.00    0.66
   3 -15   1    9.02    0.91
  -3  15  -1    7.01    0.77
  -3  15  -1    8.02    0.66
   3  15   1    9.74    1.06
  -3  15  -1    6.24    0.78
   3  15   1    8.15    0.85
  -4 -15  -1    0.00    0.73
  -4 -15  -1    1.91    0.84
   4 -15   1   -0.50    0.66
  -4 -15  -1    0.40    0.50
  -4  15  -1    0.33    0.44
   4  15   1    1.09    0.78
   4  15   1    0.55    0.73
  -4  15  -1   -0.54    0.75
  -4  15  -1   -0.01    0.65
  -5 -15  -1   -0.36    0.59
   5 -15   1   -0.11    0.84
  -5 -15  -1   -0.39    0.86
  -5  15  -1    0.03    0.82
   5  15   1    0.21    0.80
   5  15   1   -0.26    0.93
  -6 -15  -1   -0.59    1.07
  -6 -15  -1   -0.72    0.85
  -6 -15  -1    0.58    1.22
   6 -15   1    1.18    1.19
  -6  15  -1    1.36    1.09
  -6  15  -1    1.94    1.07
   6  15   1    0.24    1.18
   6  15   1    0.79    1.01
   7 -16  -1    5.34    1.42
  -7 -16   1    5.48    1.47
  -7  16   1    3.01    1.25
   7  16  -1    2.24    1.38
   6 -16  -1    0.25    1.00
  -6 -16   1    1.78    1.10
   6  16  -1    0.29    1.23
   6  16  -1    1.70    0.95
   6  16  -1    1.53    0.83
  -6  16   1    0.62    0.98
   5 -16  -1    2.62    0.85
  -5 -16   1    1.59    0.93
  -5 -16   1    0.23    0.98
   5  16  -1    1.70    0.79
  -5  16   1    3.04    0.93
   5  16  -1   -0.17    0.90
   5  16  -1    1.82    0.64
   4 -16  -1   28.06    1.64
   4 -16  -1   25.40    1.65
  -4 -16   1   24.91    1.64
  -4 -16   1   25.39    1.74
  -4  16   1   23.45    1.55
   4  16  -1   29.69    1.74
   4  16  -1   27.54    1.66
   4  16  -1   26.29    1.34
   3 -16  -1   81.08    3.21
  -3 -16   1   82.39    3.34
   3 -16  -1   84.29    3.32
  -3 -16   1   87.61    2.79
  -3 -16   1   85.44    3.35
   3  16  -1   85.95    3.35
  -3  16   1   79.63    3.28
  -3  16   1   85.47    3.35
   3  16  -1   84.41    3.51
   3  16  -1   83.84    3.44
  -2 -16   1    3.89    0.26
   2 -16  -1    2.96    0.46
   2 -16  -1    3.15    0.57
  -2 -16   1    4.89    0.63
  -2 -16   1    3.51    0.29
  -2 -16   1    2.94    0.49
  -2  16   1    3.79    0.52
   2  16  -1    3.95    0.58
   2  16  -1    3.23    0.50
  -2  16   1    3.71    0.49
  -1 -16   1   73.50    2.74
  -1 -16   1   73.33    2.65
  -1 -16   1   67.63    2.76
   1 -16  -1   75.65    2.77
   1 -16  -1   71.16    2.63
  -1 -16   1   73.60    2.86
  -1  16   1   66.85    2.94
   1  16  -1   71.91    2.77
   1  16  -1   72.72    2.57
   1  16  -1   73.56    2.90
   1  16  -1   71.70    2.83
  -1  16   1   71.27    2.75
  -1  16   1   73.45    2.74
   0 -16   1  396.95   14.20
   0 -16  -1  401.31   13.66
   0 -16  -1  426.12   14.92
   0 -16   1  413.40   14.17
   0 -16  -1  417.14   14.20
   0 -16   1  388.49   13.54
   0  16  -1  429.24   13.53
   0  16  -1  420.13   14.19
   0  16   1  426.58   14.18
   0  16   1  419.94   14.76
   0  16  -1  414.92   14.58
   0  16   1  418.82   14.18
   0  16   1  418.68   13.70
   0  16   1  396.95   14.98
   0  16  -1  419.91   15.05
   1 -16   1   54.08    2.21
   1 -16   1   52.51    1.93
   1 -16   1   54.16    2.23
  -1 -16  -1   53.91    2.18
   1 -16   1   56.30    2.20
  -1 -16  -1   54.38    2.17
  -1 -16  -1   55.60    2.22
  -1  16  -1   54.61    2.18
   1  16   1   56.30    2.22
  -1  16  -1   56.14    2.20
   1  16   1   56.65    2.20
   1  16   1   53.98    2.31
  -1  16  -1   57.69    2.06
   2 -16   1   16.85    1.09
  -2 -16  -1   17.63    0.89
  -2 -16  -1   19.85    1.12
   2 -16   1   17.80    1.15
  -2 -16  -1   19.23    1.12
  -2  16  -1   17.10    0.95
  -2  16  -1   18.55    1.10
  -2  16  -1   17.66    1.07
   2  16   1   17.72    1.23
  -3 -16  -1   36.30    1.49
  -3 -16  -1   38.13    1.84
   3 -16   1   36.74    1.85
  -3 -16  -1   36.11    1.85
  -3  16  -1   37.19    1.73
   3  16   1   37.93    1.87
   3  16   1   33.25    1.99
  -3  16  -1   36.26    1.59
  -3  16  -1   36.77    1.85
  -4 -16  -1   49.64    2.53
  -4 -16  -1   52.86    2.06
  -4 -16  -1   51.31    2.58
   4 -16   1   52.06    2.54
   4  16   1   49.68    2.75
  -4  16  -1   54.14    2.22
  -4  16  -1   54.28    2.54
   4  16   1   55.73    2.56
  -4  16  -1   51.59    2.34
   5 -16   1   -0.47    0.80
  -5 -16  -1    0.25    0.61
  -5 -16  -1   -0.06    0.86
  -5 -16  -1    0.07    1.03
   5  16   1   -0.61    0.96
  -5  16  -1    0.08    0.83
  -5  16  -1   -0.22    0.83
   5  16   1    0.49    0.86
   6 -16   1    1.23    1.09
  -6 -16  -1   -0.27    0.78
  -6 -16  -1    0.15    1.18
  -6 -16  -1    1.66    1.22
   6  16   1   -0.41    1.09
   6  16   1    1.18    1.03
  -6  16  -1   -0.23    1.13
  -7 -17   1   -0.24    1.32
   7 -17  -1   -0.32    1.17
   7  17  -1    1.88    1.27
   7  17  -1    0.70    1.26
  -7  17   1    1.85    1.28
  -6 -17   1    0.53    1.01
   6 -17  -1    1.43    1.05
   6  17  -1    0.46    1.01
   6  17  -1   -0.14    1.06
  -6  17   1    1.60    1.02
   6  17  -1    1.35    0.84
   5 -17  -1    8.63    1.23
  -5 -17   1    9.37    1.24
  -5 -17   1    7.48    1.29
   5 -17  -1    9.36    1.18
   5  17  -1    5.75    1.00
   5  17  -1    8.51    0.87
  -5  17   1    7.88    1.11
   5  17  -1    8.62    1.27
   4 -17  -1   14.09    1.34
  -4 -17   1   16.43    1.43
   4 -17  -1   13.95    1.17
  -4 -17   1   19.33    1.45
   4  17  -1   12.72    1.16
   4  17  -1   17.51    1.42
   4  17  -1   15.64    1.00
  -4  17   1   18.03    1.31
  -3 -17   1   26.27    1.57
   3 -17  -1   27.55    1.47
   3 -17  -1   27.55    1.48
  -3 -17   1   27.08    1.51
  -3  17   1   28.81    1.34
   3  17  -1   26.17    1.51
  -3  17   1   25.82    1.42
   3  17  -1   28.14    1.52
   3  17  -1   28.21    1.53
  -3  17   1   26.86    1.47
  -2 -17   1   25.77    0.93
  -2 -17   1   26.74    1.34
  -2 -17   1   24.38    1.32
   2 -17  -1   21.74    1.28
  -2 -17   1   25.30    0.91
   2 -17  -1   25.64    1.28
   2  17  -1   24.90    1.32
  -2  17   1   26.19    1.29
   2  17  -1   24.93    1.28
   2  17  -1   25.63    1.36
  -2  17   1   26.81    1.27
  -1 -17   1  145.78    5.28
  -1 -17   1  152.93    5.53
   1 -17  -1  144.37    5.24
   1 -17  -1  145.48    5.04
  -1 -17   1  145.86    5.24
   1 -17  -1  152.41    5.11
  -1 -17   1  142.70    5.04
  -1  17   1  149.25    5.25
  -1  17   1  150.25    5.26
   1  17  -1  152.15    4.99
   1  17  -1  146.04    5.25
   1  17  -1  144.12    5.49
  -1  17   1  128.97    5.49
   0 -17   1  225.98    7.80
   0 -17  -1  254.83    7.92
   0 -17  -1  234.89    8.27
   0 -17  -1  241.08    8.56
   0 -17  -1  244.24    7.97
   0 -17   1  237.37    8.28
   0 -17   1  234.60    8.22
   0  17   1  208.18    8.59
   0  17  -1  226.31    8.49
   0  17  -1  246.41    7.57
   0  17  -1  236.71    8.25
   0  17   1  235.20    8.23
   0  17   1  231.28    8.23
   0  17   1  241.09    7.95
   0  17  -1  239.56    7.80
   0  17  -1  238.02    8.68
   1 -17   1    5.75    0.40
   1 -17   1    5.93    0.66
  -1 -17  -1    6.02    0.63
  -1 -17  -1    7.48    0.50
   1 -17   1    6.49    0.64
  -1 -17  -1    5.68    0.58
  -1  17  -1    5.33    0.58
  -1  17  -1    6.54    0.60
   1  17   1    5.76    0.54
   1  17   1    6.63    0.63
   1  17   1    6.16    0.63
  -1  17  -1    5.98    0.58
  -2 -17  -1   51.99    1.93
   2 -17   1   49.28    2.19
  -2 -17  -1   50.75    2.21
   2 -17   1   52.54    2.29
  -2 -17  -1   52.42    2.21
   2  17   1   54.68    2.25
  -2  17  -1   52.18    2.20
   2  17   1   52.01    2.38
  -2  17  -1   52.48    2.12
  -3 -17  -1    8.31    0.90
  -3 -17  -1   10.75    0.75
   3 -17   1   13.20    1.10
  -3 -17  -1    9.87    1.03
   3  17   1   10.09    0.94
   3  17   1    9.02    1.08
   3  17   1   12.39    0.63
  -3  17  -1   11.15    0.94
  -3  17  -1   10.37    0.77
  -3  17  -1    9.06    0.91
  -4 -17  -1    5.86    0.67
  -4 -17  -1    7.80    1.08
  -4 -17  -1    5.88    1.07
   4 -17   1    5.73    0.92
  -4  17  -1    6.83    0.94
  -4  17  -1    6.15    0.72
   4  17   1    5.64    0.89
  -4  17  -1    6.41    1.05
   4  17   1    7.44    1.28
  -5 -17  -1    2.64    1.11
  -5 -17  -1    2.33    0.68
   5 -17   1    2.60    0.98
  -5  17  -1    2.18    1.01
  -5  17  -1    2.72    1.04
   5  17   1    2.73    0.96
   5  17   1    4.91    1.18
  -6 -17  -1    5.82    1.35
  -6 -17  -1    3.90    0.96
   6 -17   1    4.45    1.38
  -6 -17  -1    6.55    1.46
   6  17   1    5.20    1.41
  -6  17  -1    7.39    1.31
  -6  17  -1    4.12    1.21
   6  17   1    4.45    1.23
   7  18  -1   -0.49    1.19
   6 -18  -1    2.51    1.08
  -6 -18   1    2.99    1.17
   6 -18  -1    0.54    1.10
  -6 -18   1    0.51    1.30
  -6  18   1    2.97    1.11
   6  18  -1    0.62    1.09
   6  18  -1    0.46    0.94
   6  18  -1    1.07    0.78
   5 -18  -1    9.84    1.22
  -5 -18   1    6.95    1.27
  -5 -18   1    6.68    1.12
   5  18  -1    8.06    0.88
   5  18  -1    7.86    1.14
  -5  18   1    6.77    1.04
   5  18  -1    8.89    1.40
   4 -18  -1    9.40    1.10
  -4 -18   1   10.07    1.20
   4 -18  -1    8.77    0.98
  -4 -18   1   11.47    1.17
   4  18  -1    9.14    0.80
  -4  18   1    7.43    0.91
   4  18  -1    7.64    1.07
   4  18  -1    7.26    0.95
  -3 -18   1   56.26    1.87
  -3 -18   1   56.60    2.49
   3 -18  -1   57.84    2.41
   3 -18  -1   48.67    2.35
  -3 -18   1   52.30    2.41
   3 -18  -1   55.87    2.17
   3  18  -1   57.30    2.44
   3  18  -1   60.60    2.51
  -3  18   1   54.37    2.31
  -3  18   1   50.86    2.29
   3  18  -1   54.65    2.50
  -3  18   1   54.90    2.37
   2 -18  -1    0.47    0.37
  -2 -18   1    0.41    0.19
  -2 -18   1    0.91    0.55
  -2 -18   1    0.03    0.40
  -2 -18   1    0.47    0.21
   2 -18  -1    0.30    0.44
   2  18  -1    0.62    0.42
  -2  18   1    0.27    0.22
  -2  18   1    0.22    0.38
  -2  18   1   -0.18    0.46
   2  18  -1    0.60    0.55
   2  18  -1    0.40    0.46
  -1 -18   1  455.23   14.97
   1 -18  -1  438.48   14.87
  -1 -18   1  414.07   14.89
   1 -18  -1  420.34   14.35
  -1 -18   1  444.70   15.79
   1 -18  -1  426.64   14.28
  -1 -18   1  421.20   14.28
   1  18  -1  432.47   14.87
   1  18  -1  437.56   15.76
  -1  18   1  441.11   14.87
  -1  18   1  414.29   14.84
   1  18  -1  446.44   14.24
   0 -18  -1   50.41    1.94
   0 -18  -1   53.02    1.95
   0 -18   1   52.82    2.13
   0 -18  -1   54.22    2.02
   0 -18  -1   54.15    2.10
   0 -18   1   47.39    1.87
   0 -18   1   49.90    2.05
   0  18  -1   55.44    1.86
   0  18   1   42.33    1.97
   0  18   1   52.46    2.06
   0  18   1   52.11    2.07
   0  18  -1   50.23    2.07
   0  18  -1   47.90    2.14
   0  18  -1   50.01    2.06
  -1 -18  -1   14.41    0.75
   1 -18   1   14.28    0.67
   1 -18   1   13.91    0.96
  -1 -18  -1   14.36    0.95
   1 -18   1   14.69    0.95
  -1 -18  -1   12.90    0.91
  -1  18  -1   16.62    0.97
   1  18   1   14.50    0.96
   1  18   1   12.88    0.92
  -1  18  -1   14.38    0.85
  -1  18  -1   15.00    0.84
   1  18   1   16.05    0.92
   2 -18   1   29.40    1.51
  -2 -18  -1   30.81    1.50
  -2 -18  -1   28.52    1.24
  -2 -18  -1   29.07    1.49
  -2  18  -1   29.16    1.38
  -2  18  -1   29.51    1.51
  -2  18  -1   31.25    1.36
   2  18   1   25.80    1.56
   2  18   1   29.28    1.52
   3 -18   1   49.49    2.33
  -3 -18  -1   52.61    2.37
  -3 -18  -1   52.75    1.95
  -3  18  -1   51.04    2.12
  -3  18  -1   46.57    2.10
  -3  18  -1   49.59    2.31
   3  18   1   48.63    2.54
   3  18   1   49.42    2.34
   3  18   1   52.27    1.84
  -4 -18  -1    7.35    0.74
  -4 -18  -1    8.58    1.15
   4 -18   1    8.95    1.16
  -4  18  -1    7.83    1.16
   4  18   1    5.79    0.93
  -4  18  -1    8.89    1.15
   4  18   1    9.60    1.30
  -5 -18  -1   -0.02    1.01
  -5 -18  -1   -1.14    0.57
  -5 -18  -1    0.82    0.94
   5 -18   1    0.33    0.94
   5  18   1    0.52    1.11
  -5  18  -1    0.31    0.94
   5  18   1    0.24    0.79
  -5  18  -1    0.40    0.88
  -6 -18  -1    1.86    1.25
  -6 -18  -1   -0.41    0.76
   6 -18   1    1.60    1.13
  -6  18  -1    1.19    1.23
   6  18   1    0.33    1.05
   6  18   1    1.65    1.28
   6 -19  -1    0.68    1.07
  -6 -19   1   -0.20    1.14
  -6 -19   1   -0.43    1.06
   6 -19  -1    2.03    1.36
   6  19  -1   -0.33    1.07
   6  19  -1    1.06    0.81
  -6  19   1   -0.56    1.02
   6  19  -1    0.79    1.06
  -5 -19   1    5.65    1.11
  -5 -19   1    2.87    1.15
   5 -19  -1    5.36    1.08
   5  19  -1    4.82    0.76
  -5  19   1    3.51    0.95
   5  19  -1    5.55    1.08
   5  19  -1    4.77    1.17
  -4 -19   1    0.27    0.72
   4 -19  -1   -0.50    0.63
   4 -19  -1   -0.39    0.71
   4  19  -1    0.12    0.66
  -4  19   1   -0.41    0.66
   4  19  -1    1.11    0.84
   4  19  -1    0.90    0.53
  -3 -19   1   24.38    1.44
  -3 -19   1   23.15    0.88
   3 -19  -1   22.40    1.35
   3 -19  -1   21.17    1.48
  -3 -19   1   21.71    1.45
   3  19  -1   22.63    1.38
   3  19  -1   20.12    1.40
  -3  19   1   24.52    1.38
  -3  19   1   20.68    1.12
  -2 -19   1   28.09    0.99
  -2 -19   1   25.64    1.41
  -2 -19   1   26.71    1.45
   2 -19  -1   26.39    1.38
   2 -19  -1   22.83    1.35
  -2 -19   1   28.04    0.99
  -2  19   1   24.82    1.13
   2  19  -1   26.91    1.39
  -2  19   1   26.37    1.45
   2  19  -1   29.11    1.48
   2  19  -1   26.61    1.35
  -2  19   1   27.78    1.38
  -1 -19   1  107.02    3.99
  -1 -19   1  120.09    4.42
   1 -19  -1  111.18    4.05
   1 -19  -1  112.30    4.19
  -1 -19   1  108.67    4.21
   1 -19  -1  111.65    4.01
  -1  19   1  112.68    4.18
   1  19  -1  117.18    4.33
  -1  19   1  114.53    4.19
   1  19  -1  114.89    3.95
   1  19  -1  112.86    4.20
   0 -19   1   38.53    1.55
   0 -19  -1   42.27    1.62
   0 -19  -1   41.35    1.69
   0 -19   1   38.76    1.77
   0 -19  -1   37.55    1.74
   0 -19  -1   40.84    1.56
   0  19   1   34.35    1.60
   0  19   1   40.99    1.73
   0  19   1   39.15    1.73
   0  19  -1   40.51    1.75
   0  19  -1   42.82    1.54
   0  19  -1   39.31    1.68
   0  19   1   37.77    1.87
   0  19  -1   43.21    1.89
   1 -19   1  122.96    4.48
   1 -19   1  115.40    4.09
  -1 -19  -1  121.48    4.36
  -1 -19  -1  122.88    4.53
   1 -19   1  115.77    4.40
  -1 -19  -1  123.85    4.49
  -1  19  -1  120.21    4.51
   1  19   1  121.89    4.46
  -1  19  -1  124.46    4.13
   1  19   1  129.08    4.82
  -1  19  -1  119.10    4.46
   1  19   1  113.19    4.68
   2 -19   1  132.18    4.89
  -2 -19  -1  132.71    4.77
  -2 -19  -1  131.90    4.89
  -2 -19  -1  131.30    4.38
   2 -19   1  132.09    4.86
  -2  19  -1  128.04    4.48
   2  19   1  127.39    5.23
   2  19   1  126.58    4.88
  -2  19  -1  131.35    4.85
  -2  19  -1  136.52    4.88
   3 -19   1    4.88    0.78
  -3 -19  -1    5.81    0.64
  -3 -19  -1    5.52    0.84
  -3 -19  -1    5.27    0.90
  -3  19  -1    6.10    0.79
   3  19   1    7.09    0.49
  -3  19  -1    5.59    0.76
  -3  19  -1    6.66    0.67
   3  19   1    6.76    1.01
   3  19   1    3.91    0.74
  -4 -19  -1    0.49    0.50
   4 -19   1   -0.28    0.74
  -4 -19  -1    0.45    0.79
  -4 -19  -1    1.06    1.02
   4  19   1   -0.58    0.73
  -4  19  -1   -0.70    0.69
   4  19   1   -0.19    0.81
  -4  19  -1    0.86    0.86
  -4  19  -1    0.79    0.57
  -5 -19  -1   14.00    1.57
   5 -19   1   14.34    1.55
  -5 -19  -1   10.02    1.50
  -5 -19  -1   10.17    0.95
   5  19   1   13.55    1.67
  -5  19  -1   10.58    1.34
   5  19   1   14.51    1.57
  -5  19  -1   10.85    1.34
   6 -19   1    2.04    1.23
  -6 -19  -1    2.43    1.29
  -6  19  -1    0.54    1.12
   6  19   1   -0.87    0.99
  -6  19  -1    1.36    1.35
   6  19   1   -1.71    1.08
  -6 -20   1    1.56    1.09
   6 -20  -1    0.11    1.18
  -6 -20   1    1.08    1.26
   6 -20  -1   -0.27    1.01
   6  20  -1    0.26    1.08
   6  20  -1   -1.53    0.91
  -6  20   1   -0.76    0.99
   5 -20  -1    3.55    1.05
  -5 -20   1    4.66    1.17
  -5 -20   1    3.00    1.01
  -5  20   1    2.42    0.89
   5  20  -1    3.47    0.73
   5  20  -1    4.44    1.14
   5  20  -1    4.18    0.92
  -4 -20   1   15.84    1.48
  -4 -20   1   12.78    1.21
   4 -20  -1   14.25    1.23
   4 -20  -1   17.36    1.41
   4  20  -1   18.85    1.46
  -4  20   1   13.84    1.21
   4  20  -1   20.41    1.55
   4  20  -1   14.83    1.05
  -4  20   1   19.82    1.52
  -3 -20   1   20.90    0.84
  -3 -20   1   21.36    1.40
   3 -20  -1   19.90    1.33
   3 -20  -1   20.74    1.35
   3  20  -1   20.96    1.37
  -3  20   1   21.29    1.09
   3  20  -1   20.80    1.40
  -3  20   1   19.77    1.32
  -2 -20   1    1.79    0.59
   2 -20  -1    2.11    0.56
  -2 -20   1    1.51    0.51
  -2 -20   1    1.62    0.26
   2 -20  -1    1.44    0.48
  -2 -20   1    1.55    0.25
  -2  20   1    1.68    0.26
  -2  20   1    1.43    0.44
   2  20  -1    1.81    0.49
   2  20  -1    1.63    0.51
  -1 -20   1   21.71    1.25
  -1 -20   1   22.54    1.15
   1 -20  -1   22.28    1.19
   1 -20  -1   19.28    1.15
   1 -20  -1   22.15    1.25
  -1  20   1   21.14    1.33
   1  20  -1   25.68    1.42
   1  20  -1   22.73    1.25
  -1  20   1   23.25    1.20
   1  20  -1   26.10    1.17
  -1  20   1   22.98    1.23
   1  20  -1   23.09    1.07
   0 -20   1    7.35    0.72
   0 -20  -1    6.62    0.65
   0 -20  -1    7.06    0.44
   0 -20  -1    8.30    0.74
   0 -20  -1    8.06    0.66
   0 -20   1    7.01    0.53
   0  20  -1    8.95    0.53
   0  20   1    7.67    0.70
   0  20  -1    7.04    0.71
   0  20  -1    6.42    0.63
   0  20   1    5.55    0.48
   0  20  -1    6.77    0.57
   0  20   1    6.56    0.62
   0  20   1    7.18    0.90
  -1 -20  -1  100.04    3.61
   1 -20   1   92.16    3.57
  -1 -20  -1  100.35    3.64
  -1 -20  -1   95.95    3.48
   1 -20   1   93.15    3.26
   1 -20   1   95.07    3.63
   1  20   1   93.09    3.61
  -1  20  -1   94.56    3.27
  -1  20  -1   92.54    3.58
   1  20   1   84.90    3.73
  -1  20  -1   92.34    3.61
   2 -20   1   11.20    1.08
  -2 -20  -1   10.41    0.95
   2 -20   1   11.00    0.93
  -2 -20  -1   11.81    0.98
  -2 -20  -1   11.42    0.74
   2  20   1   12.13    1.04
  -2  20  -1    9.72    0.86
  -2  20  -1   12.76    0.87
  -2  20  -1   11.06    0.91
   3 -20   1   16.36    1.26
  -3 -20  -1   16.24    0.93
  -3 -20  -1   13.76    1.14
   3 -20   1   17.38    1.48
  -3  20  -1   14.28    1.04
  -3  20  -1   15.43    1.23
   3  20   1   16.59    0.76
   3  20   1   16.92    1.44
  -3  20  -1   17.60    1.31
   3  20   1   16.33    1.26
  -4 -20  -1    0.41    0.75
   4 -20   1   -0.29    0.73
  -4 -20  -1   -0.16    0.53
  -4  20  -1   -0.92    0.52
   4  20   1    0.21    0.81
  -4  20  -1    0.04    0.73
   4  20   1    0.10    0.72
  -4  20  -1   -1.43    0.64
  -5 -20  -1   -0.39    0.64
  -5 -20  -1    0.29    1.01
   5 -20   1   -0.97    0.91
   5  20   1   -0.35    0.95
  -5  20  -1    1.37    0.94
   5  20   1    0.49    0.90
   6 -20   1   -0.60    1.15
  -6 -20  -1    1.17    1.28
  -6  20  -1    1.18    1.19
   6  20   1    1.01    1.19
   6  20   1    0.81    1.35
   6 -21  -1    7.14    1.29
  -6 -21   1    5.46    1.32
   6  21  -1    5.27    1.19
   6  21  -1    5.12    1.37
  -6  21   1    5.09    1.31
   5 -21  -1    2.82    1.09
  -5 -21   1    2.91    1.11
   5 -21  -1    0.69    0.93
  -5  21   1    1.66    0.85
   5  21  -1    1.33    0.92
   5  21  -1    0.44    0.93
   5  21  -1    1.75    0.65
   4 -21  -1    1.65    0.83
   4 -21  -1    0.90    0.65
  -4 -21   1   -0.90    0.71
  -4 -21   1    0.57    0.84
   4  21  -1    0.48    0.55
  -4  21   1    0.83    0.72
   4  21  -1   -0.07    0.77
   4  21  -1    0.51    0.67
   3 -21  -1   52.39    2.40
  -3 -21   1   56.13    2.47
  -3 -21   1   55.20    1.82
  -3 -21   1   55.32    2.49
   3  21  -1   52.43    2.51
  -3  21   1   50.99    2.21
  -3  21   1   51.80    2.38
   3  21  -1   50.85    2.41
  -2 -21   1  141.80    5.17
   2 -21  -1  145.04    5.14
  -2 -21   1  144.79    4.37
   2 -21  -1  134.79    4.97
  -2 -21   1  140.30    5.01
  -2  21   1  140.82    5.10
   2  21  -1  143.21    5.16
  -2  21   1  124.70    5.32
  -2  21   1  129.95    5.10
   2  21  -1  140.33    5.36
   1 -21  -1    2.34    0.57
  -1 -21   1    2.97    0.52
  -1 -21   1    2.43    0.56
   1 -21  -1    2.71    0.52
   1 -21  -1    2.76    0.52
  -1  21   1    2.27    0.52
   1  21  -1    3.32    0.56
  -1  21   1    2.94    0.19
   1  21  -1    3.38    0.45
  -1  21   1    2.48    0.20
   1  21  -1    3.96    0.74
   0 -21  -1    1.32    0.45
   0 -21  -1    2.26    0.27
   0 -21   1    1.52    0.36
   0 -21  -1    1.14    0.43
   0 -21  -1    2.27    0.48
   0 -21   1    0.71    0.46
   0  21  -1    2.21    0.34
   0  21   1    1.15    0.57
   0  21  -1    1.43    0.47
   0  21   1    2.15    0.49
   0  21  -1    1.51    0.52
   0  21  -1    1.39    0.35
   0  21   1    1.37    0.30
   1 -21   1  218.35    7.37
   1 -21   1  218.19    7.88
   1 -21   1  213.80    7.70
  -1 -21  -1  225.46    7.92
  -1 -21  -1  237.08    8.15
  -1 -21  -1  222.11    7.60
   1  21   1  200.84    8.29
  -1  21  -1  218.18    8.04
  -1  21  -1  228.51    7.85
   1  21   1  226.69    7.87
  -2 -21  -1   87.02    3.06
  -2 -21  -1   89.47    3.48
  -2 -21  -1   88.73    3.41
   2 -21   1   83.29    3.44
   2 -21   1   97.25    3.53
   2  21   1   79.99    3.68
  -2  21  -1   81.68    3.14
  -2  21  -1   88.13    3.39
  -2  21  -1   87.77    3.45
   2  21   1   87.98    3.48
   3 -21   1    0.62    0.64
  -3 -21  -1    0.53    0.45
  -3 -21  -1    0.73    0.77
  -3 -21  -1    1.26    0.71
   3  21   1    0.48    0.69
  -3  21  -1    0.22    0.67
  -3  21  -1    0.36    0.60
   3  21   1    0.66    0.30
   3  21   1    1.01    0.80
  -4 -21  -1   -0.21    0.49
  -4 -21  -1   -1.38    0.78
   4 -21   1    0.80    0.75
  -4  21  -1   -0.04    0.73
   4  21   1   -0.22    0.86
  -4  21  -1    0.45    0.80
   4  21   1   -0.04    0.84
  -5 -21  -1    6.75    1.34
   5 -21   1    5.74    1.20
  -5 -21  -1    5.50    0.81
  -5  21  -1    5.67    1.20
   5  21   1    4.91    1.32
   5  21   1    7.08    1.25
  -6 -21  -1    1.61    1.34
   6 -21   1   -1.09    1.15
  -6 -21  -1    0.99    1.26
   6  21   1    0.27    1.23
  -6  21  -1    1.63    1.14
   6  21   1    0.79    1.23
  -6  21  -1   -0.29    1.18
   6 -22  -1    0.13    1.09
  -6 -22   1    0.12    1.11
  -6  22   1    0.75    1.04
   6  22  -1    0.43    0.96
   6  22  -1    0.06    1.26
  -5 -22   1    4.00    1.10
   5 -22  -1    3.57    1.01
  -5 -22   1    2.57    1.17
   5  22  -1    3.76    1.12
   5  22  -1    2.88    0.70
   5  22  -1    3.33    1.00
  -5  22   1    3.65    0.97
  -4 -22   1    0.33    0.77
   4 -22  -1   -0.39    0.69
   4 -22  -1   -1.21    0.86
  -4 -22   1    0.60    0.89
  -4  22   1   -0.20    0.67
   4  22  -1    0.08    0.80
   4  22  -1    1.01    0.82
   4  22  -1    0.70    0.52
   3 -22  -1    0.32    0.54
  -3 -22   1   -0.10    0.63
   3 -22  -1   -0.07    0.63
  -3 -22   1    0.29    0.26
   3  22  -1    0.62    0.67
   3  22  -1   -0.27    0.61
  -3  22   1    0.37    0.61
  -3  22   1    1.15    0.35
   3  22  -1    1.06    0.77
   2 -22  -1   -0.08    0.53
  -2 -22   1    0.15    0.25
  -2 -22   1   -0.02    0.47
   2 -22  -1   -0.37    0.47
  -2 -22   1    0.68    0.60
   2  22  -1    1.15    0.48
  -2  22   1    1.16    0.53
   2  22  -1    0.43    0.61
   2  22  -1   -0.23    0.50
  -2  22   1    0.41    0.21
  -2  22   1    1.05    0.59
  -1 -22   1    3.14    0.53
   1 -22  -1    4.66    0.64
   1 -22  -1    3.13    0.53
  -1 -22   1    2.76    0.61
   1 -22  -1    3.70    0.65
  -1  22   1    4.19    0.63
  -1  22   1    2.47    0.20
   1  22  -1    2.76    0.69
   1  22  -1    3.10    0.48
   1  22  -1    2.46    0.57
   0 -22   1   12.22    0.73
   0 -22  -1   12.47    0.86
   0 -22  -1   10.79    0.86
   0 -22  -1   11.79    0.60
   0 -22   1    8.87    0.82
   0  22   1    8.96    0.63
   0  22   1   10.03    1.02
   0  22  -1   11.39    1.00
   0  22  -1   10.22    0.74
   0  22  -1   11.78    0.68
   0  22  -1   14.94    1.04
   0  22   1    9.84    0.82
   1 -22   1   49.47    2.14
  -1 -22  -1   49.55    2.06
   1 -22   1   49.38    1.83
   1 -22   1   47.45    2.14
  -1 -22  -1   48.55    2.14
  -1 -22  -1   49.90    1.99
   1  22   1   46.85    2.12
   1  22   1   42.44    2.14
  -1  22  -1   48.62    2.12
  -1  22  -1   48.88    1.91
  -2 -22  -1    8.17    0.91
   2 -22   1   10.39    0.93
  -2 -22  -1   10.44    0.95
   2 -22   1   10.78    1.09
  -2  22  -1   11.71    1.02
  -2  22  -1    9.68    0.90
  -2  22  -1   10.86    0.89
   2  22   1   10.97    1.02
   2  22   1   10.03    0.99
   3 -22   1   29.50    1.80
  -3 -22  -1   31.18    1.40
  -3 -22  -1   30.22    1.79
  -3 -22  -1   30.47    1.82
   3  22   1   29.49    1.91
  -3  22  -1   30.20    1.57
   3  22   1   30.50    1.83
   3  22   1   33.53    1.25
  -3  22  -1   31.22    1.82
  -3  22  -1   30.40    1.64
   4 -22   1   11.46    1.20
  -4 -22  -1   11.86    0.90
  -4 -22  -1   12.28    1.27
  -4 -22  -1   11.45    1.38
   4  22   1    8.52    1.12
  -4  22  -1   10.38    1.18
   4  22   1   11.66    1.42
  -4  22  -1   11.10    1.17
  -5 -22  -1   -0.36    0.65
  -5 -22  -1   -0.35    1.22
   5 -22   1    1.01    1.07
  -5 -22  -1    1.89    1.12
   5  22   1   -0.52    1.17
  -5  22  -1   -0.02    0.95
   5  22   1    0.97    1.02
   6 -22   1    2.10    1.34
  -6 -22  -1   -0.48    1.20
   6  22   1    1.84    1.31
   6  22   1   -0.19    1.24
  -6  22  -1   -0.42    1.10
  -6  22  -1    0.57    1.13
   6 -23  -1    3.07    1.41
   6 -23  -1    2.33    1.14
  -6 -23   1    1.96    1.26
   6  23  -1    0.61    1.10
  -6  23   1    1.43    1.15
   6  23  -1    1.95    1.07
  -5 -23   1    6.52    1.21
  -5 -23   1    7.01    1.49
   5 -23  -1    6.41    1.29
   5 -23  -1    6.17    1.14
   5  23  -1    6.34    0.83
   5  23  -1    5.07    1.07
  -5  23   1    8.58    1.17
   5  23  -1    6.40    1.26
   4 -23  -1    1.78    1.03
  -4 -23   1    2.01    0.82
  -4 -23   1    1.52    0.99
   4 -23  -1    1.84    0.82
   4  23  -1    1.23    0.78
  -4  23   1    1.83    0.75
   4  23  -1    2.00    0.63
   4  23  -1    2.47    0.91
  -3 -23   1   49.85    1.67
  -3 -23   1   47.43    2.32
   3 -23  -1   45.36    2.33
   3 -23  -1   48.76    2.29
  -3 -23   1   47.79    2.34
  -3  23   1   47.44    2.02
   3  23  -1   45.29    2.28
   3  23  -1   46.31    2.30
  -3  23   1   49.97    2.29
   2 -23  -1  207.96    7.26
  -2 -23   1  207.74    7.50
  -2 -23   1  213.84    6.43
   2 -23  -1  210.77    7.45
  -2  23   1  185.40    7.51
   2  23  -1  208.37    7.70
   2  23  -1  206.31    7.79
   2  23  -1  208.92    7.49
  -2  23   1  211.05    7.41
   1 -23  -1    8.14    0.74
  -1 -23   1    7.99    0.87
  -1 -23   1    8.28    0.76
   1 -23  -1    6.53    0.73
   1  23  -1    9.17    0.72
  -1  23   1    7.11    0.38
  -1  23   1    8.07    0.78
   1  23  -1    9.54    0.87
   1  23  -1   10.63    0.94
   0 -23   1   12.70    0.99
   0 -23   1   11.82    0.75
   0 -23  -1   15.25    1.10
   0 -23  -1   12.83    0.88
   0  23  -1   14.48    1.10
   0  23   1   11.94    1.16
   0  23  -1   12.66    0.80
   0  23  -1   14.27    1.05
   0  23  -1   13.52    0.76
  -1 -23  -1  114.70    4.21
   1 -23   1  110.33    3.92
   1 -23   1  112.48    4.25
  -1 -23  -1  120.14    4.31
   1 -23   1  111.39    4.34
  -1 -23  -1  112.24    4.33
  -1  23  -1  119.03    4.39
   1  23   1  114.29    4.31
   1  23   1   99.66    4.43
  -1  23  -1  112.20    4.30
  -1  23  -1  117.95    3.95
  -2 -23  -1   48.01    2.30
   2 -23   1   49.30    1.90
  -2 -23  -1   51.06    2.32
   2 -23   1   51.83    2.33
   2  23   1   50.92    2.32
  -2  23  -1   49.08    2.26
  -2  23  -1   51.83    2.23
   2  23   1   45.60    2.38
  -3 -23  -1    1.18    0.49
  -3 -23  -1    0.55    0.76
  -3 -23  -1    0.19    0.67
   3 -23   1   -0.81    0.72
   3 -23   1    2.09    0.69
   3  23   1    0.28    0.69
  -3  23  -1    1.40    0.83
   3  23   1    1.21    0.32
  -3  23  -1    1.47    0.70
   3  23   1    1.37    0.75
  -4 -23  -1    1.96    1.00
  -4 -23  -1    3.44    0.98
  -4 -23  -1    3.74    0.65
   4 -23   1    2.51    0.88
   4  23   1    2.33    0.98
  -4  23  -1    1.43    0.86
   4  23   1    2.07    0.93
  -4  23  -1    2.45    0.90
  -5 -23  -1    7.78    1.56
   5 -23   1   10.61    1.44
  -5 -23  -1    9.67    1.50
  -5 -23  -1    9.71    0.94
   5  23   1   13.26    1.56
  -5  23  -1    9.50    1.34
  -5  23  -1   11.99    1.41
   5  23   1    9.70    1.57
   6 -23   1    1.29    1.28
  -6 -23  -1    2.60    1.34
  -6  23  -1    1.90    1.23
   6  23   1   -0.53    1.40
   6  23   1    2.45    1.34
  -6  23  -1    0.56    1.15
   6 -24  -1    2.13    1.16
  -6 -24   1   -1.62    1.09
  -6 -24   1   -1.47    1.18
   6 -24  -1    0.52    1.20
   6  24  -1    0.17    1.11
   6  24  -1   -1.36    0.95
  -6  24   1    0.11    1.02
   5 -24  -1    0.53    0.86
  -5 -24   1    0.44    1.22
   5 -24  -1   -0.30    1.10
  -5 -24   1   -0.55    0.91
   5  24  -1    0.36    0.64
  -5  24   1    1.26    0.93
   5  24  -1    0.32    1.01
   5  24  -1    0.12    0.85
  -4 -24   1   41.30    2.42
  -4 -24   1   36.85    2.26
   4 -24  -1   36.84    2.14
   4 -24  -1   39.32    2.18
   4  24  -1   38.56    2.26
   4  24  -1   40.16    1.85
   4  24  -1   41.76    2.29
  -4  24   1   40.44    2.20
  -3 -24   1   20.11    1.52
   3 -24  -1   20.55    1.40
   3 -24  -1   21.83    1.47
  -3 -24   1   20.60    0.84
  -3 -24   1   16.81    1.38
  -3  24   1   19.43    1.41
   3  24  -1   20.54    1.37
   3  24  -1   19.80    1.52
  -3  24   1   19.91    1.43
  -3  24   1   19.62    1.05
   2 -24  -1    4.34    0.65
  -2 -24   1    4.26    0.76
   2 -24  -1    4.25    0.80
   2 -24  -1    3.34    0.64
  -2 -24   1    2.94    0.74
   2  24  -1    2.75    0.63
  -2  24   1    3.46    0.63
   2  24  -1    6.14    0.72
  -2  24   1    3.13    0.31
  -2  24   1    5.76    0.87
   1 -24  -1    1.14    0.55
   1 -24  -1   -0.79    0.41
  -1 -24   1   -0.14    0.52
  -1 -24   1    0.47    0.47
   1 -24  -1   -0.22    0.41
  -1  24   1   -0.27    0.64
  -1  24   1    0.12    0.48
   1  24  -1    0.82    0.42
   1  24  -1   -0.31    0.45
   1  24  -1   -0.19    0.58
  -1  24   1   -0.15    0.14
   0 -24   1    3.22    0.68
   0 -24   1    2.39    0.43
   0 -24  -1    3.27    0.64
   0 -24  -1    1.98    0.54
   0  24  -1    2.69    0.58
   0  24  -1    2.56    0.41
   0  24   1    1.94    0.49
   0  24   1    1.97    0.71
   0  24   1    2.13    0.37
   0  24  -1    2.76    0.45
   1 -24   1    4.71    0.79
  -1 -24  -1    3.73    0.45
  -1 -24  -1    4.86    0.73
   1 -24   1    4.57    0.45
   1 -24   1    3.40    0.65
  -1 -24  -1    5.19    0.76
  -1  24  -1    3.93    0.65
   1  24   1    3.58    0.62
  -1  24  -1    3.43    0.64
   1  24   1    3.60    0.71
  -1  24  -1    3.35    0.67
   2 -24   1    3.60    0.48
  -2 -24  -1    5.38    0.83
   2 -24   1    5.12    0.78
   2  24   1    4.37    0.74
  -2  24  -1    5.12    0.77
   2  24   1    4.34    0.80
  -2  24  -1    6.38    0.82
  -3 -24  -1   17.28    1.50
  -3 -24  -1   20.04    1.53
  -3 -24  -1   17.66    1.07
   3 -24   1   17.18    1.54
   3 -24   1   17.69    1.38
   3  24   1   20.66    1.70
   3  24   1   18.64    0.87
   3  24   1   17.66    1.44
  -3  24  -1   19.31    1.22
  -3  24  -1   21.70    1.55
  -3  24  -1   18.50    1.32
  -4 -24  -1    9.81    0.84
  -4 -24  -1    7.55    1.20
   4 -24   1    9.08    1.23
  -4  24  -1    6.91    1.13
   4  24   1    9.38    1.29
  -4  24  -1    8.10    1.23
   4  24   1    8.56    1.39
   5 -24   1    0.61    0.98
  -5 -24  -1    0.35    0.66
  -5 -24  -1   -0.29    1.12
  -5 -24  -1    0.24    1.25
  -5  24  -1   -0.41    1.04
   5  24   1    0.56    1.05
  -5  24  -1    1.47    1.15
   5  24   1    1.68    1.14
  -6 -24  -1    1.85    1.39
   6 -24   1    1.22    1.23
   6  24   1   -0.39    1.22
   6  24   1   -1.18    1.17
  -6  24  -1    0.80    1.33
  -6 -25   1    3.98    1.35
   6 -25  -1    5.67    1.31
  -6  25   1    2.35    1.20
   6  25  -1    0.26    1.10
   6  25  -1    4.68    1.36
  -5 -25   1    3.07    1.11
   5 -25  -1    2.61    0.96
   5  25  -1    3.78    1.02
  -5  25   1    3.79    1.10
   5  25  -1    3.49    1.16
   5  25  -1    2.89    0.78
  -4 -25   1    3.32    0.94
   4 -25  -1    4.89    1.03
   4 -25  -1    7.46    1.09
  -4 -25   1    5.47    1.28
   4  25  -1    4.67    1.02
  -4  25   1    3.49    0.86
   4  25  -1    4.54    0.75
   4  25  -1    3.97    1.00
   3 -25  -1    4.08    0.85
  -3 -25   1    3.46    0.79
  -3 -25   1    2.68    0.35
  -3 -25   1    1.81    0.84
   3  25  -1    2.64    0.80
  -3  25   1    3.29    0.45
   3  25  -1    2.75    0.83
   3  25  -1    3.09    0.77
  -3  25   1    2.08    0.70
   2 -25  -1  111.39    4.16
   2 -25  -1  101.56    4.01
   2 -25  -1  106.28    3.89
  -2 -25   1  109.24    4.20
  -2 -25   1  102.98    4.04
  -2  25   1  104.80    3.88
   2  25  -1  108.75    4.20
   2  25  -1  108.91    4.26
  -2  25   1  114.06    4.37
  -2  25   1  103.57    4.11
  -2  25   1   99.38    3.92
  -1 -25   1   41.04    1.87
   1 -25  -1   41.83    1.93
  -1 -25   1   47.46    2.10
   1 -25  -1   41.86    2.02
  -1  25   1   43.43    2.27
  -1  25   1   40.42    1.60
   1  25  -1   41.06    2.01
  -1  25   1   42.09    1.99
   1  25  -1   45.35    1.88
   0 -25  -1    4.56    0.63
   0 -25  -1    3.42    0.62
   0 -25   1    4.38    0.74
   0 -25   1    4.98    0.54
   0  25  -1    3.78    0.51
   0  25  -1    4.31    0.48
   0  25  -1    5.93    0.80
   0  25   1    3.59    0.45
   0  25   1    3.95    0.64
  -1 -25  -1   28.09    1.26
  -1 -25  -1   26.86    1.47
   1 -25   1   27.58    1.20
  -1 -25  -1   26.97    1.55
   1 -25   1   29.20    1.62
   1 -25   1   27.79    1.59
  -1  25  -1   26.75    1.47
   1  25   1   23.08    1.41
   1  25   1   28.35    1.58
  -1  25  -1   29.59    1.58
   2 -25   1  165.73    5.70
   2 -25   1  161.30    6.10
   2 -25   1  175.45    6.25
  -2 -25  -1  166.49    6.23
  -2  25  -1  175.57    6.26
  -2  25  -1  167.91    6.19
   2  25   1  149.85    6.54
   2  25   1  171.98    6.25
   3 -25   1   50.56    2.43
  -3 -25  -1   43.66    2.32
  -3 -25  -1   46.82    1.90
   3 -25   1   44.58    2.38
  -3 -25  -1   45.21    2.37
  -3  25  -1   48.51    2.21
   3  25   1   39.07    2.47
   3  25   1   47.54    1.74
  -3  25  -1   45.28    2.34
  -3  25  -1   47.19    2.14
   3  25   1   43.34    2.40
  -4 -25  -1    6.78    1.15
  -4 -25  -1    6.49    0.76
  -4 -25  -1    5.51    1.21
   4 -25   1    6.86    1.18
   4 -25   1    4.43    1.17
  -4  25  -1    7.81    1.20
   4  25   1    8.01    1.23
   4  25   1    4.72    1.27
   5 -25   1    4.84    1.27
  -5 -25  -1    4.36    1.34
  -5 -25  -1    2.10    1.23
   5  25   1    3.14    1.39
  -5  25  -1    4.55    1.19
   5  25   1    4.88    1.23
   6 -25   1    1.13    1.30
  -6 -25  -1    4.03    1.50
   6  25   1    1.48    1.37
   6  25   1    1.48    1.19
  -6  25  -1    3.79    1.38
  -6  25  -1    2.82    1.45
  -6 -26   1   -0.37    1.29
   6 -26  -1    0.73    1.17
  -6  26   1    0.74    1.14
   6  26  -1    1.97    1.24
   6  26  -1    0.74    1.08
   5 -26  -1    3.14    1.13
  -5 -26   1    4.39    1.41
  -5 -26   1    5.42    1.30
   5  26  -1    4.69    1.22
   5  26  -1    4.48    1.21
  -5  26   1    2.89    1.02
   5  26  -1    4.19    0.81
   4 -26  -1   12.35    1.31
  -4 -26   1   13.27    1.48
  -4 -26   1   12.89    1.43
   4  26  -1   11.48    1.41
   4  26  -1   11.39    1.32
  -4  26   1   10.47    1.18
  -3 -26   1   23.15    1.62
  -3 -26   1   23.35    1.61
  -3 -26   1   21.01    0.91
   3 -26  -1   22.66    1.58
   3 -26  -1   23.15    1.63
   3  26  -1   23.12    1.64
   3  26  -1   21.59    1.46
  -3  26   1   20.54    1.51
  -2 -26   1    7.69    0.99
   2 -26  -1   10.72    1.13
   2 -26  -1    6.93    0.73
  -2 -26   1    7.58    0.95
   2 -26  -1    6.10    0.81
   2  26  -1    9.83    0.88
  -2  26   1    6.13    0.38
   2  26  -1   10.22    1.13
   2  26  -1    7.06    0.85
  -2  26   1    7.21    0.43
  -2  26   1    6.06    0.79
   1 -26  -1   -0.50    0.48
  -1 -26   1   -0.15    0.54
   1 -26  -1    0.48    0.55
  -1 -26   1   -0.27    0.50
   1 -26  -1    0.82    0.53
   1  26  -1    0.73    0.38
  -1  26   1    0.32    0.53
   1  26  -1   -0.02    0.52
  -1  26   1    0.00    0.17
   0 -26  -1    7.14    0.74
   0 -26   1    6.15    0.62
   0 -26  -1    4.74    0.69
   0 -26   1    5.26    0.72
   0  26  -1    5.69    0.55
   0  26  -1    4.95    0.85
   0  26   1    5.61    0.54
   0  26   1    6.02    0.78
   0  26  -1    5.06    0.74
   0  26  -1    6.54    0.60
   1 -26   1   17.53    1.27
  -1 -26  -1   15.53    1.15
  -1 -26  -1   19.60    1.34
   1 -26   1   15.42    0.87
  -1  26  -1   13.00    1.08
   1  26   1   17.94    1.25
   1  26   1   14.08    1.06
  -1  26  -1   17.66    1.17
  -2 -26  -1    0.47    0.66
   2 -26   1    0.74    0.42
  -2 -26  -1   -0.01    0.63
   2 -26   1    0.45    0.64
   2 -26   1    0.15    0.65
  -2  26  -1   -0.01    0.61
   2  26   1    0.91    0.62
  -2  26  -1    1.53    0.70
   2  26   1   -0.27    0.51
   3 -26   1    9.87    1.16
  -3 -26  -1    9.98    0.85
  -3 -26  -1   10.43    1.14
  -3 -26  -1   10.47    1.23
   3  26   1    9.26    1.19
  -3  26  -1    9.57    1.10
   3  26   1   11.17    1.23
   3  26   1   11.31    0.70
  -3  26  -1   10.00    1.08
   4 -26   1   -1.42    0.83
  -4 -26  -1    1.19    0.95
  -4 -26  -1   -0.48    0.59
   4  26   1    1.14    0.95
  -4  26  -1   -1.20    0.98
  -4  26  -1    0.15    0.85
   4  26   1    0.87    0.88
  -5 -26  -1    0.01    1.13
   5 -26   1   -0.18    1.03
   5  26   1   -0.29    1.01
   5  26   1    1.49    1.34
  -5  26  -1    0.43    1.11
  -5  26  -1    0.77    1.05
   6 -26   1   -1.22    1.27
  -6 -26  -1    0.65    1.35
   6  26   1    0.41    1.09
   6  26   1    0.14    1.30
  -6  26  -1    0.28    1.21
  -6  26  -1    0.32    1.21
   6 -27  -1    1.97    1.29
  -6 -27   1    1.84    1.38
   6 -27  -1    3.09    1.26
   6  27  -1    4.00    1.35
  -6  27   1    3.53    1.30
   6  27  -1    1.83    1.27
  -5 -27   1    2.65    1.21
   5 -27  -1    3.39    1.11
   5  27  -1    2.76    0.74
   5  27  -1    2.59    1.15
  -5  27   1    2.75    1.06
   5  27  -1    2.24    1.13
  -4 -27   1    0.24    0.86
  -4 -27   1   -1.08    0.91
   4 -27  -1   -0.12    0.81
   4  27  -1   -1.27    0.93
  -4  27   1    1.75    0.89
   4  27  -1    0.79    0.91
   3 -27  -1   11.06    1.11
  -3 -27   1   13.12    0.68
  -3 -27   1   13.93    1.41
  -3 -27   1   15.07    1.32
   3  27  -1   12.79    1.25
  -3  27   1   14.43    1.27
   3  27  -1   11.71    1.20
   2 -27  -1   78.02    3.31
  -2 -27   1   84.01    3.43
  -2 -27   1   77.56    3.19
   2 -27  -1   74.89    3.23
   2 -27  -1   79.17    3.06
   2  27  -1   83.30    3.37
   2  27  -1   81.58    3.33
  -2  27   1   81.30    3.45
  -2  27   1   74.92    2.90
  -2  27   1   79.40    3.29
  -1 -27   1   10.14    1.09
   1 -27  -1   12.12    1.06
   1 -27  -1   11.03    0.96
  -1 -27   1   10.96    0.89
   1 -27  -1   11.49    1.05
   1  27  -1    9.44    0.76
   1  27  -1    8.89    0.88
  -1  27   1    8.80    0.48
  -1  27   1    8.75    0.88
   1  27  -1    9.85    1.04
   0 -27  -1    3.04    0.64
   0 -27  -1    5.36    0.71
   0 -27   1    4.01    0.75
   0  27  -1    3.16    0.67
   0  27   1    3.99    0.48
   0  27  -1    4.88    0.84
   0  27  -1    3.71    0.52
   0  27   1    4.97    0.77
  -1 -27  -1   54.33    2.27
   1 -27   1   47.83    2.28
   1 -27   1   50.68    1.93
  -1 -27  -1   49.35    2.35
   1 -27   1   49.99    2.40
   1  27   1   52.74    2.37
  -1  27  -1   50.06    2.12
   1  27   1   42.07    2.23
  -1  27  -1   51.93    2.32
  -2 -27  -1   21.99    1.53
   2 -27   1   24.37    1.59
  -2 -27  -1   23.82    1.55
   2 -27   1   20.36    1.10
  -2  27  -1   20.92    1.52
   2  27   1   19.91    1.49
   2  27   1   24.79    1.58
  -3 -27  -1    3.38    0.64
  -3 -27  -1    3.20    0.94
   3 -27   1    4.21    1.01
  -3  27  -1    3.95    0.92
   3  27   1    5.05    1.05
   3  27   1    3.21    0.45
  -3  27  -1    1.84    0.90
   3  27   1    2.48    0.86
  -4 -27  -1   10.16    1.43
  -4 -27  -1   12.60    0.97
   4 -27   1   11.05    1.35
  -4 -27  -1   11.67    1.44
   4  27   1    6.52    1.13
   4  27   1    8.79    1.37
  -4  27  -1   11.93    1.38
  -4  27  -1   11.57    1.31
   5 -27   1    8.60    1.45
  -5 -27  -1    8.68    1.50
   5  27   1    7.34    1.59
  -5  27  -1    7.92    1.37
   5  27   1    4.75    1.19
   6  27   1    0.39    1.23
  -6 -28   1    0.36    1.26
   6 -28  -1    2.33    1.27
   6 -28  -1    0.18    1.20
   6  28  -1   -0.79    1.10
  -6  28   1   -0.72    1.06
   6  28  -1    0.55    1.20
   5 -28  -1    0.86    1.07
  -5 -28   1    1.80    1.08
   5 -28  -1    0.84    1.06
  -5  28   1    1.71    1.03
   5  28  -1    0.21    1.05
   5  28  -1    0.65    1.01
   4 -28  -1    3.90    1.15
   4 -28  -1    5.37    1.07
  -4 -28   1    5.22    1.13
   4  28  -1    5.40    1.08
  -4  28   1    4.88    1.00
   4  28  -1    5.12    1.09
   3 -28  -1   -0.16    0.71
  -3 -28   1    0.45    0.33
  -3 -28   1    1.24    0.74
  -3 -28   1   -0.44    0.89
  -3  28   1    0.20    0.65
   3  28  -1   -0.39    0.75
   3  28  -1   -0.21    0.66
  -2 -28   1   89.41    3.78
   2 -28  -1   88.16    3.40
   2 -28  -1   85.94    3.59
   2 -28  -1   97.61    3.75
  -2  28   1   87.09    3.27
   2  28  -1   91.37    3.72
   2  28  -1   90.44    3.71
  -2  28   1   89.21    3.69
  -1 -28   1   21.07    1.46
  -1 -28   1   19.50    1.19
   1 -28  -1   22.22    1.33
   1 -28  -1   19.50    1.18
   1 -28  -1   20.29    1.42
  -1  28   1   21.96    1.41
   1  28  -1   20.27    1.14
  -1  28   1   18.60    0.83
   1  28  -1   19.00    1.39
   0 -28  -1    4.08    0.70
   0 -28  -1    2.48    0.64
   0 -28   1    3.37    0.76
   0 -28   1    2.41    0.51
   0 -28  -1    1.69    0.62
   0  28   1    4.55    0.94
   0  28  -1    1.76    0.43
   0  28   1    3.20    0.72
   0  28   1    2.07    0.42
   0  28  -1    2.47    0.73
   1 -28   1    1.41    0.44
   1 -28   1    0.94    0.64
   1 -28   1    1.39    0.78
  -1 -28  -1    1.94    0.67
  -1 -28  -1    1.82    0.68
  -1  28  -1    0.45    0.42
  -1  28  -1    1.61    0.66
   1  28   1    0.58    0.59
  -1  28  -1    0.05    0.69
   1  28   1    1.42    0.56
   2 -28   1   58.74    2.64
  -2 -28  -1   53.21    2.51
   2 -28   1   53.33    2.16
  -2 -28  -1   57.25    2.65
   2 -28   1   55.64    2.66
  -2  28  -1   54.07    2.58
  -2  28  -1   56.81    2.31
   2  28   1   52.55    2.66
   2  28   1   56.84    2.72
   3 -28   1    2.07    0.53
  -3 -28  -1    2.51    0.90
   3 -28   1    2.70    0.90
  -3 -28  -1    2.95    0.62
   3 -28   1    1.48    0.95
   3  28   1    1.68    0.88
   3  28   1    2.96    1.00
  -3  28  -1    2.24    0.81
  -3  28  -1    1.51    0.80
   4 -28   1    1.69    1.07
  -4 -28  -1    4.12    1.17
  -4 -28  -1    1.34    1.05
  -4 -28  -1    2.40    0.65
  -4  28  -1    3.30    1.07
   4  28   1    0.89    0.93
   4  28   1    2.00    1.02
  -4  28  -1    2.88    0.99
   5 -28   1    2.80    1.24
  -5 -28  -1    2.70    1.33
  -5 -28  -1    0.33    1.24
   5  28   1    1.01    1.35
   5  28   1    1.78    1.04
  -5  28  -1   -0.33    1.09
  -5  28  -1    2.16    1.20
  -6 -29   1    2.38    1.45
   6 -29  -1    1.83    1.32
   6  29  -1    2.66    1.30
  -6  29   1    0.35    1.13
   6  29  -1    1.21    1.30
  -5 -29   1    9.09    1.55
   5 -29  -1    6.87    1.34
   5  29  -1    7.63    1.51
  -5  29   1    9.07    1.34
   5  29  -1    8.12    1.47
  -4 -29   1    3.58    1.28
  -4 -29   1    6.08    1.20
   4 -29  -1    6.79    1.17
   4 -29  -1    5.23    1.30
   4  29  -1    5.58    1.12
   4  29  -1    6.42    1.22
  -4  29   1    4.56    0.98
  -3 -29   1   54.57    2.63
  -3 -29   1   55.34    2.77
   3 -29  -1   52.50    2.64
  -3  29   1   53.88    2.61
   3  29  -1   51.72    2.59
   3  29  -1   53.51    2.64
   2 -29  -1   75.35    3.22
   2 -29  -1   72.96    2.98
   2 -29  -1   72.09    3.26
  -2 -29   1   76.70    3.33
   2  29  -1   77.19    3.32
   2  29  -1   79.17    3.24
  -2  29   1   75.01    3.26
   1 -29  -1   16.16    1.13
   1 -29  -1   15.56    1.20
  -1 -29   1   17.33    1.40
   1 -29  -1   17.61    1.22
   1  29  -1   15.24    1.05
  -1  29   1   13.69    0.68
  -1  29   1   17.36    1.31
   1  29  -1   16.61    1.31
   0 -29  -1    2.32    0.66
   0 -29  -1    1.68    0.58
   0 -29   1    0.45    0.62
   0 -29   1    1.03    0.50
   0  29   1    1.17    0.63
   0  29   1    0.66    0.39
   0  29  -1    1.97    0.46
   0  29  -1    1.00    0.62
  -1 -29  -1  159.35    5.85
   1 -29   1  149.75    5.64
  -1 -29  -1  156.82    5.57
   1 -29   1  157.45    5.84
   1 -29   1  145.52    5.28
  -1  29  -1  151.70    5.78
   1  29   1  150.95    5.80
   1  29   1  144.62    5.94
  -1  29  -1  158.41    5.80
   2 -29   1   12.08    0.84
   2 -29   1   13.87    1.32
  -2 -29  -1   11.48    1.23
   2  29   1   12.50    1.18
   2  29   1    9.90    1.11
  -2  29  -1   12.48    1.25
  -3 -29  -1   -0.74    0.84
   3 -29   1    0.47    0.87
   3 -29   1    0.12    0.47
  -3 -29  -1   -0.03    0.55
  -3 -29  -1   -0.05    0.98
   3  29   1   -0.17    0.89
  -3  29  -1   -0.86    0.75
  -3  29  -1   -0.34    0.75
   3  29   1   -1.25    0.79
   4 -29   1    0.76    1.00
  -4 -29  -1    0.62    0.98
  -4 -29  -1    1.60    1.12
  -4 -29  -1    0.44    0.63
   4  29   1   -0.52    0.97
   4  29   1    0.87    1.11
  -4  29  -1   -0.40    0.93
  -4  29  -1    0.19    1.08
   5 -29   1    1.46    1.20
  -5 -29  -1    1.21    1.27
   5  29   1    2.65    1.23
  -5  29  -1    0.97    1.18
   5  29   1    1.01    1.37
  -6  30   1    0.19    1.23
   6  30  -1   -1.11    1.09
   6  30  -1    2.74    1.50
  -5 -30   1    2.70    1.27
  -5 -30   1    2.85    1.19
   5 -30  -1    0.81    1.13
   5 -30  -1    0.59    1.13
   5  30  -1    2.68    1.17
  -5  30   1    2.40    1.07
   5  30  -1    2.89    1.14
   4 -30  -1    0.83    0.89
  -4 -30   1    1.57    1.09
  -4 -30   1    1.70    1.08
   4  30  -1    0.56    1.03
  -4  30   1    1.21    0.92
   4  30  -1    0.61    1.02
   3 -30  -1    5.54    1.18
   3 -30  -1    7.45    1.14
  -3 -30   1    4.11    0.98
   3 -30  -1    5.82    0.85
  -3 -30   1    5.13    0.49
  -3 -30   1    4.64    1.14
   3  30  -1    5.34    0.98
   3  30  -1    4.49    0.97
  -3  30   1    4.40    0.87
   2 -30  -1   16.78    1.19
  -2 -30   1   14.89    1.27
   2 -30  -1   16.75    1.45
  -2 -30   1   15.77    1.42
   2 -30  -1   18.82    1.44
   2  30  -1   15.58    1.14
  -2  30   1   14.72    1.30
   2  30  -1   20.62    1.53
   1 -30  -1    3.95    0.77
  -1 -30   1    4.32    0.83
  -1 -30   1    5.10    0.76
   1 -30  -1    3.08    0.78
   1  30  -1    5.57    0.66
  -1  30   1    4.55    0.34
  -1  30   1    6.40    0.91
   1  30  -1    3.66    0.80
   0 -30   1   19.26    1.47
   0 -30  -1   18.29    1.37
   0 -30  -1   19.04    1.30
   0  30  -1   19.82    1.43
   0  30   1   17.27    1.38
   0  30  -1   20.30    1.07
   0  30  -1   19.56    1.42
   0  30   1   17.80    1.03
  -1 -30  -1  117.10    4.36
  -1 -30  -1  117.11    4.58
   1 -30   1  113.11    4.08
   1 -30   1  115.41    4.61
  -1  30  -1  120.48    4.57
  -1  30  -1  112.47    4.44
  -1  30  -1  115.17    4.59
   1  30   1  114.12    4.59
   1  30   1  107.72    4.58
  -2 -30  -1   11.72    1.27
   2 -30   1    8.99    1.18
   2  30   1    8.05    1.05
   2  30   1    9.11    1.10
  -2  30  -1   10.47    1.13
  -3 -30  -1   14.03    1.44
  -3 -30  -1   15.62    1.07
  -3 -30  -1   15.91    1.49
   3 -30   1   16.84    1.51
   3 -30   1   15.36    1.03
  -3  30  -1   11.84    1.27
   3  30   1   16.22    1.57
   3  30   1   15.85    1.54
  -3  30  -1   15.88    1.38
  -4 -30  -1   12.12    1.53
  -4 -30  -1   11.43    0.95
   4 -30   1   12.75    1.61
   4  30   1   11.98    1.58
  -4  30  -1   12.70    1.56
  -4  30  -1   11.62    1.36
   4  30   1   10.97    1.58
   5 -30   1    0.85    1.27
  -5 -30  -1    2.84    1.34
   5  30   1    1.60    1.12
  -5  30  -1    3.33    1.21
   5  30   1    1.11    1.34
  -5 -31   1   -0.44    1.14
   5 -31  -1   -0.71    1.04
   5 -31  -1    0.47    1.31
  -5  31   1    0.26    1.09
   5  31  -1    1.15    1.23
   5  31  -1   -0.46    1.03
  -4 -31   1   -1.20    0.99
   4 -31  -1   -0.43    0.92
   4 -31  -1    0.04    1.01
  -4  31   1   -0.37    0.80
   4  31  -1   -0.44    0.92
   4  31  -1   -0.34    0.88
  -3 -31   1    2.75    0.97
  -3 -31   1   -0.58    0.80
   3 -31  -1    0.86    0.78
   3 -31  -1    0.41    0.66
   3  31  -1    0.31    0.84
   3  31  -1    1.53    0.90
  -3  31   1    2.22    0.88
   2 -31  -1    0.81    0.72
  -2 -31   1    0.41    0.76
   2 -31  -1    1.23    0.85
   2 -31  -1    2.05    0.68
  -2 -31   1    1.62    0.81
   2  31  -1    1.62    0.78
   2  31  -1    1.84    0.68
  -2  31   1    0.55    0.71
   1 -31  -1   32.35    1.72
  -1 -31   1   33.72    1.97
   1 -31  -1   31.65    1.88
  -1 -31   1   30.82    1.60
  -1  31   1   31.93    1.87
  -1  31   1   29.23    1.23
   1  31  -1   29.96    1.55
   1  31  -1   32.50    1.89
   1  31  -1   33.19    2.00
   0 -31   1    0.82    0.53
   0 -31  -1   -0.52    0.61
   0 -31  -1    0.83    0.69
   0 -31   1   -0.15    0.68
   0  31  -1    0.09    0.42
   0  31   1    0.92    0.62
   0  31  -1    0.33    0.65
   0  31   1    0.10    0.37
   1 -31   1   23.32    1.68
  -1 -31  -1   25.24    1.47
  -1 -31  -1   22.87    1.64
  -1  31  -1   21.65    1.21
  -1  31  -1   22.44    1.63
  -1  31  -1   24.10    1.66
   1  31   1   19.31    1.37
   1  31   1   25.69    1.69
   2 -31   1   19.37    1.56
   2 -31   1   17.33    1.02
  -2 -31  -1   17.17    1.46
   2 -31   1   15.49    1.57
   2  31   1   17.65    1.43
  -2  31  -1   14.61    1.31
   2  31   1   20.64    1.59
  -2  31  -1   15.70    1.38
   3 -31   1    2.73    1.06
  -3 -31  -1    1.67    0.94
   3 -31   1    3.94    0.64
  -3 -31  -1    4.50    0.71
  -3  31  -1    1.67    0.91
  -3  31  -1    3.97    0.94
   3  31   1    2.21    1.00
  -3  31  -1    3.19    0.96
   3  31   1    2.27    0.99
   4 -31   1    4.86    1.26
  -4 -31  -1    5.95    1.35
  -4  31  -1    5.12    1.13
   4  31   1    5.22    1.22
  -4  31  -1    6.86    1.29
   4  31   1    5.05    1.15
  -5 -31  -1    2.72    1.37
   5 -31   1    1.25    1.32
   5  31   1    2.28    1.25
  -5  31  -1    2.01    1.15
   5  31   1    1.95    1.23
  -5 -32   1    2.23    1.31
   5 -32  -1    2.80    1.26
   5 -32  -1    2.30    1.30
  -5 -32   1    2.94    1.36
  -5  32   1    3.00    1.13
   5  32  -1    1.82    1.18
   5  32  -1    2.95    1.32
  -4 -32   1   11.61    1.51
   4 -32  -1   12.60    1.51
  -4 -32   1   13.31    1.58
   4  32  -1   12.53    1.46
   4  32  -1   10.65    1.45
  -4  32   1    9.92    1.32
   3 -32  -1    0.57    0.68
  -3 -32   1    1.87    1.03
  -3 -32   1    2.17    0.98
   3 -32  -1    0.49    0.81
   3  32  -1    0.47    0.83
   3  32  -1    1.91    0.92
  -3  32   1    0.55    0.82
   2 -32  -1    1.95    0.77
   2 -32  -1    2.85    0.76
  -2 -32   1    1.00    0.81
  -2 -32   1    0.44    0.80
  -2  32   1    2.64    0.85
   2  32  -1    2.34    0.86
   2  32  -1    3.14    0.73
   1 -32  -1   78.43    3.38
   1 -32  -1   76.84    3.18
  -1 -32   1   72.29    3.36
   1  32  -1   74.12    3.12
  -1  32   1   74.96    3.31
   1  32  -1   77.94    3.39
  -1  32   1   75.87    2.82
   0 -32   1   27.74    1.38
   0 -32   1   25.31    1.83
   0 -32  -1   29.42    1.80
   0 -32  -1   26.05    1.63
   0  32  -1   27.98    1.38
   0  32  -1   30.14    1.78
   0  32  -1   28.39    1.76
   0  32   1   28.76    1.79
   0  32   1   26.28    1.35
  -1 -32  -1   -0.02    0.69
   1 -32   1   -0.22    0.71
   1  32   1    0.11    0.53
  -1  32  -1    0.63    0.76
  -1  32  -1    0.20    0.42
   1  32   1    0.69    0.72
  -2 -32  -1    8.85    1.19
   2 -32   1    8.52    1.18
   2  32   1    8.55    1.10
   2  32   1    8.19    1.06
  -2  32  -1    9.32    1.15
  -3 -32  -1   14.11    1.58
  -3 -32  -1   11.66    1.42
  -3 -32  -1   15.41    1.08
   3 -32   1   15.58    1.52
   3  32   1   13.08    1.48
   3  32   1   14.31    1.55
  -3  32  -1   13.89    1.38
  -3  32  -1   18.21    1.56
  -4 -32  -1    0.76    1.12
   4 -32   1    1.62    1.14
   4  32   1    2.03    1.18
  -4  32  -1    2.53    1.08
  -4  32  -1    1.77    1.07
   4  32   1    0.58    1.15
   5 -32   1    1.51    1.27
  -5 -32  -1   -0.71    1.22
  -5  32  -1    0.82    1.22
   5  32   1   -0.15    1.18
   5  32   1    0.31    1.15
  -5 -33   1    2.16    1.41
   5 -33  -1    1.68    1.27
   5  33  -1    3.69    1.27
   5  33  -1    1.88    1.16
  -5  33   1    2.79    1.14
  -4 -33   1   -0.89    1.06
   4 -33  -1   -0.60    0.92
   4  33  -1    0.45    1.08
   4  33  -1    0.42    1.07
  -4  33   1   -0.69    0.92
   3 -33  -1    1.17    0.70
   3 -33  -1    1.67    0.91
  -3 -33   1    0.31    0.92
  -3  33   1    1.42    0.84
   3  33  -1    1.60    0.89
   3  33  -1    0.90    0.84
   2 -33  -1    0.96    0.69
  -2 -33   1    1.15    0.89
   2 -33  -1    0.73    0.86
  -2 -33   1    1.83    0.77
   2 -33  -1    1.25    0.79
  -2  33   1    1.79    0.86
   2  33  -1    1.64    0.70
   2  33  -1    3.05    0.95
  -1 -33   1   31.74    1.75
  -1 -33   1   35.60    2.12
   1 -33  -1   31.49    1.74
   1 -33  -1   33.12    2.05
   1  33  -1   35.18    2.05
  -1  33   1   36.68    2.07
   1  33  -1   34.95    2.28
   1  33  -1   34.52    1.69
   0 -33   1    1.24    0.86
   0 -33   1    1.30    0.58
   0 -33  -1    1.61    0.74
   0 -33  -1   -0.34    0.69
   0  33  -1    0.91    0.76
   0  33  -1    0.74    0.48
   0  33   1    0.96    0.44
   0  33   1    0.80    0.65
  -1 -33  -1    3.72    0.91
   1 -33   1    8.04    1.18
  -1  33  -1    6.62    1.04
   1  33   1    5.66    1.02
  -1  33  -1    4.83    0.62
  -1  33  -1    5.41    0.99
   1  33   1    6.88    0.83
   2 -33   1   12.27    1.37
   2 -33   1    8.20    0.77
  -2 -33  -1    8.71    1.16
   2  33   1    8.16    1.21
   2  33   1   10.36    1.16
  -2  33  -1    9.98    1.23
  -2  33  -1   10.37    1.23
   3 -33   1    0.12    0.95
  -3 -33  -1    1.30    0.95
   3 -33   1    0.09    0.94
  -3 -33  -1    0.90    1.00
   3  33   1    1.63    1.04
  -3  33  -1    0.76    0.86
  -3  33  -1    1.25    0.91
   3  33   1   -0.85    0.87
   4 -33   1    2.30    1.27
  -4 -33  -1    2.06    1.17
  -4  33  -1    0.80    0.97
   4  33   1    2.82    1.23
   4  33   1    3.82    1.32
   5 -33   1    2.38    1.35
  -5 -33  -1   -0.59    1.30
  -5  33  -1    1.19    1.29
   5  33   1    2.70    1.46
   5  33   1    0.56    1.34
  -5 -34   1    1.35    1.40
   5 -34  -1    1.57    1.20
   5 -34  -1    0.54    1.21
   5  34  -1    1.30    1.10
  -5  34   1    3.08    1.24
   5  34  -1    4.07    1.39
  -4 -34   1   12.43    1.66
   4 -34  -1   11.44    1.53
   4 -34  -1    8.64    1.43
   4 -34  -1   11.67    1.23
  -4  34   1   12.14    1.39
   4  34  -1   10.10    1.55
   4  34  -1   11.20    1.54
  -3 -34   1    6.27    1.29
   3 -34  -1    8.20    1.26
  -3 -34   1    9.03    1.33
   3 -34  -1    9.13    1.03
   3  34  -1    7.88    1.16
   3  34  -1   10.16    1.31
  -3  34   1    6.01    1.09
   2 -34  -1   -0.38    0.66
  -2 -34   1   -0.67    0.81
   2 -34  -1    1.37    0.85
  -2  34   1    0.07    0.75
   2  34  -1   -0.03    0.63
   2  34  -1   -0.05    0.83
   1 -34  -1   76.69    3.27
   1 -34  -1   78.63    3.53
  -1 -34   1   83.97    3.58
  -1 -34   1   71.70    3.14
   1 -34  -1   74.01    3.11
   1  34  -1   76.49    3.20
  -1  34   1   76.63    3.42
   1  34  -1   76.02    3.46
   0 -34   1   58.89    2.93
   0 -34  -1   60.38    2.90
   0  34  -1   58.00    2.80
   0  34  -1   54.20    2.41
   0  34   1   55.78    2.74
   0  34  -1   62.66    2.95
   0  34   1   56.31    2.41
   1 -34   1   -0.23    0.78
  -1 -34  -1    0.52    0.77
   1 -34   1    1.37    0.50
   1  34   1    0.35    0.84
  -1  34  -1    0.51    0.74
  -1  34  -1    1.57    0.51
  -1  34  -1    0.55    0.84
   1  34   1    1.46    0.64
   2 -34   1    0.83    0.96
   2 -34   1   -0.01    0.93
  -2 -34  -1    1.79    0.96
  -2  34  -1   -1.12    0.83
   2  34   1    0.43    0.79
   2  34   1    1.07    0.72
  -3 -34  -1    8.74    0.90
  -3 -34  -1   10.26    1.44
   3 -34   1    8.08    1.33
  -3 -34  -1    7.22    1.28
  -3  34  -1    6.69    1.17
   3  34   1   10.55    1.33
   3  34   1   10.54    1.46
   4 -34   1    6.24    1.44
  -4 -34  -1    3.77    1.30
  -4  34  -1    8.15    1.32
  -4  34  -1    5.11    1.20
   4  34   1    6.13    1.29
   4  34   1    6.04    1.53
  -5 -34  -1   -1.43    1.34
   5 -34   1    0.10    1.31
  -5  34  -1    0.71    1.18
  -5  34  -1   -0.65    1.21
   5  34   1   -0.87    1.20
   5  34   1   -0.49    1.23
  -5 -35   1    2.94    1.48
   5 -35  -1    2.71    1.34
   5  35  -1    3.83    1.40
   5  35  -1   -0.45    1.12
  -5  35   1    2.55    1.20
   4 -35  -1    0.92    1.08
   4 -35  -1    1.22    1.10
  -4 -35   1    1.24    1.20
   4 -35  -1    1.85    0.85
  -4  35   1   -0.41    0.90
   4  35  -1    1.73    1.02
   4  35  -1    0.90    1.11
   3 -35  -1    0.67    0.93
  -3 -35   1    0.68    0.97
   3 -35  -1   -0.28    0.89
   3 -35  -1   -0.29    0.69
   3  35  -1   -0.74    0.87
   3  35  -1   -0.10    0.85
  -3  35   1   -0.24    0.86
  -2 -35   1   12.16    1.37
   2 -35  -1    9.79    1.20
   2 -35  -1   12.00    1.11
   2  35  -1   12.32    1.13
   2  35  -1   14.19    1.50
  -2  35   1   11.14    1.30
   1 -35  -1    1.51    0.82
  -1 -35   1    1.88    0.92
   1 -35  -1    2.24    0.81
   1  35  -1    2.86    0.64
  -1  35   1    2.14    0.82
   1  35  -1    3.65    0.99
   0 -35   1   21.61    1.74
   0 -35  -1   21.25    1.48
   0 -35   1   18.02    1.29
   0 -35  -1   21.02    1.65
   0  35   1   22.41    1.18
   0  35  -1   22.11    1.24
   0  35  -1   22.01    1.72
   0  35  -1   21.55    1.74
   0  35   1   20.67    1.67
   1 -35   1    0.27    0.86
  -1 -35  -1    0.86    0.87
  -1  35  -1    0.58    0.47
   1  35   1   -0.37    0.81
   1  35   1   -0.77    0.51
  -1  35  -1    0.22    0.85
   2 -35   1    1.07    0.97
  -2 -35  -1    0.58    0.87
  -2  35  -1   -0.13    0.49
   2  35   1   -0.59    0.85
   2  35   1   -0.34    0.73
  -2  35  -1    0.56    0.89
  -3 -35  -1   -0.04    0.61
   3 -35   1   -0.15    1.05
  -3 -35  -1   -0.21    0.97
   3  35   1    1.13    0.90
   3  35   1    0.33    0.95
  -3  35  -1    0.01    0.87
   4 -35   1    0.88    1.24
  -4 -35  -1    1.95    1.25
   4  35   1    1.75    1.29
   4  35   1    1.18    1.16
  -4  35  -1    1.43    1.08
  -5 -35  -1    0.28    1.40
   5 -35   1   -2.25    1.28
   5  35   1    0.87    1.26
   5  35   1   -0.30    1.35
  -5  35  -1   -0.05    1.25
   5 -36  -1    0.11    1.31
   5 -36  -1   -0.57    1.16
  -5 -36   1    0.20    1.40
   5  36  -1    0.62    1.14
   5  36  -1   -0.19    1.08
  -5  36   1    0.75    1.13
   4 -36  -1    7.15    1.10
  -4 -36   1    4.54    1.35
   4 -36  -1   10.10    1.52
   4  36  -1    7.18    1.31
   4  36  -1    5.95    1.49
  -4  36   1    5.64    1.18
   3 -36  -1    5.67    1.18
  -3 -36   1    4.39    1.24
   3 -36  -1    3.66    0.87
   3  36  -1    4.17    0.99
  -3  36   1    3.75    1.06
   3  36  -1    5.86    1.18
   2 -36  -1   -0.19    0.87
  -2 -36   1    0.68    0.97
   2 -36  -1    0.72    0.73
  -2  36   1    0.26    1.12
   2  36  -1    1.59    0.72
   2  36  -1    0.45    0.94
  -2  36   1    0.00    0.81
  -1 -36   1    4.29    1.13
   1 -36  -1    5.08    1.00
   1  36  -1    4.61    1.06
  -1  36   1    3.01    0.87
   1  36  -1    4.65    0.73
   0 -36   1   58.44    3.03
   0 -36  -1   56.09    2.91
   0  36  -1   58.16    2.91
   0  36   1   58.81    2.48
   0  36   1   59.09    2.91
   0  36  -1   57.91    2.98
   0  36  -1   60.67    2.53
   1 -36   1   20.72    1.80
  -1 -36  -1   20.16    1.62
   1  36   1   20.51    1.40
  -1  36  -1   25.10    1.89
  -1  36  -1   19.53    1.19
   1  36   1   23.79    1.86
   2 -36   1    0.15    0.95
  -2 -36  -1    0.81    0.89
  -2  36  -1    0.78    0.82
   2  36   1    0.24    0.93
   2  36   1    1.11    0.76
  -2  36  -1    0.97    0.55
   3 -36   1   10.28    1.49
  -3 -36  -1    9.57    1.43
  -3  36  -1    8.39    1.26
   3  36   1    7.47    1.34
   3  36   1   10.44    1.39
  -4 -36  -1   10.42    1.64
   4 -36   1    8.23    1.51
   4  36   1   10.01    1.67
  -4  36  -1    8.68    1.45
   4  36   1    9.70    1.59
  -5 -37   1   -0.82    1.32
   5 -37  -1   -1.87    1.25
   5  37  -1    0.16    1.23
   5  37  -1    0.77    1.14
  -5  37   1    0.80    1.13
   4 -37  -1    1.27    0.83
   4 -37  -1    0.10    1.06
  -4 -37   1    2.27    1.32
   4 -37  -1    1.62    1.20
   4  37  -1    0.05    1.21
  -4  37   1    1.13    1.04
   4  37  -1    0.37    0.96
  -3 -37   1    0.08    0.96
   3 -37  -1   -0.30    0.95
   3 -37  -1    0.71    0.83
   3 -37  -1    1.41    1.15
  -3  37   1   -0.91    0.88
   3  37  -1   -1.32    0.73
   3  37  -1   -0.57    0.83
   2 -37  -1    0.81    0.74
   2 -37  -1    0.83    0.86
  -2 -37   1    0.19    0.98
   2  37  -1   -0.04    0.90
  -2  37   1    0.92    0.89
   2  37  -1    0.88    0.70
   1 -37  -1   -0.38    0.77
  -1 -37   1    0.38    0.92
   1  37  -1   -1.12    0.78
  -1  37   1   -0.45    0.72
   1  37  -1    0.24    0.55
   1  37  -1   -0.17    0.93
   0 -37  -1    3.74    1.02
   0 -37   1    2.06    0.95
   0  37  -1    1.58    0.55
   0  37  -1    3.91    1.11
   0  37  -1    1.41    0.89
   0  37   1    3.41    0.97
   1 -37   1    1.69    1.02
  -1 -37  -1    2.21    1.00
   1  37   1    1.97    0.66
  -1  37  -1    0.95    0.47
  -1  37  -1    0.73    0.90
   1  37   1    2.02    0.94
  -2 -37  -1    1.65    1.02
   2 -37   1   -0.23    0.92
   2  37   1   -0.41    0.68
  -2  37  -1    0.97    0.92
   2  37   1   -0.20    0.93
   3 -37   1    0.63    1.10
  -3 -37  -1   -0.09    1.07
   3  37   1    1.47    1.15
  -3  37  -1    1.48    1.01
   3  37   1    0.28    0.95
   4 -37   1    0.56    1.25
  -4 -37  -1   -1.43    1.19
  -4  37  -1    0.14    1.11
   4  37   1   -0.48    1.15
  -4 -38   1    6.12    1.50
   4 -38  -1    4.62    1.38
  -4  38   1    6.26    1.29
   4  38  -1    4.04    1.34
   4  38  -1    5.93    1.20
   3 -38  -1    4.54    0.98
   3 -38  -1    3.79    1.28
   3 -38  -1    6.16    1.22
  -3 -38   1    4.29    1.24
   3  38  -1    6.44    1.17
   3  38  -1    4.64    1.26
  -3  38   1    5.57    1.27
   2 -38  -1    1.88    1.05
  -2 -38   1    4.80    1.29
  -2  38   1    1.92    0.95
   2  38  -1    1.42    0.76
   2  38  -1    1.45    0.96
   1 -38  -1   21.17    1.73
   1 -38  -1   19.52    1.58
  -1 -38   1   21.30    1.54
  -1 -38   1   19.11    1.74
   1 -38  -1   17.91    1.38
   1  38  -1   13.88    1.51
  -1  38   1   19.49    1.67
   1  38  -1   19.66    1.31
   0 -38   1   19.44    1.33
   0 -38  -1   22.00    1.77
   0 -38   1   27.93    2.10
   0  38  -1   22.41    1.30
   0  38   1   19.82    1.70
  -1 -38  -1    2.12    0.97
   1 -38   1    3.61    1.10
  -1  38  -1    3.05    0.99
   1  38   1    1.89    0.99
   1  38   1    2.64    0.67
  -1  38  -1    2.09    0.53
  -2 -38  -1    5.11    1.20
   2 -38   1    4.80    1.27
   2  38   1    3.75    1.10
   2  38   1    2.75    0.88
  -2  38  -1    2.11    1.06
  -3 -38  -1    8.87    1.40
   3 -38   1    8.23    1.48
   3  38   1    8.99    1.45
  -3  38  -1    7.09    1.35
   3  38   1   11.11    1.44
   4 -38   1    3.70    1.39
  -4 -38  -1    6.45    1.51
   4  38   1    3.92    1.26
   4  38   1    2.81    1.46
  -4  38  -1    1.43    1.20
  -4 -39   1    2.56    1.37
   4 -39  -1    3.14    1.33
   4  39  -1    2.47    1.07
  -4  39   1   -0.07    1.05
   4  39  -1    1.14    1.29
   3 -39  -1    4.20    1.22
   3 -39  -1    2.84    0.94
  -3 -39   1    1.48    1.14
   3  39  -1    4.78    1.27
   3  39  -1    1.86    0.96
  -3  39   1    3.34    1.19
  -2 -39   1    0.71    0.97
  -2 -39   1    0.55    1.06
   2 -39  -1    0.56    0.78
   2 -39  -1    1.60    0.99
  -2  39   1    1.88    1.02
   2  39  -1   -0.49    0.95
   2  39  -1    1.03    0.75
  -1 -39   1    0.09    0.92
  -1 -39   1    0.15    0.80
   1 -39  -1   -0.32    0.93
  -1  39   1   -0.23    0.90
   1  39  -1    1.26    1.02
   1  39  -1    0.77    0.60
   0 -39   1    2.07    1.01
   0 -39  -1    0.98    0.93
   0  39  -1    2.92    1.08
   0  39  -1    0.96    0.55
   0  39   1    0.95    0.93
  -1 -39  -1    4.72    1.19
   1 -39   1    2.77    1.05
   1  39   1    2.54    1.01
  -1  39  -1    5.10    1.11
  -2 -39  -1    0.84    1.05
   2 -39   1   -0.08    1.00
   2  39   1    0.18    0.94
  -2  39  -1    1.07    0.97
  -2  39  -1    1.67    0.98
   2  39   1    0.45    0.78
  -3 -39  -1   -0.13    1.10
   3 -39   1   -0.98    1.05
   3  39   1    0.22    0.93
   3  39   1    0.30    1.14
  -3  39  -1    1.16    1.14
   4 -39   1    0.65    1.22
  -4  39  -1   -1.84    1.05
   4  39   1    0.39    1.11
   4  39   1    0.73    1.48
  -4 -40   1    6.66    1.57
   4 -40  -1    5.36    1.35
   4 -40  -1    6.87    1.51
   4  40  -1    6.21    1.40
  -4  40   1    4.97    1.27
   4  40  -1    4.29    1.46
   3 -40  -1    6.99    1.41
  -3 -40   1    5.82    1.46
   3 -40  -1    6.62    1.07
  -3  40   1    4.06    1.15
   3  40  -1    7.41    1.22
   3  40  -1    6.24    1.33
  -2 -40   1    0.13    1.11
   2 -40  -1    0.58    1.04
   2  40  -1    0.46    0.77
  -2  40   1   -0.73    0.86
   2  40  -1    0.98    1.04
  -1 -40   1    8.37    1.33
   1 -40  -1    7.07    1.04
   1 -40  -1    8.28    1.38
   1  40  -1    9.86    1.50
  -1  40   1   12.23    1.45
   1  40  -1    9.33    0.96
   1  40  -1    9.25    1.41
   0 -40  -1   22.14    1.90
   0 -40   1   25.98    2.11
   0 -40  -1   20.13    1.56
   0  40   1   26.21    2.04
   0  40  -1   23.83    1.32
   0  40  -1   17.97    1.67
   1 -40   1    4.80    1.19
  -1 -40  -1    5.14    1.17
   1  40   1    6.46    1.31
  -1  40  -1    5.06    1.12
   2 -40   1    3.79    1.28
  -2 -40  -1    4.23    1.20
  -2  40  -1    2.03    1.18
   2  40   1    1.96    0.85
   2  40   1    1.64    1.09
  -3 -40  -1    7.41    1.55
   3 -40   1    7.35    1.49
   3  40   1    6.24    1.50
   3  40   1    7.37    1.29
  -3  40  -1    8.03    1.47
  -4 -40  -1    0.35    1.39
   4 -40   1   -0.80    1.26
   4  40   1   -0.63    1.24
  -4  40  -1    0.29    1.14
   4  40   1    1.27    1.16
  -4 -41   1    0.58    1.35
   4 -41  -1    1.17    1.35
  -4  41   1   -1.05    1.09
   4  41  -1    1.91    1.39
   4  41  -1    0.41    1.18
  -3 -41   1   -0.55    1.17
   3 -41  -1    0.73    1.05
  -3  41   1    1.04    1.04
   3  41  -1    1.30    1.16
   3  41  -1    0.22    0.94
   2 -41  -1    2.86    0.93
   2 -41  -1    6.54    1.39
  -2 -41   1    4.79    1.37
  -2  41   1    3.49    1.16
   2  41  -1    4.59    0.93
   2  41  -1    3.69    1.10
  -1 -41   1    1.60    0.87
   1 -41  -1    1.38    1.04
  -1 -41   1    1.52    1.08
   1  41  -1    1.79    0.68
  -1  41   1    2.41    1.04
   1  41  -1    2.83    1.14
   0 -41  -1    0.75    1.05
   0 -41  -1    1.82    0.91
   0 -41   1    0.23    1.01
   0  41  -1    0.45    1.00
   0  41   1   -0.54    0.96
  -1 -41  -1    1.13    1.06
   1 -41   1    0.74    1.06
  -1  41  -1    0.53    1.08
   1  41   1    1.51    1.04
  -1  41  -1    1.49    1.03
  -2 -41  -1    5.45    1.29
   2 -41   1    8.95    1.46
   2  41   1    7.85    1.47
  -2  41  -1    7.00    1.36
  -3 -41  -1    1.63    1.20
   3 -41   1    1.49    1.33
  -3  41  -1    1.42    1.14
   3  41   1   -0.03    1.16
   3  41   1    2.20    1.10
   4  41   1   -1.63    1.39
   4 -42  -1    1.87    1.37
   4  42  -1    2.27    1.22
   4  42  -1    1.58    1.51
  -4  42   1    2.67    1.31
   3 -42  -1    2.43    1.19
   3 -42  -1    0.48    1.15
   3  42  -1    2.15    1.24
   3  42  -1    1.72    1.06
  -3  42   1    3.04    1.24
   2 -42  -1    0.08    0.93
  -2 -42   1    0.99    1.16
   2 -42  -1   -0.56    1.04
   2  42  -1    0.16    0.78
  -2  42   1   -0.27    1.01
   2  42  -1   -1.71    0.94
   1 -42  -1    2.74    0.96
   1 -42  -1    4.82    1.18
  -1 -42   1    2.94    1.17
   1  42  -1    5.10    1.35
   1  42  -1    3.75    0.78
  -1  42   1    5.67    1.17
   1  42  -1    4.87    1.30
   0 -42  -1   17.23    1.80
   0 -42   1   13.24    1.61
   0  42  -1   13.07    1.44
   0  42   1   11.46    1.46
   1 -42   1    0.42    1.13
  -1 -42  -1    0.65    1.09
  -1 -42  -1    0.78    0.97
  -1  42  -1    1.67    1.06
  -1  42  -1   -0.79    1.08
   1  42   1    0.99    1.08
  -2 -42  -1   -0.82    1.05
   2 -42   1   -0.15    1.17
  -2  42  -1   -1.68    1.04
   2  42   1   -0.67    1.10
   3 -42   1    8.56    1.64
  -3 -42  -1    7.32    1.50
   3  42   1    7.11    1.43
  -3  42  -1    6.90    1.38
   3 -43  -1    3.69    1.41
  -3 -43   1    3.80    1.38
   3  43  -1    4.11    1.11
   3  43  -1    2.54    1.22
  -3  43   1    2.37    1.23
   2 -43  -1    3.63    1.18
  -2 -43   1    5.19    1.46
   2 -43  -1    2.86    1.23
  -2  43   1    3.69    1.17
   2  43  -1    3.43    0.95
   2  43  -1    3.16    1.16
  -1 -43   1    2.59    1.21
   1 -43  -1    2.38    1.14
  -1  43   1    4.32    1.11
   1  43  -1    1.98    1.25
   0 -43  -1    1.37    1.09
   0 -43   1    2.68    1.24
   0  43  -1    3.57    1.24
   0  43   1    1.09    1.08
  -1 -43  -1    3.21    1.20
   1 -43   1    4.69    1.37
   1  43   1    4.16    1.29
  -1  43  -1    4.96    1.26
   2 -43   1    5.62    1.41
  -2 -43  -1    6.95    1.58
  -2  43  -1    6.19    1.41
   2  43   1    2.52    1.20
   3 -43   1    2.44    1.29
  -3 -43  -1    0.95    1.26
  -3  43  -1    1.46    1.27
   3  43   1    0.81    1.26
   3 -44  -1    1.61    1.24
   3 -44  -1    1.08    1.34
   3  44  -1    1.25    1.05
  -3  44   1    1.52    1.28
   2 -44  -1   -0.02    1.15
  -2 -44   1    1.27    1.27
  -2  44   1   -0.69    0.97
   2  44  -1   -0.24    1.14
  -1 -44   1    1.81    1.22
   1 -44  -1    4.21    1.33
   1  44  -1    5.02    1.41
  -1  44   1    1.60    1.07
   0 -44  -1    5.34    1.34
   0 -44   1    5.57    1.32
   0 -44  -1    5.21    1.01
   0  44   1    8.99    1.48
   0  44  -1    4.65    1.23
  -1 -44  -1    1.33    1.10
   1 -44   1   -0.48    1.12
   1  44   1    0.34    1.26
  -1  44  -1    1.02    1.16
  -2 -44  -1    0.51    1.21
   2 -44   1   -0.13    1.27
  -2  44  -1   -0.40    1.07
   3 -44   1    5.96    1.52
  -3 -44  -1    4.52    1.48
   3  44   1    2.47    1.36
  -3  44  -1    3.79    1.34
  -3 -45   1   10.36    1.77
   3 -45  -1   10.24    1.77
   3 -45  -1    7.64    1.53
  -3  45   1    5.51    1.42
   3  45  -1    8.20    1.58
  -2 -45   1    1.98    1.27
   2 -45  -1    6.04    1.47
  -2  45   1    3.07    1.23
   2  45  -1    2.12    1.15
   1 -45  -1    2.07    0.99
   1 -45  -1    4.38    1.40
  -1 -45   1    2.12    1.33
  -1  45   1    3.80    1.22
   0 -45   1    1.09    1.29
   0 -45  -1    2.68    1.32
   0  45   1    0.67    1.12
   0  45  -1    3.21    1.27
   0  45  -1    2.81    1.31
   1 -45   1    8.88    1.66
  -1 -45  -1    8.55    1.54
  -1  45  -1    7.59    1.48
   2 -45   1    0.17    1.28
  -2 -45  -1    1.62    1.27
  -2  45  -1    3.86    1.38
   2  45   1    0.08    1.21
   3  45   1   -1.67    1.22
   3  46  -1    1.79    1.22
   2 -46  -1    0.15    1.22
  -2 -46   1   -0.18    1.31
   2  46  -1    0.84    1.24
  -2  46   1   -0.83    1.07
   1 -46  -1    0.86    1.17
  -1 -46   1    1.52    1.32
  -1  46   1    1.45    1.14
   1  46  -1   -0.17    1.19
   0 -46   1    3.51    1.28
   0 -46  -1    2.70    1.26
   0  46  -1    2.17    1.22
   1 -46   1    3.18    1.47
  -1 -46  -1    2.98    1.39
   1  46   1    3.20    1.36
  -1  46  -1    2.83    1.26
   2 -46   1    1.84    1.40
   2  46   1    2.02    1.25
  -2  46  -1    4.21    1.39
   2 -47  -1    5.80    1.45
  -2 -47   1    2.02    1.41
  -2  47   1    2.96    1.23
   1 -47  -1    5.12    1.41
  -1 -47   1    8.36    1.75
   0 -47  -1    2.11    1.30
   0 -47   1    1.39    1.36
   0  47   1    4.85    1.48
   0  47  -1    3.16    1.39
  -1 -47  -1    2.17    1.36
   1 -47   1    4.44    1.53
  -2 -47  -1    6.41    1.59
   2 -47   1    6.35    1.66
   2  47   1    4.79    1.51
  -2  47  -1    5.02    1.46
   2 -48  -1    0.44    1.17
  -2  48   1    0.38    1.14
   2  48  -1   -2.15    1.16
  -1 -48   1    2.57    1.43
   1 -48  -1    0.82    1.27
  -1  48   1   -0.55    1.00
   0 -48  -1    0.45    1.32
   0 -48   1    0.51    1.22
   0  48  -1   -1.47    1.17
  -1 -48  -1    0.49    1.33
   1 -48   1    0.50    1.39
   1  48   1   -0.60    1.17
   2  48   1    0.03    1.11
   1 -49  -1    6.93    1.60
  -1 -49   1    4.16    1.49
  -1  49   1    5.49    1.45
   0 -49   1    0.25    1.31
   0 -49  -1    0.14    1.30
   0  49   1    0.44    1.31
   0  49  -1    0.88    1.44
   1 -49   1    1.62    1.50
  -1  49  -1    1.51    1.33
   1  49   1    0.45    1.33
   7   0  -2   -0.52    1.05
   7   0  -2    1.08    1.17
   7   0  -2    1.90    1.15
  -7   0   2    1.05    1.05
   6   0  -2    1.70    1.07
   6   0  -2    1.23    0.83
  -6   0   2    1.24    0.88
   6   0  -2    1.51    0.85
  -5   0   2   10.95    1.09
   5   0  -2   13.26    1.16
   5   0  -2   12.77    1.23
   5   0  -2   14.71    1.24
   4   0  -2   23.53    1.31
  -4   0   2   22.93    1.34
   4   0  -2   22.47    1.42
   4   0  -2   22.50    1.30
   3   0  -2   29.36    1.30
  -3   0   2   28.22    1.33
  -3   0   2   31.34    1.34
   3   0  -2   28.14    1.33
   3   0  -2   28.90    1.39
  -2   0   2   41.41    1.60
   2   0  -2   41.11    1.53
  -2   0   2   43.66    1.61
   2   0  -2   42.31    1.61
   2   0  -2   43.67    1.60
  -2   0   2   41.30    1.76
   2   0  -2   41.88    1.73
   1   0  -2   35.78    1.44
  -1   0   2   34.13    1.23
   1   0  -2   34.77    1.24
   1   0  -2   34.07    1.23
   1   0  -2   34.81    1.23
   0   0  -2  491.71   15.77
   0   0  -2  511.75   16.40
   0   0   2  507.03   15.38
  -1   0  -2   29.79    1.18
   1   0   2   27.76    1.20
  -1   0  -2   28.26    1.13
   1   0   2   30.40    1.15
   1   0   2   30.05    1.17
  -1   0  -2   31.38    1.16
  -1   0  -2   29.84    1.19
   1   0   2   29.69    1.18
  -2   0  -2    2.48    0.42
  -2   0  -2    2.02    0.40
  -2   0  -2    2.33    0.43
   2   0   2    3.07    0.41
   2   0   2    3.48    0.51
   2   0   2    2.79    0.39
   3   0   2   49.69    2.20
  -3   0  -2   51.55    1.96
  -3   0  -2   53.69    2.22
  -3   0  -2   48.74    2.05
  -4   0  -2    4.08    0.78
  -4   0  -2    4.09    0.82
   4   0   2    3.80    0.84
  -4   0  -2    5.32    0.73
  -5   0  -2    6.53    0.95
   5   0   2    6.86    1.18
  -5   0  -2    9.16    1.24
  -5   0  -2    7.72    1.17
  -6   0  -2   -0.83    1.01
  -6   0  -2   -0.39    1.01
   6   0   2   -0.83    1.09
   7  -1  -2    0.36    1.16
   7  -1  -2   -1.11    1.14
  -7  -1   2    0.11    1.04
   7  -1  -2   -0.04    0.98
   7   1  -2   -0.43    1.11
   7   1  -2   -0.51    1.02
   7   1  -2   -0.19    1.08
  -7   1   2    0.59    1.09
   6  -1  -2    0.62    0.94
   6  -1  -2    2.32    0.92
   6  -1  -2    0.71    1.02
  -6  -1   2    0.65    0.84
   6   1  -2    1.18    0.94
   6   1  -2    1.01    1.05
   6   1  -2    0.73    0.83
  -6   1   2    1.42    0.88
  -5  -1   2    8.86    1.04
   5  -1  -2    6.45    0.89
   5  -1  -2   10.53    1.07
   5  -1  -2    6.77    1.07
   5   1  -2    9.36    1.02
   5   1  -2    9.47    0.99
   5   1  -2    9.28    1.10
  -5   1   2    6.44    0.93
   4  -1  -2    1.08    0.61
  -4  -1   2    0.77    0.47
   4  -1  -2    0.76    0.53
   4  -1  -2    1.24    0.48
   4   1  -2    0.46    0.57
   4   1  -2    0.93    0.50
   4   1  -2    1.14    0.56
  -4   1   2    0.32    0.49
   3  -1  -2   21.72    1.11
  -3  -1   2   21.41    1.07
   3  -1  -2   22.01    1.06
  -3  -1   2   19.94    1.10
   3  -1  -2   22.45    1.09
  -3   1   2   22.14    1.09
   3   1  -2   20.28    1.12
   3   1  -2   20.98    1.05
  -3   1   2   21.47    1.10
   2  -1  -2    9.04    0.53
   2  -1  -2    9.95    0.59
   2  -1  -2   10.20    0.61
   2  -1  -2    9.40    0.41
  -2  -1   2    9.25    0.62
  -2  -1   2    8.55    0.54
  -2  -1   2    9.29    0.54
   2  -1  -2    9.16    0.52
   2   1  -2    8.80    0.43
  -2   1   2    8.88    0.54
   2   1  -2    8.64    0.53
  -2   1   2    9.11    0.54
   2   1  -2    9.52    0.59
  -2   1   2    9.44    0.61
   2   1  -2    9.27    0.59
   2   1  -2    8.94    0.52
   0  -1   2   89.29    3.19
   0  -1  -2   92.66    3.17
   0  -1  -2   93.80    3.18
   0  -1  -2   94.60    3.18
   0  -1  -2   97.01    3.05
   0  -1  -2   90.65    2.97
   0   1  -2   97.98    3.15
   0   1  -2   93.01    3.19
   0   1  -2   91.04    3.03
   0   1   2   91.10    2.97
   1  -1   2   13.54    0.68
  -1  -1  -2   15.05    0.71
   1  -1   2   14.21    0.67
  -1  -1  -2   14.58    0.67
  -1  -1  -2   14.87    0.80
  -1  -1  -2   13.67    0.68
  -1  -1  -2   13.20    0.68
   1  -1   2   15.09    0.69
   1  -1   2   13.73    0.70
   1   1   2   13.91    0.67
  -1   1  -2   13.94    0.68
  -1   1  -2   14.70    0.70
   1   1   2   13.81    0.70
   1   1   2   14.17    0.70
  -1   1  -2   14.01    0.66
   1   1   2   13.41    0.68
  -1   1  -2   14.65    0.68
   2  -1   2    3.59    0.47
  -2  -1  -2    4.62    0.48
   2  -1   2    4.56    0.50
  -2  -1  -2    4.57    0.50
   2  -1   2    5.84    0.52
  -2  -1  -2    4.37    0.49
  -2   1  -2    4.53    0.47
  -2   1  -2    3.84    0.46
   2   1   2    4.68    0.55
   2   1   2    4.90    0.51
   2   1   2    4.36    0.48
  -2   1  -2    5.04    0.56
  -3  -1  -2   14.46    0.97
  -3  -1  -2   13.47    0.99
  -3  -1  -2   15.05    0.90
   3  -1   2   14.79    1.09
  -3   1  -2   15.18    0.99
   3   1   2   16.49    1.16
  -3   1  -2   15.85    1.12
  -3   1  -2   13.34    0.93
   4  -1   2    3.59    0.74
  -4  -1  -2    5.05    0.88
  -4  -1  -2    3.85    0.68
  -4  -1  -2    4.08    0.82
  -4   1  -2    4.54    0.84
   4   1   2    5.47    0.82
  -4   1  -2    4.61    0.78
  -4   1  -2    4.25    0.72
  -5  -1  -2    0.61    0.82
  -5  -1  -2    0.11    0.74
   5  -1   2    0.17    0.88
  -5  -1  -2   -0.16    0.83
  -5   1  -2   -0.95    0.80
  -5   1  -2    0.46    0.72
  -5   1  -2   -0.47    0.84
   5   1   2    0.48    0.82
   6  -1   2    1.64    1.18
  -6  -1  -2    1.63    1.12
  -6  -1  -2    1.68    1.03
  -6   1  -2    1.21    1.09
   6   1   2    1.34    1.14
  -6   1  -2   -0.47    1.02
  -7  -2   2    1.84    1.17
   7  -2  -2    0.97    1.18
   7  -2  -2    0.42    1.01
   7  -2  -2    0.94    1.25
   7   2  -2   -1.21    1.00
  -7   2   2   -0.19    1.08
   7   2  -2   -0.52    1.10
   7   2  -2    0.31    1.07
  -6  -2   2   -0.08    0.87
   6  -2  -2    1.14    0.90
   6  -2  -2   -0.30    0.80
   6  -2  -2   -0.87    0.78
   6   2  -2    0.48    0.79
   6   2  -2    0.80    0.83
   6   2  -2    0.62    1.01
  -6   2   2   -0.81    0.78
   5  -2  -2   21.97    1.51
   5  -2  -2   20.31    1.38
   5  -2  -2   20.21    1.47
  -5  -2   2   23.03    1.57
   5   2  -2   19.77    1.54
   5   2  -2   22.36    1.52
   5   2  -2   22.17    1.44
  -5   2   2   23.88    1.57
   4  -2  -2   61.53    2.51
  -4  -2   2   61.45    2.58
   4  -2  -2   66.23    2.60
   4  -2  -2   62.54    2.73
  -4   2   2   62.00    2.59
   4   2  -2   62.66    2.49
   4   2  -2   59.50    2.73
   4   2  -2   62.67    2.57
   3  -2  -2   16.11    0.90
  -3  -2   2   16.14    0.91
  -3  -2   2   16.29    0.95
  -3  -2   2   16.37    0.66
   3  -2  -2   16.25    0.92
   3  -2  -2   17.13    0.98
  -3   2   2   16.99    0.94
  -3   2   2   16.15    0.91
   3   2  -2   14.55    0.93
   3   2  -2   15.78    0.90
   3   2  -2   16.41    0.71
   3   2  -2   15.73    0.96
  -2  -2   2    7.60    0.42
   2  -2  -2    8.32    0.49
  -2  -2   2    7.46    0.52
  -2  -2   2    8.80    0.61
  -2  -2   2    9.21    0.53
   2  -2  -2    8.42    0.37
   2  -2  -2    8.38    0.52
   2  -2  -2    8.37    0.50
   2  -2  -2    8.13    0.55
  -2   2   2    8.28    0.53
   2   2  -2    7.95    0.56
  -2   2   2    8.38    0.52
   2   2  -2    8.02    0.50
   2   2  -2    7.78    0.42
  -2   2   2    7.56    0.51
   2   2  -2    8.38    0.57
   2   2  -2    8.25    0.51
   2   2  -2    7.84    0.46
   2  -2   2  107.22    3.61
  -2  -2  -2  100.61    3.44
   2  -2   2   98.66    3.75
  -2  -2  -2   99.54    3.62
  -2  -2  -2  102.70    3.74
   2  -2   2  101.88    3.73
   2   2   2  103.52    3.64
  -2   2  -2  101.03    3.57
   2   2   2   98.74    3.75
  -2   2  -2  103.34    3.74
  -2   2  -2  108.39    3.47
   2   2   2  101.28    3.72
   3  -2   2  110.76    4.38
  -3  -2  -2  120.17    4.27
  -3  -2  -2  116.28    4.38
  -3  -2  -2  117.61    3.97
  -3   2  -2  118.72    4.00
  -3   2  -2  117.56    4.17
   3   2   2  114.79    4.40
  -3   2  -2  121.62    4.39
   3   2   2  114.17    4.77
  -4  -2  -2   21.44    1.46
  -4  -2  -2   26.03    1.36
   4  -2   2   29.35    1.69
  -4  -2  -2   26.63    1.66
  -4   2  -2   28.95    1.70
  -4   2  -2   27.24    1.50
   4   2   2   25.65    1.80
   4   2   2   29.48    1.72
  -4   2  -2   28.17    1.54
  -5  -2  -2    0.08    0.81
  -5  -2  -2    1.20    0.75
   5  -2   2    0.34    0.86
  -5  -2  -2   -0.45    0.86
  -5   2  -2    0.48    0.75
   5   2   2   -0.78    0.78
  -5   2  -2   -1.40    0.74
  -5   2  -2   -0.13    0.58
   6  -2   2    1.75    1.10
  -6  -2  -2    3.37    1.10
  -6  -2  -2    3.39    1.24
  -6   2  -2    2.42    1.20
  -6   2  -2    1.53    1.09
   6   2   2    1.03    1.10
   7  -3  -2    2.05    1.12
   7  -3  -2    1.20    1.07
   7  -3  -2    0.94    1.19
  -7  -3   2    0.89    1.12
   7   3  -2   -0.25    1.02
   7   3  -2    1.17    1.15
  -7   3   2    0.10    1.05
   7   3  -2    1.62    1.32
   6  -3  -2    2.74    0.96
   6  -3  -2    2.57    0.93
   6  -3  -2    2.80    1.05
  -6  -3   2    1.68    0.94
   6   3  -2    2.32    1.02
   6   3  -2    4.75    1.03
   6   3  -2    2.21    0.91
  -6   3   2    2.18    0.90
  -5  -3   2    4.18    0.79
   5  -3  -2    5.38    0.90
   5  -3  -2    5.17    0.83
   5  -3  -2    6.27    0.90
  -5   3   2    5.75    0.92
   5   3  -2    3.95    0.93
   5   3  -2    8.19    0.99
   5   3  -2    4.32    0.80
  -4  -3   2    4.10    0.69
   4  -3  -2    4.21    0.72
   4  -3  -2    3.87    0.60
   4  -3  -2    3.87    0.66
   4   3  -2    3.05    0.73
   4   3  -2    4.18    0.67
  -4   3   2    4.67    0.67
  -3  -3   2   11.37    0.75
  -3  -3   2    9.37    0.47
   3  -3  -2   10.68    0.77
   3  -3  -2   10.44    0.73
   3  -3  -2   10.31    0.72
  -3  -3   2    9.99    0.73
   3   3  -2    9.05    0.69
  -3   3   2    9.51    0.71
  -3   3   2    9.83    0.72
   3   3  -2    8.50    0.76
   3   3  -2   10.11    0.71
  -2  -3   2    0.50    0.25
   2  -3  -2    1.17    0.23
  -2  -3   2    0.84    0.23
   2  -3  -2    1.77    0.16
   2  -3  -2    1.25    0.28
   2  -3  -2    0.90    0.33
  -2  -3   2    1.24    0.30
   2  -3  -2    0.83    0.24
  -2  -3   2    1.00    0.18
  -2   3   2    0.89    0.30
  -2   3   2    1.13    0.25
   2   3  -2    1.07    0.33
   2   3  -2    0.67    0.25
  -2   3   2    1.23    0.26
   2   3  -2    1.19    0.20
   2   3  -2    1.13    0.33
   2   3  -2    1.73    0.27
   2   3  -2    0.82    0.23
  -2   3   2    0.83    0.26
   1  -3  -2  306.16   10.35
   1  -3  -2  310.73   11.44
  -1  -3   2  316.07   11.02
   1  -3  -2  321.06   10.62
  -1  -3   2  315.75    9.71
  -1  -3   2  317.07   10.65
   1  -3  -2  317.88   10.63
   1   3  -2  316.29   11.50
   1   3  -2  314.46    9.70
  -1   3   2  317.04   10.63
   1   3  -2  307.93   11.01
   1   3  -2  324.00   10.66
   1   3  -2  313.39   10.65
   1  -3   2   92.85    3.12
  -1  -3  -2   96.58    3.34
   1  -3   2   89.80    3.35
  -1  -3  -2   94.36    3.34
   1  -3   2   95.56    3.21
   1  -3   2   95.87    3.35
  -1  -3  -2   93.17    3.63
  -1  -3  -2   94.71    3.14
  -1  -3  -2   92.60    3.26
   1   3   2   92.23    3.35
   1   3   2   95.16    3.34
  -1   3  -2   95.99    3.35
  -1   3  -2   92.48    3.34
  -1   3  -2   96.06    3.12
   1   3   2   94.45    3.32
   1   3   2   94.72    3.15
  -1   3  -2   93.46    3.19
  -2  -3  -2   13.59    0.86
   2  -3   2   14.42    0.86
   2  -3   2   13.32    0.75
  -2  -3  -2   14.38    0.64
  -2  -3  -2   14.60    0.86
  -2  -3  -2   12.26    0.77
   2  -3   2   13.75    0.82
   2   3   2   14.05    0.81
   2   3   2   12.65    0.87
  -2   3  -2   13.00    0.74
  -2   3  -2   13.75    0.85
  -2   3  -2   12.85    0.75
  -3  -3  -2    1.41    0.35
  -3  -3  -2    2.03    0.58
  -3  -3  -2    0.89    0.46
   3  -3   2    0.73    0.45
  -3  -3  -2    1.87    0.65
  -3   3  -2    0.86    0.53
  -3   3  -2    2.03    0.51
   3   3   2    2.03    0.63
  -3   3  -2    0.69    0.48
  -4  -3  -2   30.30    1.51
   4  -3   2   29.53    1.74
  -4  -3  -2   25.70    1.70
  -4  -3  -2   27.49    1.69
   4   3   2   25.87    1.85
  -4   3  -2   27.37    1.72
  -4   3  -2   28.79    1.56
   4   3   2   29.06    1.77
  -4   3  -2   30.53    1.46
  -5  -3  -2    0.50    0.96
   5  -3   2    0.41    0.82
  -5  -3  -2   -1.10    0.82
  -5  -3  -2   -0.37    0.78
   5   3   2    0.25    0.87
  -5   3  -2    0.10    0.59
  -5   3  -2   -1.20    0.80
  -5   3  -2    1.30    0.87
   5   3   2    1.16    0.96
   6  -3   2   -0.67    1.03
  -6  -3  -2    2.91    1.06
  -6  -3  -2    3.25    1.23
  -6   3  -2    2.46    1.10
   6   3   2    1.96    1.13
  -6   3  -2    2.24    1.21
   7  -4  -2    0.06    1.02
   7  -4  -2    1.76    1.09
  -7  -4   2    1.55    1.12
   7  -4  -2   -0.02    1.06
   7   4  -2    0.83    1.10
  -7   4   2   -1.48    0.99
   7   4  -2   -0.43    1.07
   7   4  -2    1.66    1.22
   6  -4  -2    0.00    0.82
   6  -4  -2    0.78    0.88
  -6  -4   2    0.30    0.86
   6  -4  -2    1.82    1.02
   6   4  -2    1.05    0.95
   6   4  -2    2.14    0.84
  -6   4   2    1.12    0.88
   6   4  -2    1.86    0.92
   5  -4  -2    0.80    0.80
   5  -4  -2   -0.79    0.70
   5  -4  -2    0.56    0.61
  -5  -4   2    0.51    0.66
   5   4  -2   -0.23    0.71
   5   4  -2    0.40    0.61
   5   4  -2    0.28    0.64
  -5   4   2    0.17    0.64
   4  -4  -2   64.70    2.57
   4  -4  -2   66.17    2.69
   4  -4  -2   64.43    2.85
  -4  -4   2   70.70    2.42
  -4  -4   2   63.36    2.71
  -4   4   2   64.79    2.69
   4   4  -2   65.96    2.69
   4   4  -2   62.75    2.90
   4   4  -2   65.05    2.59
  -3  -4   2   52.15    2.14
  -3  -4   2   54.21    2.14
   3  -4  -2   52.60    2.22
   3  -4  -2   52.60    2.08
  -3  -4   2   53.40    1.98
   3  -4  -2   55.03    2.15
   3   4  -2   51.90    2.14
   3   4  -2   52.32    2.07
   3   4  -2   56.12    1.86
   3   4  -2   53.67    2.04
  -3   4   2   56.14    2.15
  -3   4   2   55.31    2.13
   3   4  -2   52.77    2.31
  -2  -4   2    0.95    0.26
   2  -4  -2    1.74    0.25
   2  -4  -2    1.00    0.25
  -2  -4   2    1.29    0.31
   2  -4  -2    1.10    0.32
  -2  -4   2    1.22    0.20
   2  -4  -2    1.22    0.27
  -2  -4   2    0.93    0.25
   2   4  -2    1.53    0.26
   2   4  -2    1.48    0.28
   2   4  -2    1.19    0.24
  -2   4   2    1.25    0.31
   2   4  -2    1.20    0.24
   2   4  -2    1.64    0.35
  -2   4   2    1.09    0.27
  -2   4   2    1.34    0.27
   2   4  -2    0.92    0.32
  -2   4   2    1.32    0.27
   1  -4  -2   51.98    1.76
  -1  -4   2   49.96    1.90
  -1  -4   2   50.69    1.80
   1  -4  -2   51.43    1.80
   1  -4  -2   51.53    1.77
  -1  -4   2   52.05    1.72
  -1  -4   2   47.84    1.80
   1  -4  -2   48.70    1.95
   1   4  -2   50.27    1.81
   1   4  -2   48.48    1.88
   1   4  -2   50.23    2.03
   1   4  -2   51.67    1.71
  -1   4   2   49.02    1.77
   1   4  -2   52.28    1.80
   0  -4   2  276.39    9.56
   0  -4  -2  286.14    8.67
   0  -4  -2  280.63    9.52
   0  -4  -2  285.23    9.52
   0  -4   2  281.01    8.88
   0  -4   2  274.59    9.54
   0  -4  -2  282.64    9.30
   0   4  -2  286.18    9.55
   0   4   2  280.06    8.67
   0   4  -2  283.40    9.91
   0   4  -2  283.92    8.87
   0   4   2  279.57    9.52
   0   4  -2  285.31    9.55
  -1  -4  -2   10.49    0.59
   1  -4   2   11.13    0.58
   1  -4   2   11.28    0.53
  -1  -4  -2   10.68    0.62
  -1  -4  -2   11.34    0.67
   1  -4   2   12.38    0.69
   1  -4   2   11.06    0.64
  -1  -4  -2   12.38    0.61
  -1  -4  -2   10.41    0.59
   1  -4   2   10.63    0.59
  -1   4  -2   11.63    0.62
  -1   4  -2   11.22    0.61
   1   4   2   10.56    0.51
  -1   4  -2   11.91    0.58
   1   4   2   12.27    0.63
  -1   4  -2   11.17    0.53
   1   4   2   10.49    0.58
   1   4   2   11.36    0.64
   2  -4   2   79.11    3.05
  -2  -4  -2   84.98    2.78
  -2  -4  -2   78.19    3.03
   2  -4   2   87.07    2.91
   2  -4   2   80.29    3.03
  -2  -4  -2   80.16    2.95
  -2  -4  -2   78.99    2.79
   2  -4   2   82.58    3.06
  -2   4  -2   78.81    2.78
  -2   4  -2   82.53    2.87
  -2   4  -2   82.58    3.05
   2   4   2   79.70    3.02
   2   4   2   77.86    3.05
  -3  -4  -2  128.20    4.26
   3  -4   2  117.98    4.68
  -3  -4  -2  131.88    4.29
  -3  -4  -2  127.49    4.69
  -3  -4  -2  127.69    4.57
   3   4   2  122.71    4.69
  -3   4  -2  125.70    4.43
  -3   4  -2  131.76    4.70
   3   4   2  122.19    5.11
  -3   4  -2  121.77    4.28
  -4  -4  -2    9.27    1.02
  -4  -4  -2   10.71    0.94
  -4  -4  -2    9.31    0.99
   4  -4   2    7.70    0.92
   4   4   2   10.14    1.28
  -4   4  -2    8.97    0.92
  -4   4  -2    9.01    0.84
  -4   4  -2   11.12    1.09
  -4   4  -2    8.34    0.89
   4   4   2   12.53    1.17
  -5  -4  -2    6.86    0.91
  -5  -4  -2    7.40    1.11
  -5  -4  -2    8.91    1.27
   5  -4   2    6.45    1.09
   5   4   2    6.83    1.14
  -5   4  -2    6.87    0.83
  -5   4  -2    8.46    1.05
  -5   4  -2    7.84    1.15
   5   4   2    7.82    1.35
  -6  -4  -2    2.58    1.03
   6  -4   2    2.13    1.18
  -6  -4  -2    2.10    1.21
  -6   4  -2    2.32    1.02
  -6   4  -2    2.50    1.14
   6   4   2    3.08    1.19
   7  -5  -2    2.59    1.13
   7  -5  -2    1.12    1.25
   7  -5  -2    1.79    1.11
  -7  -5   2    1.99    1.09
   7   5  -2    0.59    1.12
   7   5  -2    1.65    1.08
  -7   5   2    0.19    1.03
   7   5  -2   -1.09    1.24
  -6  -5   2   19.64    1.62
   6  -5  -2   18.41    1.62
   6  -5  -2   19.40    1.62
   6  -5  -2   20.32    1.56
  -6   5   2   19.51    1.58
   6   5  -2   19.34    1.58
   6   5  -2   15.22    1.69
   6   5  -2   20.92    1.58
   5  -5  -2    0.26    0.59
   5  -5  -2    1.41    0.82
  -5  -5   2    0.26    0.68
   5  -5  -2   -0.42    0.70
   5   5  -2    0.32    0.62
   5   5  -2   -0.79    0.70
   5   5  -2    0.61    0.64
  -5   5   2    1.07    0.63
   4  -5  -2   27.56    1.50
   4  -5  -2   26.79    1.42
   4  -5  -2   27.05    1.46
  -4  -5   2   28.45    1.52
   4   5  -2   28.80    1.16
   4   5  -2   27.69    1.42
   4   5  -2   26.71    1.56
   4   5  -2   26.82    1.46
  -4   5   2   29.08    1.50
   3  -5  -2   54.61    2.03
  -3  -5   2   51.35    2.08
   3  -5  -2   50.40    2.06
  -3  -5   2   51.89    2.06
  -3  -5   2   51.76    1.94
   3  -5  -2   48.88    2.13
  -3   5   2   53.14    2.07
   3   5  -2   50.72    1.81
   3   5  -2   52.39    2.03
  -3   5   2   49.33    2.05
   3   5  -2   47.50    2.20
   3   5  -2   54.34    1.76
   3   5  -2   50.36    2.07
   3   5  -2   52.43    1.99
  -2  -5   2   15.39    0.69
  -2  -5   2   14.64    0.76
   2  -5  -2   16.22    0.73
  -2  -5   2   14.13    0.83
  -2  -5   2   15.15    0.74
   2  -5  -2   14.81    0.79
   2  -5  -2   15.52    0.63
   2  -5  -2   16.20    0.75
   2  -5  -2   15.23    0.74
   2   5  -2   16.42    0.72
   2   5  -2   14.17    0.84
   2   5  -2   14.54    0.74
   2   5  -2   14.08    0.80
  -2   5   2   16.15    0.74
   2   5  -2   14.22    0.74
  -2   5   2   14.40    0.75
  -2   5   2   16.01    0.75
   2   5  -2   14.77    0.68
  -2   5   2   14.01    0.75
   1  -5  -2   58.75    2.06
  -1  -5   2   58.53    1.95
  -1  -5   2   58.59    2.18
  -1  -5   2   58.06    2.08
   1  -5  -2   58.86    2.03
   1  -5  -2   57.39    2.05
  -1  -5   2   57.23    2.08
   1  -5  -2   59.03    2.22
   1   5  -2   58.16    2.08
   1   5  -2   58.55    1.89
   1   5  -2   56.56    2.16
   1   5  -2   59.37    2.07
   1   5  -2   57.67    1.94
  -1   5   2   57.19    2.05
   1   5  -2   59.58    2.32
   0  -5  -2  119.28    4.08
   0  -5   2  119.71    3.82
   0  -5  -2  117.63    4.07
   0  -5   2  120.12    4.11
   0  -5   2  116.24    4.11
   0  -5  -2  119.86    4.07
   0  -5  -2  116.42    3.74
   0   5  -2  119.28    4.29
   0   5  -2  121.82    4.11
   0   5  -2  117.83    4.10
   0   5  -2  122.88    3.82
   0   5   2  116.11    4.08
   1  -5   2    2.69    0.32
   1  -5   2    2.76    0.33
  -1  -5  -2    2.76    0.32
   1  -5   2    2.05    0.40
  -1  -5  -2    1.83    0.34
   1  -5   2    3.08    0.34
   1  -5   2    2.29    0.23
  -1  -5  -2    2.32    0.30
  -1  -5  -2    2.35    0.35
  -1  -5  -2    2.38    0.34
   1   5   2    3.17    0.33
   1   5   2    2.24    0.36
  -1   5  -2    2.48    0.31
   1   5   2    2.19    0.30
   1   5   2    3.18    0.27
  -1   5  -2    2.13    0.32
  -1   5  -2    2.23    0.35
  -1   5  -2    2.91    0.26
  -1   5  -2    3.24    0.35
   2  -5   2    0.90    0.39
  -2  -5  -2    1.36    0.45
  -2  -5  -2    0.68    0.38
  -2  -5  -2    0.29    0.19
   2  -5   2    0.56    0.34
  -2  -5  -2    0.44    0.33
   2  -5   2    0.31    0.30
  -2   5  -2    0.26    0.34
  -2   5  -2    0.02    0.31
   2   5   2    0.67    0.39
  -2   5  -2    0.56    0.30
   2   5   2    0.29    0.40
  -2   5  -2    1.06    0.40
   2   5   2    0.59    0.29
  -3  -5  -2    4.64    0.57
  -3  -5  -2    3.82    0.62
  -3  -5  -2    4.39    0.43
  -3  -5  -2    3.75    0.68
   3  -5   2    3.64    0.62
  -3   5  -2    4.28    0.57
   3   5   2    4.26    0.63
  -3   5  -2    5.04    0.62
   3   5   2    4.72    0.76
  -3   5  -2    4.92    0.61
  -3   5  -2    5.83    0.70
   4  -5   2   13.28    1.16
  -4  -5  -2   12.04    1.18
  -4  -5  -2   14.23    1.07
  -4  -5  -2   14.19    1.22
  -4   5  -2   15.06    1.16
  -4   5  -2   16.11    1.11
  -4   5  -2   14.35    1.22
   4   5   2   12.98    1.16
   4   5   2   14.83    1.48
  -5  -5  -2    1.84    0.83
  -5  -5  -2    2.33    1.05
  -5  -5  -2    2.05    0.92
   5  -5   2    2.52    0.92
   5   5   2    2.91    1.08
  -5   5  -2    4.51    1.03
  -5   5  -2    3.54    0.69
   5   5   2    2.66    0.96
  -5   5  -2    2.95    0.89
   6  -5   2    1.43    1.09
  -6  -5  -2    3.01    1.13
  -6  -5  -2    2.78    0.99
  -6  -5  -2    2.21    1.21
   6   5   2    0.94    1.13
  -6   5  -2   -0.32    0.93
  -6   5  -2    0.86    1.06
  -7  -6   2    0.10    1.01
   7  -6  -2    1.30    1.10
   7  -6  -2    0.03    1.02
   7  -6  -2   -0.58    1.12
   7   6  -2    0.35    1.10
   7   6  -2    1.86    1.10
   7   6  -2   -0.64    1.11
  -7   6   2    0.83    1.05
   6  -6  -2    2.84    1.12
   6  -6  -2    3.48    0.95
   6  -6  -2    1.73    0.90
  -6  -6   2    2.92    0.98
  -6   6   2    2.54    0.94
   6   6  -2    3.56    0.98
   6   6  -2    1.82    0.99
   6   6  -2    4.04    0.98
   5  -6  -2   51.03    2.56
  -5  -6   2   54.07    2.52
   5  -6  -2   52.92    2.41
   5  -6  -2   51.43    2.41
   5   6  -2   49.64    2.62
   5   6  -2   50.08    2.30
  -5   6   2   54.07    2.48
   5   6  -2   54.44    2.48
   4  -6  -2   19.03    1.22
   4  -6  -2   21.49    1.25
   4  -6  -2   21.19    1.24
  -4  -6   2   22.47    1.34
   4   6  -2   19.38    1.31
   4   6  -2   21.63    0.92
   4   6  -2   19.15    1.25
   4   6  -2   20.58    1.21
  -4   6   2   20.28    1.27
  -3  -6   2   14.20    0.95
   3  -6  -2   14.66    0.91
   3  -6  -2   14.70    0.89
  -3  -6   2   13.79    0.87
   3  -6  -2   15.93    0.98
  -3  -6   2   15.60    0.74
  -3   6   2   16.50    0.91
  -3   6   2   14.88    0.91
   3   6  -2   14.96    0.72
   3   6  -2   15.93    0.93
   3   6  -2   14.95    0.65
  -3   6   2   13.79    0.90
   3   6  -2   14.95    0.96
   3   6  -2   14.09    0.91
   2  -6  -2   79.26    2.78
   2  -6  -2   76.06    2.79
  -2  -6   2   78.86    2.83
   2  -6  -2   77.09    2.95
   2  -6  -2   75.89    2.76
   2  -6  -2   77.82    2.81
  -2  -6   2   73.56    2.82
  -2  -6   2   80.20    2.85
  -2  -6   2   80.14    3.12
  -2   6   2   75.64    2.97
   2   6  -2   76.37    2.55
  -2   6   2   78.26    2.81
   2   6  -2   78.69    3.07
   2   6  -2   77.04    2.83
  -2   6   2   79.18    2.79
   2   6  -2   78.32    2.86
   2   6  -2   77.78    2.82
  -2   6   2   77.77    2.81
   2   6  -2   80.03    2.79
   1  -6  -2   23.58    0.96
   1  -6  -2   23.83    0.94
  -1  -6   2   23.60    0.98
  -1  -6   2   23.55    0.91
   1  -6  -2   23.32    0.90
  -1  -6   2   23.88    0.95
   1  -6  -2   23.59    0.89
  -1  -6   2   22.78    0.93
  -1   6   2   20.71    0.89
   1   6  -2   23.83    1.08
   1   6  -2   24.63    0.94
  -1   6   2   23.28    0.94
   1   6  -2   23.35    0.93
   1   6  -2   23.04    0.80
   1   6  -2   22.62    0.98
   1   6  -2   24.27    0.94
  -1   6   2   23.22    0.90
   0  -6  -2   52.82    1.81
   0  -6   2   53.86    1.92
   0  -6   2   52.11    1.79
   0  -6  -2   53.72    1.89
   0  -6   2   56.44    2.05
   0  -6   2   51.09    1.93
   0  -6  -2   53.29    1.95
   0  -6  -2   51.88    1.76
   0  -6  -2   52.11    1.88
   0   6   2   52.36    1.90
   0   6  -2   52.29    2.03
   0   6  -2   54.26    1.93
   0   6  -2   51.79    1.92
   0   6   2   52.98    1.90
   0   6   2   54.22    1.95
   0   6  -2   53.64    1.77
   1  -6   2    4.69    0.40
  -1  -6  -2    4.40    0.38
   1  -6   2    4.57    0.53
  -1  -6  -2    5.38    0.44
  -1  -6  -2    4.55    0.47
  -1  -6  -2    4.29    0.45
   1  -6   2    4.65    0.31
  -1  -6  -2    6.12    0.44
   1  -6   2    6.91    0.45
   1  -6   2    4.47    0.42
  -1   6  -2    4.68    0.45
  -1   6  -2    5.69    0.45
  -1   6  -2    4.93    0.42
  -1   6  -2    5.21    0.40
   1   6   2    3.77    0.39
   1   6   2    3.50    0.41
   1   6   2    4.23    0.31
  -1   6  -2    4.66    0.33
   1   6   2    4.93    0.41
   2  -6   2    1.16    0.37
   2  -6   2    0.60    0.30
  -2  -6  -2    0.19    0.19
  -2  -6  -2    1.03    0.41
  -2  -6  -2    2.08    0.44
  -2  -6  -2    0.44    0.33
   2  -6   2    0.45    0.39
  -2   6  -2   -0.11    0.29
  -2   6  -2    0.12    0.33
   2   6   2    0.35    0.28
  -2   6  -2   -0.09    0.36
   2   6   2   -0.11    0.40
   2   6   2    0.83    0.39
  -2   6  -2    0.86    0.38
   3  -6   2    1.49    0.54
  -3  -6  -2    1.05    0.53
  -3  -6  -2    1.77    0.31
  -3  -6  -2    1.23    0.56
  -3  -6  -2    1.07    0.45
  -3   6  -2    1.18    0.50
  -3   6  -2    2.17    0.49
   3   6   2    1.32    0.50
  -3   6  -2    1.16    0.50
   3   6   2    1.83    0.65
  -3   6  -2    1.44    0.47
  -4  -6  -2   55.65    2.21
   4  -6   2   52.58    2.52
  -4  -6  -2   49.77    2.47
  -4  -6  -2   51.68    2.49
  -4   6  -2   53.05    2.29
   4   6   2   55.64    2.53
   4   6   2   53.49    2.87
  -4   6  -2   56.58    2.32
  -4   6  -2   55.06    2.52
  -5  -6  -2   11.81    1.39
  -5  -6  -2   12.07    1.32
  -5  -6  -2   10.82    1.10
   5  -6   2   11.71    1.28
   5   6   2   15.51    1.53
  -5   6  -2   11.25    1.26
  -5   6  -2   15.74    1.46
  -5   6  -2   12.06    1.01
   5   6   2   12.58    1.68
   6  -6   2    0.80    1.08
  -6  -6  -2    2.46    1.25
  -6  -6  -2    1.33    0.88
  -6  -6  -2    1.42    1.19
  -6   6  -2    1.82    0.99
   6   6   2    0.39    1.11
  -6   6  -2    0.69    1.14
   6   6   2    2.17    1.24
   7  -7  -2   -0.11    1.05
   7  -7  -2    0.68    1.31
   7  -7  -2    0.69    1.21
  -7  -7   2    0.51    1.02
   7   7  -2    0.27    1.13
   7   7  -2    1.83    1.16
  -7   7   2    0.84    1.13
   7   7  -2   -2.07    1.05
   6  -7  -2    0.65    0.93
  -6  -7   2    1.77    0.93
   6  -7  -2    2.32    1.00
   6  -7  -2    2.59    0.90
   6   7  -2    1.55    0.91
   6   7  -2    1.44    1.11
  -6   7   2    1.21    0.87
   6   7  -2    3.39    0.96
   5  -7  -2    1.70    0.69
   5  -7  -2    0.14    0.63
   5  -7  -2   -0.09    0.71
  -5  -7   2    1.14    0.74
   5   7  -2    0.11    0.75
   5   7  -2    0.97    0.65
  -5   7   2    1.29    0.67
   5   7  -2    1.32    0.66
  -4  -7   2    9.36    0.92
   4  -7  -2    7.16    0.81
   4  -7  -2    7.13    0.77
   4  -7  -2    7.67    0.80
   4   7  -2    8.09    0.55
   4   7  -2    9.20    0.62
   4   7  -2    8.74    0.86
  -4   7   2    8.98    0.85
   4   7  -2    6.69    0.87
   4   7  -2    8.47    0.83
   3  -7  -2   68.38    2.67
  -3  -7   2   70.17    2.68
   3  -7  -2   73.95    2.62
   3  -7  -2   69.93    2.79
  -3  -7   2   70.05    2.71
   3   7  -2   68.53    2.34
  -3   7   2   68.79    2.66
   3   7  -2   70.43    2.61
  -3   7   2   67.19    2.82
   3   7  -2   66.64    2.86
  -3   7   2   68.61    2.66
   3   7  -2   66.78    2.67
   3   7  -2   71.50    2.28
   2  -7  -2  183.54    6.16
   2  -7  -2  181.07    6.42
   2  -7  -2  187.26    6.32
   2  -7  -2  184.24    6.33
  -2  -7   2  181.76    6.35
   2  -7  -2  182.23    6.70
  -2  -7   2  182.02    6.47
  -2  -7   2  180.81    6.36
   2   7  -2  191.24    6.52
   2   7  -2  183.79    5.72
   2   7  -2  188.43    6.84
   2   7  -2  174.72    6.34
   2   7  -2  189.66    5.73
  -2   7   2  175.20    6.72
   2   7  -2  185.50    6.17
  -2   7   2  181.41    6.33
  -2   7   2  178.81    6.33
   2   7  -2  178.20    6.34
  -1  -7   2    2.76    0.29
  -1  -7   2    2.67    0.30
   1  -7  -2    2.17    0.24
  -1  -7   2    2.40    0.29
   1  -7  -2    2.39    0.23
   1  -7  -2    2.17    0.23
   1  -7  -2    2.53    0.30
  -1  -7   2    2.41    0.27
   1   7  -2    2.96    0.30
  -1   7   2    2.80    0.26
   1   7  -2    2.59    0.17
   1   7  -2    2.88    0.29
  -1   7   2    2.32    0.24
  -1   7   2    2.25    0.26
   1   7  -2    2.12    0.26
   1   7  -2    2.72    0.32
   1   7  -2    2.25    0.34
   0  -7  -2    0.45    0.24
   0  -7   2    0.41    0.18
   0  -7   2    0.54    0.19
   0  -7   2    0.38    0.24
   0  -7  -2    0.57    0.16
   0  -7  -2    0.64    0.16
   0  -7  -2    0.49    0.16
   0  -7   2    0.40    0.17
   0  -7  -2    0.56    0.15
   0   7   2    0.52    0.17
   0   7   2    0.66    0.19
   0   7   2    0.23    0.23
   0   7  -2    0.48    0.19
   0   7  -2    0.40    0.18
   0   7  -2    0.50    0.24
   0   7  -2    0.75    0.19
  -1  -7  -2  134.85    4.51
  -1  -7  -2  130.66    4.91
   1  -7   2  134.42    4.55
   1  -7   2  131.75    4.27
   1  -7   2  127.09    4.60
  -1  -7  -2  128.83    4.57
  -1  -7  -2  129.06    4.57
   1  -7   2  127.92    4.30
   1  -7   2  129.95    4.58
  -1  -7  -2  129.81    4.28
  -1   7  -2  129.11    4.24
  -1   7  -2  132.27    4.29
   1   7   2  129.79    4.50
  -1   7  -2  132.29    4.60
  -1   7  -2  128.85    4.74
   1   7   2  131.83    4.58
   1   7   2  130.15    4.59
  -1   7  -2  128.67    4.59
   1   7   2  129.88    4.07
   2  -7   2  335.48   11.62
  -2  -7  -2  317.77   11.22
  -2  -7  -2  332.05   11.59
  -2  -7  -2  330.79   10.72
   2  -7   2  343.25   11.59
   2  -7   2  352.48   11.12
  -2  -7  -2  345.23   10.96
  -2   7  -2  335.64   11.60
  -2   7  -2  341.65   11.05
   2   7   2  334.54   12.51
   2   7   2  331.31   11.61
  -2   7  -2  331.69   10.71
   2   7   2  340.92   11.59
  -2   7  -2  335.83   11.90
   3  -7   2    7.64    0.85
  -3  -7  -2    5.98    0.76
  -3  -7  -2    5.91    0.62
  -3  -7  -2    5.32    0.72
  -3  -7  -2    5.93    0.44
   3   7   2    6.93    0.89
  -3   7  -2    5.13    0.68
  -3   7  -2    5.59    0.63
  -3   7  -2    6.63    0.75
   3   7   2    8.01    0.83
  -4  -7  -2   21.34    1.45
  -4  -7  -2   20.51    1.23
   4  -7   2   20.56    1.45
  -4  -7  -2   15.92    1.42
  -4   7  -2   17.99    1.17
   4   7   2   17.83    1.66
  -4   7  -2   21.13    1.28
  -4   7  -2   21.18    1.51
   4   7   2   20.35    1.48
  -5  -7  -2   20.84    1.65
  -5  -7  -2   16.20    1.57
  -5  -7  -2   19.13    1.26
   5  -7   2   18.62    1.61
  -5   7  -2   18.53    1.61
   5   7   2   17.26    1.79
  -5   7  -2   18.56    1.25
   5   7   2   18.09    1.61
  -5   7  -2   15.64    1.35
  -6  -7  -2    2.71    1.16
   6  -7   2    4.55    1.31
  -6  -7  -2    3.11    1.02
  -6  -7  -2    2.79    1.25
  -6   7  -2    1.63    1.15
   6   7   2    3.44    1.35
  -6   7  -2    1.36    1.00
   6   7   2    2.69    1.19
   7  -8  -2    1.14    1.09
   7  -8  -2    3.14    1.38
   7  -8  -2    1.36    1.08
  -7  -8   2    0.47    1.08
   7   8  -2    2.54    1.42
  -7   8   2    0.30    1.07
   7   8  -2    0.94    1.19
   7   8  -2   -1.07    1.03
   6  -8  -2    2.51    0.98
   6  -8  -2    3.29    1.15
  -6  -8   2    2.27    0.95
   6  -8  -2    2.30    0.92
   6   8  -2    0.42    0.97
   6   8  -2    1.02    0.87
   6   8  -2    3.25    0.96
  -6   8   2    1.17    0.89
   5  -8  -2    0.99    0.67
  -5  -8   2    0.36    0.70
   5  -8  -2   -0.21    0.74
   5  -8  -2    0.64    0.74
   5   8  -2    0.07    0.65
   5   8  -2   -0.44    0.74
  -5   8   2    1.30    0.69
   5   8  -2    0.35    0.62
   4  -8  -2   12.78    0.98
   4  -8  -2   13.91    1.06
  -4  -8   2   15.78    1.14
   4  -8  -2   14.18    1.08
   4   8  -2   13.73    0.68
   4   8  -2   13.36    0.99
  -4   8   2   15.51    1.10
   4   8  -2   12.52    1.01
   4   8  -2   13.16    0.75
   4   8  -2   11.02    1.06
   3  -8  -2   58.44    2.22
  -3  -8   2   57.64    2.29
   3  -8  -2   57.93    2.27
  -3  -8   2   56.74    2.26
   3  -8  -2   58.98    2.35
   3   8  -2   56.64    1.96
   3   8  -2   56.19    1.87
   3   8  -2   54.56    2.22
   3   8  -2   57.29    2.28
  -3   8   2   54.88    2.26
   3   8  -2   57.22    2.45
  -3   8   2   56.85    2.24
   3   8  -2   57.94    2.20
  -3   8   2   52.71    2.35
   2  -8  -2   67.86    2.48
   2  -8  -2   69.47    2.49
  -2  -8   2   69.52    2.54
   2  -8  -2   62.38    2.58
   2  -8  -2   69.52    2.52
   2  -8  -2   66.64    2.48
  -2  -8   2   69.02    2.55
  -2  -8   2   65.47    2.52
   2   8  -2   69.53    2.54
  -2   8   2   68.90    2.52
   2   8  -2   70.81    2.49
   2   8  -2   68.17    2.75
  -2   8   2   66.84    2.61
   2   8  -2   70.41    2.59
   2   8  -2   68.76    2.15
   2   8  -2   69.34    2.27
  -2   8   2   66.76    2.50
   1  -8  -2  142.10    4.97
   1  -8  -2  147.01    5.25
   1  -8  -2  145.66    4.95
  -1  -8   2  141.41    5.16
  -1  -8   2  142.78    5.00
  -1  -8   2  142.58    5.01
   1  -8  -2  144.39    4.82
  -1  -8   2  142.72    4.55
   1   8  -2  146.92    4.80
  -1   8   2  146.89    4.84
   1   8  -2  140.67    4.99
  -1   8   2  145.62    4.97
   1   8  -2  143.34    5.15
   1   8  -2  143.74    5.40
  -1   8   2  141.51    4.96
   1   8  -2  142.91    5.01
   1   8  -2  145.70    4.52
   0  -8   2   78.42    2.92
   0  -8  -2   79.62    2.62
   0  -8   2   85.39    2.91
   0  -8  -2   83.36    2.91
   0  -8   2   81.79    3.03
   0  -8  -2   79.82    2.87
   0  -8  -2   82.76    2.72
   0  -8  -2   81.62    2.87
   0  -8   2   80.67    2.67
   0   8   2   84.27    2.90
   0   8  -2   78.66    2.90
   0   8  -2   81.27    3.02
   0   8   2   80.97    2.88
   0   8   2   83.33    2.89
   0   8  -2   82.98    2.68
   0   8  -2   82.61    2.91
   0   8  -2   78.34    2.65
  -1  -8  -2   51.95    1.92
   1  -8   2   48.70    1.88
  -1  -8  -2   49.65    2.01
   1  -8   2   49.96    1.75
   1  -8   2   48.07    1.90
  -1  -8  -2   48.45    1.78
   1  -8   2   50.40    1.98
  -1  -8  -2   50.15    1.87
   1  -8   2   48.36    1.68
  -1  -8  -2   48.69    1.86
  -1   8  -2   50.49    1.65
   1   8   2   50.33    1.89
   1   8   2   48.27    1.61
   1   8   2   48.47    1.92
  -1   8  -2   48.98    1.73
  -1   8  -2   50.85    1.96
   1   8   2   49.51    1.87
  -1   8  -2   49.09    1.89
  -1   8  -2   39.21    1.85
  -2  -8  -2   79.69    3.05
   2  -8   2   86.27    2.92
   2  -8   2   81.62    3.10
   2  -8   2   81.90    3.13
  -2  -8  -2   82.23    3.11
  -2  -8  -2   80.44    2.86
  -2  -8  -2   83.02    2.74
  -2   8  -2   86.29    2.87
  -2   8  -2   76.96    2.85
  -2   8  -2   80.76    3.15
   2   8   2   81.45    3.12
   2   8   2   84.49    3.43
   2   8   2   84.66    3.10
   2   8   2   83.13    2.64
  -2   8  -2   82.38    3.12
   3  -8   2   38.34    1.92
  -3  -8  -2   39.59    1.62
  -3  -8  -2   39.57    1.47
  -3  -8  -2   40.14    1.90
  -3  -8  -2   37.76    1.86
  -3   8  -2   39.30    1.76
  -3   8  -2   41.40    1.90
   3   8   2   41.45    2.13
  -3   8  -2   41.70    1.75
   3   8   2   38.71    1.88
   4  -8   2    1.06    0.71
  -4  -8  -2    1.49    0.64
  -4  -8  -2    0.73    0.68
  -4  -8  -2    1.55    0.80
  -4   8  -2    1.84    0.69
  -4   8  -2    0.60    0.56
   4   8   2    2.19    0.72
  -4   8  -2    2.60    0.75
   4   8   2    2.27    0.86
  -5  -8  -2    4.05    0.88
  -5  -8  -2    3.59    1.03
  -5  -8  -2    3.58    0.98
   5  -8   2    4.13    1.07
   5   8   2    3.41    1.08
  -5   8  -2    2.98    1.01
  -5   8  -2    3.45    1.05
  -5   8  -2    2.38    0.67
   5   8   2    1.35    0.95
  -6  -8  -2   -0.09    1.23
   6  -8   2   -0.05    1.07
  -6  -8  -2   -0.08    0.95
  -6  -8  -2   -0.83    1.08
   6   8   2   -0.92    1.07
  -6   8  -2    0.87    1.13
  -6   8  -2   -0.60    1.04
   6   8   2    0.57    1.24
   7  -9  -2    0.77    1.33
   7  -9  -2    2.54    1.19
   7  -9  -2    1.35    1.13
  -7  -9   2    0.78    1.17
   7   9  -2    3.40    1.12
   7   9  -2    1.09    1.41
  -7   9   2    0.39    1.13
   7   9  -2    1.41    1.20
  -6  -9   2    6.39    1.18
   6  -9  -2    7.17    1.12
   6  -9  -2    7.10    1.18
   6  -9  -2    8.08    1.21
   6   9  -2    3.75    1.16
   6   9  -2    6.19    1.08
   6   9  -2    6.20    1.04
  -6   9   2    4.83    1.06
  -5  -9   2   12.70    1.19
   5  -9  -2   14.10    1.25
   5  -9  -2   13.35    1.23
   5  -9  -2   12.09    1.15
   5   9  -2   10.93    1.29
   5   9  -2   11.33    1.03
  -5   9   2   14.62    1.27
   5   9  -2   14.23    1.28
   4  -9  -2    0.66    0.52
   4  -9  -2    1.17    0.53
  -4  -9   2    1.44    0.57
   4  -9  -2    1.11    0.67
  -4   9   2    1.93    0.59
   4   9  -2    0.81    0.29
   4   9  -2    1.95    0.37
   4   9  -2    1.16    0.54
   4   9  -2    0.62    0.48
   4   9  -2    1.84    0.64
  -3  -9   2  143.60    4.97
  -3  -9   2  138.57    4.99
   3  -9  -2  133.88    4.80
   3  -9  -2  141.68    5.22
   3  -9  -2  141.25    4.97
   3   9  -2  139.53    4.98
  -3   9   2  138.50    4.95
   3   9  -2  140.66    4.39
   3   9  -2  140.38    4.37
   3   9  -2  128.68    5.29
  -3   9   2  132.41    5.24
  -3   9   2  134.04    4.95
   3   9  -2  133.16    4.79
   2  -9  -2  152.84    5.29
  -2  -9   2  154.42    4.74
   2  -9  -2  151.60    5.26
   2  -9  -2  150.05    5.11
  -2  -9   2  148.05    5.26
   2  -9  -2  144.98    5.50
  -2  -9   2  150.15    5.28
  -2   9   2  145.36    5.24
  -2   9   2  145.13    5.52
   2   9  -2  154.37    5.28
   2   9  -2  151.19    5.40
   2   9  -2  143.78    5.66
  -2   9   2  153.57    5.25
   2   9  -2  153.99    5.10
   2   9  -2  147.36    4.72
   1  -9  -2   23.79    0.93
   1  -9  -2   22.92    0.95
  -1  -9   2   22.44    1.00
   1  -9  -2   22.36    0.95
  -1  -9   2   23.09    0.99
   1  -9  -2   21.27    1.00
   1  -9  -2   23.28    0.94
  -1  -9   2   23.05    0.92
  -1  -9   2   23.27    1.01
   1   9  -2   24.36    1.00
   1   9  -2   23.07    1.03
  -1   9   2   23.24    0.95
   1   9  -2   22.30    0.98
   1   9  -2   24.16    0.94
   1   9  -2   25.15    1.13
  -1   9   2   22.94    0.96
   1   9  -2   22.89    0.78
  -1   9   2   23.01    0.97
   0  -9   2  157.17    5.62
   0  -9  -2  153.44    4.88
   0  -9  -2  155.24    5.13
   0  -9   2  156.01    4.99
   0  -9  -2  158.82    5.34
   0  -9   2  159.43    5.43
   0  -9  -2  156.86    5.74
   0  -9  -2  157.06    5.40
   0  -9  -2  155.18    5.39
   0  -9   2  153.30    5.44
   0   9  -2  151.58    4.97
   0   9   2  157.29    5.41
   0   9   2  156.03    5.40
   0   9   2  157.51    5.33
   0   9  -2  154.15    5.42
   0   9  -2  153.74    5.59
   0   9  -2  159.15    5.08
   0   9  -2  160.06    5.44
  -1  -9  -2  219.33    7.20
   1  -9   2  225.15    7.75
   1  -9   2  221.40    7.77
  -1  -9  -2  225.16    7.74
   1  -9   2  224.84    7.65
   1  -9   2  218.09    7.30
  -1  -9  -2  229.37    7.73
  -1  -9  -2  229.55    8.27
   1  -9   2  224.71    7.18
  -1  -9  -2  216.36    7.54
  -1   9  -2  223.88    7.15
   1   9   2  230.41    7.74
  -1   9  -2  223.45    7.97
   1   9   2  226.34    7.56
   1   9   2  225.69    7.75
  -1   9  -2  221.65    7.75
   2  -9   2  205.36    7.12
   2  -9   2  207.89    6.77
  -2  -9  -2  196.20    6.57
  -2  -9  -2  211.42    7.14
   2  -9   2  199.00    7.15
  -2  -9  -2  196.08    6.95
  -2   9  -2  205.52    7.29
   2   9   2  192.31    7.13
   2   9   2  206.40    7.12
  -2   9  -2  198.75    6.58
   2   9   2  203.97    7.74
   2   9   2  205.29    6.25
  -2   9  -2  202.54    7.14
  -3  -9  -2   -0.22    0.51
  -3  -9  -2    1.59    0.66
   3  -9   2    1.01    0.52
  -3  -9  -2   -0.03    0.47
   3   9   2    0.08    0.57
   3   9   2    0.94    0.55
  -3   9  -2   -0.10    0.42
  -3   9  -2    0.67    0.49
  -3   9  -2    0.55    0.54
  -4  -9  -2   17.98    1.38
  -4  -9  -2   19.81    1.21
  -4  -9  -2   19.01    1.47
   4  -9   2   20.22    1.51
   4   9   2   19.84    1.71
  -4   9  -2   17.37    1.38
   4   9   2   18.57    1.44
  -4   9  -2   19.92    1.27
  -4   9  -2   17.71    1.19
  -5  -9  -2    3.39    1.04
  -5  -9  -2    2.98    1.16
   5  -9   2    4.21    1.12
  -5  -9  -2    3.47    0.84
  -5   9  -2    4.59    0.98
   5   9   2    4.90    1.28
  -5   9  -2    2.93    0.97
  -5   9  -2    2.64    0.66
   6  -9   2    0.93    1.16
  -6  -9  -2   -0.04    1.08
  -6  -9  -2    0.13    0.93
   6   9   2   -0.39    1.35
   6   9   2   -0.17    1.13
  -6   9  -2   -1.41    1.09
  -6   9  -2   -1.32    1.09
   7 -10  -2   -0.44    1.11
   7 -10  -2   -0.56    1.28
  -7 -10   2    1.83    1.23
   7 -10  -2   -0.16    1.16
   7  10  -2   -1.74    1.05
  -7  10   2    0.77    1.11
   7  10  -2   -1.12    1.01
   7  10  -2    0.39    1.16
   6 -10  -2    1.30    0.85
   6 -10  -2    2.63    1.14
   6 -10  -2    1.40    0.89
  -6 -10   2    2.99    1.02
   6  10  -2    2.10    1.08
   6  10  -2    1.33    0.90
  -6  10   2    0.91    0.90
   6  10  -2    2.04    0.92
   5 -10  -2    0.00    0.68
  -5 -10   2    0.78    0.74
   5 -10  -2   -0.51    0.73
   5 -10  -2    0.52    0.66
   5  10  -2   -0.17    0.54
  -5  10   2    0.03    0.68
   5  10  -2   -0.03    0.87
   5  10  -2    0.78    0.67
   4 -10  -2    2.15    0.73
  -4 -10   2    2.56    0.63
   4 -10  -2    3.38    0.66
   4 -10  -2    2.72    0.60
   4  10  -2    3.01    0.34
   4  10  -2    3.24    0.63
   4  10  -2    1.88    0.67
   4  10  -2    2.12    0.37
   4  10  -2    2.55    0.65
  -4  10   2    2.70    0.62
  -3 -10   2   63.93    2.46
   3 -10  -2   64.92    2.47
   3 -10  -2   59.05    2.38
   3 -10  -2   62.71    2.52
   3 -10  -2   62.52    2.21
  -3 -10   2   62.97    2.49
   3  10  -2   61.79    2.46
  -3  10   2   60.52    2.43
   3  10  -2   63.00    2.11
  -3  10   2   57.01    2.52
   3  10  -2   60.91    2.66
  -3  10   2   63.31    2.46
   3  10  -2   61.79    2.02
   3  10  -2   61.77    2.48
  -2 -10   2    7.15    0.57
  -2 -10   2    5.88    0.52
   2 -10  -2    6.47    0.44
   2 -10  -2    7.65    0.55
  -2 -10   2    5.54    0.43
  -2 -10   2    7.77    0.58
   2 -10  -2    5.98    0.54
   2  10  -2    6.10    0.59
   2  10  -2    7.20    0.46
  -2  10   2    5.28    0.49
   2  10  -2    6.27    0.55
  -2  10   2    7.36    0.53
   2  10  -2    6.29    0.54
   2  10  -2    7.14    0.58
  -2  10   2    6.09    0.41
  -1 -10   2    2.95    0.34
  -1 -10   2    3.18    0.20
  -1 -10   2    3.12    0.37
   1 -10  -2    3.17    0.35
  -1 -10   2    3.29    0.35
  -1 -10   2    3.77    0.40
   1 -10  -2    3.96    0.34
   1 -10  -2    3.23    0.32
   1 -10  -2    3.21    0.24
   1 -10  -2    3.13    0.36
   1  10  -2    3.32    0.21
   1  10  -2    2.70    0.38
   1  10  -2    3.48    0.33
  -1  10   2    3.36    0.33
   1  10  -2    2.90    0.35
   1  10  -2    3.50    0.38
  -1  10   2    3.16    0.33
  -1  10   2    2.81    0.32
   1  10  -2    2.63    0.33
   0 -10  -2   56.31    1.99
   0 -10   2   51.93    2.08
   0 -10  -2   53.71    1.99
   0 -10   2   54.53    2.02
   0 -10  -2   53.34    1.84
   0 -10   2   50.78    2.03
   0 -10   2   54.31    1.82
   0 -10  -2   52.63    2.04
   0 -10  -2   53.96    2.07
   0  10  -2   51.74    1.81
   0  10  -2   54.65    2.02
   0  10  -2   52.35    2.07
   0  10   2   53.25    1.85
   0  10  -2   56.81    2.03
   0  10   2   55.24    2.00
   0  10   2   54.37    2.03
   0  10  -2   53.35    1.78
   0  10   2   54.46    2.00
   1 -10   2   14.45    0.78
  -1 -10  -2   14.16    0.59
  -1 -10  -2   15.63    0.84
   1 -10   2   14.20    0.54
   1 -10   2   13.50    0.85
   1 -10   2   15.30    0.82
  -1 -10  -2   13.51    0.76
  -1 -10  -2   14.06    0.79
   1 -10   2   15.13    0.71
   1  10   2   15.71    0.80
  -1  10  -2   14.93    0.75
   1  10   2   14.37    0.80
   1  10   2   14.40    0.87
  -1  10  -2   14.98    0.81
  -1  10  -2   14.50    0.84
   2 -10   2   29.28    1.43
  -2 -10  -2   25.91    1.31
   2 -10   2   28.04    1.12
  -2 -10  -2   26.98    1.32
   2 -10   2   27.36    1.34
   2 -10   2   25.62    1.33
  -2 -10  -2   27.43    1.20
  -2  10  -2   28.83    1.33
   2  10   2   26.84    1.35
  -2  10  -2   25.62    1.20
   2  10   2   26.67    1.51
   2  10   2   26.37    0.95
   2  10   2   27.20    1.32
  -2  10  -2   25.41    1.28
  -3 -10  -2   28.04    1.58
  -3 -10  -2   29.72    1.36
   3 -10   2   26.92    1.54
  -3 -10  -2   27.63    1.54
   3  10   2   31.77    1.80
  -3  10  -2   29.78    1.39
  -3  10  -2   30.00    1.57
   3  10   2   27.35    1.57
  -3  10  -2   29.84    1.42
  -4 -10  -2    0.12    0.59
   4 -10   2    0.40    0.69
  -4 -10  -2   -0.74    0.68
  -4 -10  -2    0.43    0.90
  -4  10  -2    0.21    0.70
  -4  10  -2   -0.36    0.49
   4  10   2    0.34    0.70
   4  10   2   -1.29    0.71
  -4  10  -2   -0.12    0.78
  -5 -10  -2    2.77    1.04
  -5 -10  -2    3.11    1.05
  -5 -10  -2    2.20    0.79
   5 -10   2    2.80    1.07
  -5  10  -2    1.70    0.90
  -5  10  -2    1.10    0.88
  -5  10  -2    1.70    0.64
   5  10   2    1.26    1.11
   5  10   2    1.40    0.79
  -6 -10  -2   -0.88    1.01
  -6 -10  -2   -0.17    1.22
  -6 -10  -2    1.84    0.96
   6 -10   2   -0.84    1.08
   6  10   2    1.11    1.24
   6  10   2   -0.32    1.16
  -6  10  -2    0.09    1.08
  -6  10  -2    0.04    1.14
  -7 -11   2    2.27    1.23
   7 -11  -2   -0.08    1.31
   7 -11  -2    1.32    1.16
   7  11  -2    0.00    1.00
   7  11  -2    0.51    1.18
   7  11  -2    0.48    1.12
  -7  11   2    0.57    1.16
   6 -11  -2    1.37    0.91
   6 -11  -2    1.91    0.97
  -6 -11   2    0.13    0.90
   6 -11  -2    1.49    0.99
   6  11  -2    1.93    0.88
   6  11  -2    0.15    0.87
   6  11  -2   -0.94    0.97
  -6  11   2    1.05    0.92
   5 -11  -2   10.84    1.13
  -5 -11   2   11.49    1.18
   5 -11  -2   14.37    1.35
   5 -11  -2   13.63    1.23
   5  11  -2   11.07    1.11
  -5  11   2   11.18    1.13
   5  11  -2   13.15    1.35
   5  11  -2   11.23    1.02
   4 -11  -2   24.79    1.47
   4 -11  -2   25.40    1.52
   4 -11  -2   24.51    1.37
  -4 -11   2   25.08    1.52
   4  11  -2   25.40    1.48
   4  11  -2   25.68    1.06
   4  11  -2   23.92    1.52
   4  11  -2   24.20    0.98
   4  11  -2   25.72    1.32
  -4  11   2   26.55    1.48
   4  11  -2   24.03    1.35
   3 -11  -2  136.42    4.98
  -3 -11   2  145.84    5.14
  -3 -11   2  142.63    5.16
   3 -11  -2  147.91    5.36
   3 -11  -2  143.03    5.13
   3 -11  -2  148.06    5.00
  -3 -11   2  145.40    5.11
   3  11  -2  145.71    5.16
  -3  11   2  128.96    5.36
   3  11  -2  142.34    4.52
   3  11  -2  144.30    4.49
  -3  11   2  136.64    5.11
   3  11  -2  135.41    5.48
  -3  11   2  143.16    5.12
  -2 -11   2   71.15    2.72
  -2 -11   2   68.98    2.68
   2 -11  -2   71.09    2.71
   2 -11  -2   68.83    2.60
  -2 -11   2   74.07    2.76
   2 -11  -2   71.10    2.67
  -2 -11   2   70.63    2.66
  -2 -11   2   72.26    2.39
  -2  11   2   72.67    2.67
  -2  11   2   74.00    2.67
   2  11  -2   70.65    2.70
  -2  11   2   69.41    2.71
   2  11  -2   75.63    2.62
   2  11  -2   72.37    2.90
   2  11  -2   74.14    2.78
  -1 -11   2    6.21    0.45
   1 -11  -2    6.82    0.52
   1 -11  -2    6.02    0.45
   1 -11  -2    6.91    0.45
   1 -11  -2    6.43    0.46
  -1 -11   2    6.40    0.49
  -1 -11   2    6.91    0.53
  -1 -11   2    6.42    0.49
  -1 -11   2    6.66    0.30
   1 -11  -2    6.66    0.33
   1  11  -2    5.64    0.48
   1  11  -2    6.44    0.56
   1  11  -2    7.98    0.56
  -1  11   2    6.28    0.49
  -1  11   2    6.52    0.48
  -1  11   2    5.57    0.45
   1  11  -2    7.22    0.46
   1  11  -2    6.24    0.48
   0 -11   2   29.87    1.25
   0 -11   2   28.19    1.21
   0 -11  -2   28.41    1.27
   0 -11  -2   30.03    1.20
   0 -11   2   30.58    1.08
   0 -11   2   28.99    1.27
   0 -11  -2   29.97    1.19
   0 -11  -2   30.20    1.20
   0 -11  -2   28.07    1.07
   0  11  -2   28.69    1.22
   0  11  -2   29.43    1.23
   0  11   2   28.41    1.19
   0  11  -2   30.13    1.28
   0  11   2   29.66    1.21
   0  11   2   28.56    1.25
   0  11  -2   27.49    1.06
   0  11   2   30.90    1.08
   0  11  -2   28.82    0.99
  -1 -11  -2   42.91    1.82
   1 -11   2   42.59    1.85
  -1 -11  -2   41.03    1.74
  -1 -11  -2   45.63    1.48
   1 -11   2   44.36    1.76
   1 -11   2   45.32    1.80
  -1 -11  -2   43.84    1.82
  -1  11  -2   45.36    1.80
  -1  11  -2   41.96    1.62
   1  11   2   45.04    1.76
   1  11   2   44.89    1.91
  -1  11  -2   42.83    1.77
   1  11   2   47.16    1.79
  -2 -11  -2   45.35    2.00
  -2 -11  -2   45.05    1.93
  -2 -11  -2   45.83    1.75
   2 -11   2   43.60    2.00
   2 -11   2   47.71    1.72
  -2  11  -2   46.28    1.90
  -2  11  -2   42.56    1.75
   2  11   2   46.82    2.16
   2  11   2   47.35    1.93
   2  11   2   45.64    1.96
  -2  11  -2   48.10    1.95
   2  11   2   45.16    1.50
  -3 -11  -2   20.85    1.31
   3 -11   2   18.24    1.28
  -3 -11  -2   20.65    1.11
  -3 -11  -2   18.86    1.28
   3 -11   2   20.53    1.03
  -3  11  -2   19.50    1.11
   3  11   2   19.81    1.44
   3  11   2   20.11    1.30
  -3  11  -2   17.91    1.13
   3  11   2   18.62    0.75
  -3  11  -2   20.01    1.32
  -4 -11  -2   21.91    1.26
  -4 -11  -2   24.04    1.64
   4 -11   2   23.55    1.63
  -4 -11  -2   26.31    1.70
  -4  11  -2   23.25    1.43
  -4  11  -2   23.25    1.61
   4  11   2   22.78    1.81
  -4  11  -2   24.37    1.36
   4  11   2   27.67    1.72
  -5 -11  -2   13.44    1.42
  -5 -11  -2   12.14    1.08
   5 -11   2   12.53    1.42
  -5 -11  -2   12.94    1.49
  -5  11  -2   11.92    1.00
  -5  11  -2   13.46    1.34
  -5  11  -2   14.11    1.38
   5  11   2    8.98    1.19
   5  11   2   12.01    1.60
   6 -11   2    1.06    1.13
  -6 -11  -2    0.72    1.15
  -6 -11  -2    0.25    0.92
  -6  11  -2    0.11    1.08
  -6  11  -2    0.11    1.00
   6  11   2    1.74    1.30
   6  11   2    1.16    1.25
  -7 -12   2   -0.25    1.08
   7 -12  -2    1.28    1.20
   7 -12  -2   -0.81    1.04
   7  12  -2   -0.13    1.13
  -7  12   2    0.85    1.13
   7  12  -2    0.07    1.08
   7  12  -2   -0.13    1.12
  -6 -12   2    1.55    0.99
   6 -12  -2    2.75    1.18
   6 -12  -2    2.94    0.88
   6 -12  -2    1.24    0.92
  -6  12   2    0.23    0.89
   6  12  -2    1.75    0.89
   6  12  -2    0.33    1.05
   6  12  -2    1.98    0.91
   5 -12  -2    2.39    0.76
  -5 -12   2    1.64    0.81
   5 -12  -2    1.84    0.96
   5 -12  -2    3.13    0.84
   5  12  -2    1.18    0.95
   5  12  -2    1.45    0.75
   5  12  -2    3.11    0.76
  -5  12   2    2.65    0.82
   4 -12  -2    0.99    0.56
  -4 -12   2    0.19    0.62
   4 -12  -2    1.28    0.67
   4 -12  -2    1.60    0.54
   4  12  -2    1.77    0.66
   4  12  -2    1.56    0.59
   4  12  -2    0.85    0.56
   4  12  -2    1.53    0.35
   4  12  -2    2.16    0.30
  -4  12   2    1.48    0.61
   3 -12  -2    2.91    0.51
  -3 -12   2    2.90    0.51
   3 -12  -2    1.56    0.58
  -3 -12   2    1.45    0.46
  -3 -12   2    1.84    0.59
   3 -12  -2    2.37    0.42
   3 -12  -2    2.26    0.26
   3  12  -2    1.67    0.55
   3  12  -2    2.94    0.34
   3  12  -2    2.82    0.56
   3  12  -2    2.06    0.48
  -3  12   2    3.10    0.49
  -3  12   2    2.04    0.46
  -3  12   2    2.54    0.44
  -2 -12   2   20.77    1.15
   2 -12  -2   21.28    1.05
   2 -12  -2   23.67    1.08
  -2 -12   2   22.90    1.09
   2 -12  -2   22.33    0.96
   2 -12  -2   21.41    1.01
  -2 -12   2   21.15    0.92
  -2 -12   2   21.18    1.09
  -2 -12   2   22.35    1.08
  -2  12   2   22.19    0.95
  -2  12   2   21.27    1.06
   2  12  -2   25.23    1.09
   2  12  -2   25.19    1.13
  -2  12   2   21.67    1.05
   2  12  -2   22.86    1.18
   2  12  -2   22.38    1.14
  -1 -12   2    1.50    0.15
   1 -12  -2    1.18    0.27
   1 -12  -2    1.26    0.32
   1 -12  -2    1.52    0.14
   1 -12  -2    0.74    0.30
  -1 -12   2    0.90    0.27
  -1 -12   2    1.81    0.32
   1 -12  -2    1.71    0.28
  -1 -12   2    1.16    0.33
   1  12  -2    2.29    0.35
   1  12  -2    1.86    0.37
   1  12  -2    1.39    0.35
   1  12  -2    1.59    0.30
  -1  12   2    1.34    0.30
  -1  12   2    1.29    0.29
   1  12  -2    1.65    0.28
  -1  12   2    1.22    0.27
   0 -12   2    0.12    0.26
   0 -12  -2    0.18    0.19
   0 -12  -2    0.02    0.28
   0 -12   2   -0.10    0.22
   0 -12   2    0.08    0.24
   0 -12  -2    0.09    0.17
   0 -12  -2    0.09    0.20
   0 -12  -2    0.19    0.33
   0 -12  -2    0.24    0.23
   0 -12   2    0.07    0.19
   0  12  -2    0.42    0.26
   0  12   2    0.35    0.17
   0  12   2    0.24    0.24
   0  12   2    0.37    0.29
   0  12   2    0.35    0.22
   0  12  -2    0.28    0.11
   0  12  -2    0.11    0.28
   0  12  -2    0.33    0.25
   0  12  -2    0.35    0.24
   1 -12   2    2.45    0.40
  -1 -12  -2    1.89    0.36
  -1 -12  -2    1.10    0.32
  -1 -12  -2    1.13    0.42
  -1 -12  -2    1.53    0.22
   1 -12   2    1.51    0.36
   1 -12   2    0.98    0.50
  -1  12  -2    2.25    0.43
  -1  12  -2    1.61    0.36
   1  12   2    1.60    0.40
   1  12   2    2.00    0.38
   1  12   2    2.22    0.37
  -1  12  -2    1.55    0.37
   2 -12   2   16.73    1.08
  -2 -12  -2   17.68    0.92
   2 -12   2   16.15    1.18
  -2 -12  -2   16.78    1.07
  -2 -12  -2   18.10    1.06
   2 -12   2   19.25    0.84
   2  12   2   17.03    1.17
   2  12   2   19.46    1.05
  -2  12  -2   19.78    1.10
   2  12   2   16.56    1.08
  -2  12  -2   17.06    0.96
  -2  12  -2   17.07    0.96
   3 -12   2    1.35    0.59
  -3 -12  -2    2.19    0.52
  -3 -12  -2    1.05    0.56
   3 -12   2    1.65    0.47
  -3 -12  -2    2.23    0.72
  -3  12  -2    1.19    0.52
   3  12   2    1.88    0.22
   3  12   2    1.86    0.77
  -3  12  -2    2.37    0.53
  -3  12  -2    1.60    0.60
   3  12   2    0.95    0.54
  -4 -12  -2    0.60    0.60
   4 -12   2   -0.30    0.66
  -4 -12  -2    0.24    0.70
   4  12   2    0.08    0.24
   4  12   2    0.29    0.67
  -4  12  -2   -0.01    0.70
   4  12   2    0.33    0.82
  -4  12  -2    0.10    0.53
  -4  12  -2    0.86    0.76
  -5 -12  -2    5.59    1.10
   5 -12   2    3.52    1.01
  -5 -12  -2    4.67    0.86
  -5 -12  -2    4.70    1.15
  -5  12  -2    4.62    0.75
   5  12   2    2.72    0.92
  -5  12  -2    2.66    1.04
  -5  12  -2    2.06    0.92
   5  12   2    4.97    1.28
   6 -12   2    0.77    1.20
  -6 -12  -2    0.20    0.92
  -6 -12  -2    2.64    1.23
  -6 -12  -2    1.75    1.19
  -6  12  -2    0.08    1.22
  -6  12  -2    0.72    1.04
   6  12   2    0.73    1.20
   6  12   2    0.74    1.16
   7 -13  -2    3.25    1.51
   7 -13  -2    3.10    1.17
  -7 -13   2    1.11    1.21
   7  13  -2   -0.21    1.33
   7  13  -2    0.84    1.07
  -7  13   2   -0.59    1.09
   7  13  -2    1.18    1.21
   6 -13  -2    5.82    1.35
   6 -13  -2    5.66    1.07
  -6 -13   2    5.93    1.15
   6 -13  -2    4.96    1.07
  -6  13   2    5.05    1.11
   6  13  -2    3.97    1.17
   6  13  -2    4.62    1.02
   6  13  -2    3.69    1.00
  -5 -13   2    2.11    0.80
   5 -13  -2    3.31    0.76
   5 -13  -2    1.63    0.97
   5 -13  -2    1.73    0.77
   5  13  -2    2.62    0.75
  -5  13   2    2.30    0.83
   5  13  -2    2.73    0.77
   5  13  -2    1.20    0.90
   4 -13  -2    0.57    0.52
  -4 -13   2    1.62    0.69
   4 -13  -2    0.45    0.65
   4 -13  -2    0.61    0.58
   4  13  -2   -0.11    0.61
   4  13  -2    0.66    0.30
   4  13  -2    0.13    0.55
  -4  13   2    0.58    0.52
   4  13  -2    0.58    0.56
   4  13  -2    0.67    0.56
   4  13  -2    0.28    0.25
   3 -13  -2   34.24    1.59
  -3 -13   2   29.79    1.65
   3 -13  -2   29.72    1.41
  -3 -13   2   31.66    1.55
   3 -13  -2   34.39    1.54
   3  13  -2   32.28    1.53
  -3  13   2   29.87    1.43
  -3  13   2   33.45    1.50
   3  13  -2   30.66    1.52
  -3  13   2   33.92    1.53
   3  13  -2   32.49    1.63
   3  13  -2   29.86    1.19
  -2 -13   2  242.56    8.26
   2 -13  -2  239.67    8.22
  -2 -13   2  251.66    7.61
  -2 -13   2  239.19    8.51
   2 -13  -2  247.74    8.87
   2 -13  -2  241.83    8.48
  -2 -13   2  249.78    8.51
  -2  13   2  238.26    8.87
   2  13  -2  242.65    9.09
  -2  13   2  242.94    8.47
   2  13  -2  248.37    8.51
  -2  13   2  249.02    8.49
  -1 -13   2   17.05    0.79
   1 -13  -2   14.86    0.81
   1 -13  -2   17.85    0.88
   1 -13  -2   16.04    0.82
  -1 -13   2   16.93    0.90
  -1 -13   2   16.15    0.85
  -1 -13   2   16.91    0.60
   1 -13  -2   16.55    0.81
   1 -13  -2   16.56    0.63
   1 -13  -2   17.31    0.64
   1  13  -2   16.19    0.74
   1  13  -2   17.49    0.96
  -1  13   2   16.84    0.84
  -1  13   2   15.63    0.81
   1  13  -2   16.15    0.91
   1  13  -2   17.28    0.87
   0 -13  -2   19.10    0.82
   0 -13   2   19.35    0.96
   0 -13  -2   16.99    0.88
   0 -13   2   18.18    0.92
   0 -13  -2   18.35    0.87
   0 -13  -2   17.28    0.76
   0 -13  -2   18.26    0.96
   0 -13  -2   20.07    1.03
   0  13   2   20.14    0.77
   0  13  -2   18.27    0.92
   0  13  -2   19.51    0.68
   0  13  -2   17.69    0.93
   0  13   2   18.81    0.91
   0  13  -2   18.17    0.78
   0  13   2   19.02    0.90
   1 -13   2  487.42   17.11
   1 -13   2  497.55   17.09
   1 -13   2  505.24   16.67
  -1 -13  -2  511.40   18.19
  -1 -13  -2  478.80   16.55
  -1 -13  -2  514.03   15.27
  -1 -13  -2  499.52   17.08
   1  13   2  517.95   18.28
  -1  13  -2  496.03   15.79
  -1  13  -2  496.49   17.09
  -1  13  -2  504.36   17.55
   1  13   2  494.77   17.08
   1  13   2  508.13   17.08
   2 -13   2   74.37    2.51
  -2 -13  -2   71.61    2.55
   2 -13   2   71.30    2.89
  -2 -13  -2   69.29    2.78
   2 -13   2   68.84    2.81
  -2 -13  -2   71.99    2.79
   2  13   2   71.17    2.80
   2  13   2   74.36    2.87
  -2  13  -2   69.93    2.76
  -2  13  -2   70.50    2.56
  -2  13  -2   69.31    2.79
   2  13   2   66.30    3.05
  -3 -13  -2    0.57    0.55
  -3 -13  -2    0.21    0.48
   3 -13   2    1.31    0.61
  -3  13  -2    1.05    0.50
   3  13   2    0.52    0.16
  -3  13  -2    0.33    0.50
  -3  13  -2    0.44    0.58
   3  13   2    0.45    0.64
   3  13   2   -0.11    0.53
   4 -13   2    1.09    0.80
  -4 -13  -2    0.93    0.62
  -4 -13  -2    1.53    0.85
  -4 -13  -2    1.90    0.79
  -4  13  -2    0.82    0.79
   4  13   2    1.31    0.88
  -4  13  -2    1.16    0.57
   4  13   2    0.85    0.76
  -4  13  -2    1.66    0.78
   4  13   2    1.04    0.22
  -5 -13  -2    4.69    0.87
   5 -13   2    5.62    1.12
  -5 -13  -2    3.70    1.27
  -5 -13  -2    5.36    1.11
  -5  13  -2    3.66    1.01
  -5  13  -2    4.07    1.15
   5  13   2    3.06    0.97
  -5  13  -2    5.07    0.79
   5  13   2    5.51    1.34
  -6 -13  -2    3.12    1.27
  -6 -13  -2    2.87    0.96
   6 -13   2    1.50    1.17
  -6 -13  -2    3.53    1.27
   6  13   2    3.22    1.33
  -6  13  -2    1.05    1.21
  -6  13  -2    0.64    1.18
   6  13   2    1.49    1.29
   7 -14  -2    0.82    1.10
  -7 -14   2   -0.32    1.10
   7 -14  -2   -0.72    1.37
   7  14  -2    1.18    1.17
   7  14  -2    0.29    1.23
   7  14  -2   -0.56    1.08
  -7  14   2    2.17    1.18
  -6 -14   2   -0.07    0.90
   6 -14  -2   -0.81    0.99
   6 -14  -2    0.52    0.88
   6 -14  -2   -0.61    0.82
   6  14  -2   -0.20    0.82
   6  14  -2   -0.13    0.98
   6  14  -2   -0.42    0.83
  -6  14   2   -0.77    0.85
   5 -14  -2    1.42    0.78
   5 -14  -2    2.54    1.01
   5 -14  -2    1.08    0.70
  -5 -14   2    1.48    0.81
  -5  14   2    1.17    0.75
   5  14  -2    2.08    0.78
   5  14  -2    1.81    0.91
   5  14  -2    1.20    0.66
  -4 -14   2    0.08    0.60
   4 -14  -2   -0.01    0.50
   4 -14  -2    1.76    0.79
  -4 -14   2    0.21    0.73
   4 -14  -2   -0.17    0.53
   4  14  -2   -0.64    0.55
   4  14  -2    0.86    0.57
   4  14  -2    0.19    0.62
  -4  14   2    0.58    0.56
   4  14  -2    0.76    0.63
   4  14  -2   -0.21    0.28
   3 -14  -2    0.73    0.41
  -3 -14   2   -0.23    0.45
   3 -14  -2    0.47    0.52
   3 -14  -2    0.20    0.32
  -3 -14   2   -0.27    0.59
  -3  14   2    0.50    0.39
  -3  14   2    0.41    0.42
  -3  14   2    0.12    0.33
   3  14  -2    0.01    0.41
   3  14  -2   -0.51    0.45
   2 -14  -2    5.11    0.61
  -2 -14   2    5.62    0.60
  -2 -14   2    5.48    0.44
  -2 -14   2    6.76    0.68
   2 -14  -2    4.54    0.49
  -2 -14   2    5.34    0.54
   2 -14  -2    4.97    0.38
  -2  14   2    4.70    0.34
  -2  14   2    7.18    0.58
   2  14  -2    5.01    0.54
  -2  14   2    4.90    0.52
   2  14  -2    5.61    0.60
  -1 -14   2    7.77    0.35
   1 -14  -2    7.24    0.56
  -1 -14   2    5.36    0.56
  -1 -14   2    7.50    0.53
   1 -14  -2    6.77    0.61
  -1 -14   2    8.25    0.59
   1 -14  -2    7.32    0.56
   1 -14  -2    8.69    0.61
   1  14  -2    6.90    0.61
   1  14  -2    5.70    0.51
   1  14  -2    6.47    0.56
  -1  14   2    6.31    0.51
  -1  14   2    6.86    0.55
   1  14  -2    7.17    0.46
   0 -14  -2    6.95    0.63
   0 -14  -2    7.64    0.58
   0 -14   2    6.58    0.55
   0 -14   2    6.47    0.60
   0 -14   2    7.36    0.34
   0 -14   2    7.40    0.44
   0 -14  -2    7.00    0.44
   0  14  -2    6.17    0.54
   0  14  -2    7.97    0.34
   0  14   2    5.04    0.49
   0  14   2    7.35    0.56
   0  14  -2    6.91    0.57
   0  14  -2    6.76    0.46
  -1 -14  -2   25.64    1.28
  -1 -14  -2   26.79    0.95
   1 -14   2   27.23    1.23
   1 -14   2   27.08    1.28
  -1 -14  -2   25.45    1.22
   1 -14   2   23.85    1.26
  -1 -14  -2   26.23    1.21
  -1  14  -2   28.12    1.27
   1  14   2   24.92    1.30
   1  14   2   26.78    1.22
  -1  14  -2   25.44    1.22
  -1  14  -2   25.15    1.15
   1  14   2   26.51    1.25
   2 -14   2   -0.07    0.43
  -2 -14  -2    0.59    0.41
  -2 -14  -2    0.34    0.38
  -2  14  -2   -0.34    0.37
   2  14   2    0.10    0.40
  -2  14  -2    0.73    0.44
  -2  14  -2   -0.10    0.45
   2  14   2    0.11    0.45
  -3 -14  -2   11.89    1.05
  -3 -14  -2   10.99    0.84
   3 -14   2   11.44    1.10
  -3 -14  -2    9.86    1.06
   3 -14   2   11.14    0.76
   3  14   2   10.61    1.25
  -3  14  -2    8.78    0.89
  -3  14  -2   11.73    0.87
   3  14   2   11.26    1.01
  -3  14  -2   12.25    1.02
  -4 -14  -2    0.00    0.93
  -4 -14  -2    0.62    0.58
   4 -14   2    0.47    0.69
  -4 -14  -2    0.36    0.68
  -4  14  -2   -0.07    0.74
  -4  14  -2    0.58    0.68
   4  14   2   -0.08    0.62
  -4  14  -2    0.46    0.56
   4  14   2    0.11    0.83
  -5 -14  -2    0.42    0.94
   5 -14   2    0.54    0.91
  -5 -14  -2    0.67    0.75
   5  14   2    0.39    1.03
  -5  14  -2   -1.14    1.00
  -5  14  -2   -0.48    0.90
  -5  14  -2   -0.53    0.60
   5  14   2   -1.62    0.80
   6 -14   2    1.00    1.14
  -6 -14  -2   -0.94    1.15
  -6 -14  -2   -0.79    0.87
  -6  14  -2   -0.88    1.13
   6  14   2    0.21    1.23
  -6  14  -2   -0.72    1.07
  -7 -15   2    1.17    1.28
   7 -15  -2    1.16    1.12
   7 -15  -2   -2.17    1.32
  -7  15   2   -0.24    1.11
   7  15  -2    0.18    1.23
   7  15  -2    0.24    1.03
  -6 -15   2    4.51    1.17
   6 -15  -2    3.51    1.37
   6 -15  -2    5.06    1.03
   6 -15  -2    4.06    1.07
  -6  15   2    4.02    1.10
   6  15  -2    2.54    1.28
   6  15  -2    4.06    1.04
   6  15  -2    4.17    1.05
   5 -15  -2    8.03    1.24
   5 -15  -2    7.14    1.03
   5 -15  -2    9.13    1.00
  -5 -15   2    9.61    1.16
   5  15  -2    6.15    1.12
   5  15  -2    8.14    0.92
  -5  15   2    8.00    1.08
   5  15  -2    6.36    0.96
   4 -15  -2    0.11    0.46
  -4 -15   2    0.00    0.57
   4 -15  -2    0.10    0.54
  -4 -15   2    0.52    0.75
   4 -15  -2    0.07    0.74
   4  15  -2    0.07    0.52
   4  15  -2    0.85    0.58
   4  15  -2   -0.25    0.63
  -4  15   2    0.36    0.58
   4  15  -2    0.85    0.31
   3 -15  -2   60.25    2.41
  -3 -15   2   59.29    2.45
  -3 -15   2   57.00    2.53
   3 -15  -2   58.13    2.40
   3 -15  -2   58.51    2.34
  -3  15   2   58.97    2.40
  -3  15   2   55.34    2.34
   3  15  -2   56.28    2.55
  -3  15   2   60.54    2.40
   3  15  -2   56.66    2.42
   2 -15  -2  240.71    8.48
  -2 -15   2  244.21    7.58
   2 -15  -2  238.51    8.21
   2 -15  -2  248.46    8.82
  -2 -15   2  239.72    8.53
  -2 -15   2  250.32    8.31
  -2 -15   2  242.31    8.49
   2  15  -2  245.92    8.80
  -2  15   2  234.90    8.81
   2  15  -2  240.05    8.51
  -2  15   2  247.52    8.50
  -2  15   2  242.79    8.48
   2  15  -2  250.22    9.09
   1 -15  -2    7.91    0.67
   1 -15  -2    6.91    0.57
  -1 -15   2    7.60    0.64
   1 -15  -2    8.15    0.62
  -1 -15   2    7.39    0.38
  -1 -15   2    8.00    0.56
   1 -15  -2    8.12    0.59
  -1 -15   2    9.54    0.68
   1  15  -2    9.04    0.68
  -1  15   2    8.05    0.58
   1  15  -2    6.88    0.48
   1  15  -2    6.65    0.61
  -1  15   2    8.83    0.64
   1  15  -2    7.96    0.66
   0 -15  -2   50.06    1.96
   0 -15   2   50.52    2.02
   0 -15   2   50.39    1.71
   0 -15   2   48.20    1.98
   0 -15  -2   49.08    1.91
   0 -15  -2   48.45    1.98
   0  15  -2   50.57    1.70
   0  15   2   47.74    1.94
   0  15   2   49.07    1.96
   0  15  -2   51.86    2.02
   0  15  -2   46.18    1.97
   0  15  -2   50.52    1.74
   1 -15   2  337.12   11.45
  -1 -15  -2  327.25   11.44
   1 -15   2  321.72   11.47
   1 -15   2  321.04   11.17
  -1 -15  -2  334.53   10.15
  -1 -15  -2  342.85   12.11
  -1 -15  -2  313.76   11.10
  -1  15  -2  328.14   11.75
   1  15   2  334.52   11.45
  -1  15  -2  328.89   10.56
   1  15   2  345.46   12.24
   1  15   2  329.65   11.43
  -1  15  -2  342.29   11.46
   2 -15   2   50.66    1.80
  -2 -15  -2   49.79    2.17
   2 -15   2   47.95    2.12
  -2 -15  -2   49.16    1.92
  -2 -15  -2   49.08    2.10
   2  15   2   51.15    2.35
  -2  15  -2   49.89    2.11
   2  15   2   48.14    2.11
  -2  15  -2   46.79    1.91
  -2  15  -2   47.39    2.02
  -3 -15  -2    2.41    0.76
   3 -15   2    1.08    0.63
  -3 -15  -2    1.85    0.51
  -3 -15  -2    2.41    0.66
  -3  15  -2    1.91    0.60
   3  15   2    2.80    0.79
  -3  15  -2    2.22    0.56
  -3  15  -2    2.70    0.73
   3  15   2    1.24    0.59
  -4 -15  -2   22.10    1.29
  -4 -15  -2   23.62    1.67
  -4 -15  -2   22.25    1.69
   4 -15   2   23.15    1.70
  -4  15  -2   19.83    1.51
   4  15   2   23.01    1.95
  -4  15  -2   23.07    1.34
  -4  15  -2   23.97    1.56
   4  15   2   17.56    1.46
  -5 -15  -2    9.06    1.40
  -5 -15  -2    9.25    1.05
   5 -15   2   12.09    1.44
  -5 -15  -2   11.79    1.43
   5  15   2   12.14    1.64
  -5  15  -2    6.60    1.16
  -5  15  -2    8.76    1.26
  -5  15  -2   10.90    0.98
   5  15   2    8.05    1.19
  -6 -15  -2   -1.70    0.83
   6 -15   2    0.49    1.21
  -6 -15  -2   -1.16    1.08
  -6  15  -2   -0.95    1.05
   6  15   2    0.19    0.95
   6  15   2    0.13    1.21
  -6  15  -2   -1.03    1.15
  -7 -16   2   -0.35    1.17
   7 -16  -2   -0.18    1.35
   7  16  -2    0.47    1.06
   7  16  -2   -0.13    1.17
  -7  16   2    0.35    1.16
   7  16  -2    0.32    1.05
  -6 -16   2    3.12    1.11
   6 -16  -2    1.51    1.00
   6 -16  -2    1.54    0.96
   6 -16  -2    3.26    1.18
   6  16  -2    1.52    1.16
   6  16  -2    1.29    0.84
  -6  16   2    1.51    1.01
   6  16  -2    1.10    1.01
  -5 -16   2    2.65    0.94
   5 -16  -2    3.36    0.89
   5 -16  -2    6.00    1.14
   5 -16  -2    4.47    0.80
   5  16  -2    5.99    1.08
   5  16  -2    3.86    0.85
  -5  16   2    4.51    0.89
   5  16  -2    3.95    0.81
   4 -16  -2   11.81    0.91
   4 -16  -2    9.35    1.02
   4 -16  -2   12.00    0.59
  -4 -16   2   12.92    1.32
   4 -16  -2    9.99    0.97
  -4 -16   2   13.92    1.20
   4  16  -2   11.69    0.97
   4  16  -2   10.70    1.05
   4  16  -2   11.21    1.12
  -4  16   2   11.17    1.03
  -3 -16   2    5.34    0.70
   3 -16  -2    7.62    0.58
  -3 -16   2    5.72    0.82
   3 -16  -2    6.80    0.76
   3 -16  -2    8.07    0.77
   3  16  -2    6.11    0.70
  -3  16   2    8.45    0.79
   3  16  -2    6.70    0.79
   3  16  -2    6.45    0.75
  -3  16   2    6.62    0.57
  -2 -16   2   49.65    2.05
  -2 -16   2   47.99    1.71
  -2 -16   2   46.21    2.04
   2 -16  -2   45.82    1.96
   2 -16  -2   47.60    1.98
  -2 -16   2   49.13    2.00
   2 -16  -2   48.27    1.99
  -2  16   2   48.71    1.98
  -2  16   2   47.87    1.81
   2  16  -2   46.88    2.06
   2  16  -2   50.53    2.05
   2  16  -2   49.97    2.14
  -2  16   2   50.69    2.00
   1 -16  -2  109.93    3.99
  -1 -16   2  112.38    4.23
  -1 -16   2  117.81    4.18
   1 -16  -2  111.02    4.15
   1 -16  -2  118.08    4.12
   1 -16  -2  115.68    4.29
  -1 -16   2  118.13    4.01
  -1  16   2  115.03    4.17
   1  16  -2  113.09    4.19
   1  16  -2  113.68    4.44
  -1  16   2  119.30    4.18
   1  16  -2  112.80    4.29
   1  16  -2  117.11    3.92
   0 -16  -2   78.96    2.96
   0 -16   2   78.46    2.65
   0 -16  -2   81.29    2.93
   0 -16   2   77.14    2.96
   0 -16  -2   77.56    2.96
   0 -16   2   75.87    3.00
   0  16  -2   79.33    2.63
   0  16  -2   79.43    2.64
   0  16   2   77.18    2.95
   0  16  -2   75.29    2.95
   0  16  -2   76.73    3.02
   0  16   2   79.96    2.94
  -1 -16  -2    0.81    0.33
  -1 -16  -2    2.15    0.43
  -1 -16  -2    1.74    0.52
   1 -16   2    1.80    0.46
   1 -16   2    1.21    0.37
   1 -16   2    1.37    0.55
  -1 -16  -2    1.02    0.21
  -1  16  -2    0.27    0.37
   1  16   2    1.64    0.43
  -1  16  -2    2.00    0.43
  -1  16  -2    0.91    0.39
   1  16   2    2.26    0.46
   1  16   2    1.77    0.40
   2 -16   2   29.90    1.65
   2 -16   2   27.49    1.47
  -2 -16  -2   28.62    1.43
  -2 -16  -2   27.89    1.30
  -2 -16  -2   29.66    1.50
   2 -16   2   28.79    1.13
   2  16   2   24.74    1.60
   2  16   2   28.11    1.46
  -2  16  -2   25.67    1.29
  -2  16  -2   27.59    1.45
  -2  16  -2   29.12    1.35
  -3 -16  -2    6.06    0.80
   3 -16   2    7.87    0.89
  -3 -16  -2    6.63    0.68
   3  16   2    7.67    0.94
  -3  16  -2    7.11    0.83
  -3  16  -2    8.48    0.76
   3  16   2    7.79    1.08
  -3  16  -2    6.70    0.89
  -4 -16  -2    0.78    0.81
   4 -16   2    0.85    0.80
  -4 -16  -2    0.47    0.58
  -4  16  -2    0.52    0.54
   4  16   2   -1.21    0.79
  -4  16  -2   -0.58    0.83
  -4  16  -2    0.90    0.80
   4  16   2    0.39    0.76
  -5 -16  -2    0.54    0.73
   5 -16   2    1.27    1.04
  -5 -16  -2    1.13    0.98
   5  16   2    2.59    1.03
  -5  16  -2    1.76    1.08
   5  16   2    1.10    1.09
  -5  16  -2    1.78    0.70
  -5  16  -2    1.93    1.02
   6 -16   2   -0.98    1.09
  -6 -16  -2    1.32    1.27
  -6 -16  -2   -0.29    0.88
   6  16   2    0.18    1.45
  -6  16  -2    0.82    1.12
  -6  16  -2    1.33    1.20
   6  16   2   -0.70    1.04
  -7 -17   2    1.05    1.29
   7 -17  -2   -1.35    1.22
  -7  17   2   -1.43    1.04
   7  17  -2    0.89    1.31
   7  17  -2    0.57    1.14
  -6 -17   2    5.42    1.17
   6 -17  -2    5.00    1.05
   6 -17  -2    4.74    1.44
   6 -17  -2    5.95    1.19
  -6  17   2    6.67    1.23
   6  17  -2    5.71    1.11
   6  17  -2    4.77    0.99
   6  17  -2    4.70    1.28
   5 -17  -2    1.26    1.05
   5 -17  -2    0.68    0.69
  -5 -17   2    0.77    0.87
   5 -17  -2   -0.09    0.73
  -5  17   2   -0.06    0.74
   5  17  -2    1.04    0.91
   5  17  -2   -0.06    0.65
   5  17  -2    0.41    0.71
   4 -17  -2    3.59    0.91
  -4 -17   2    3.98    0.83
  -4 -17   2    3.45    0.98
   4 -17  -2    3.55    0.61
   4 -17  -2    4.35    0.74
   4  17  -2    2.74    0.67
  -4  17   2    3.24    0.73
   4  17  -2    2.97    0.73
   4  17  -2    2.96    0.78
   4  17  -2    4.16    0.77
  -3 -17   2   12.38    1.08
   3 -17  -2   11.48    0.90
  -3 -17   2   11.54    1.00
   3 -17  -2   12.49    1.05
   3 -17  -2   11.63    0.73
   3  17  -2   12.65    0.99
  -3  17   2   11.35    0.71
   3  17  -2   12.17    1.00
  -3  17   2   10.98    0.91
   3  17  -2    9.38    0.93
  -2 -17   2   92.20    3.53
  -2 -17   2   93.34    3.45
   2 -17  -2   89.91    3.46
  -2 -17   2   96.82    3.50
   2 -17  -2   85.28    3.36
  -2 -17   2   92.84    3.04
  -2  17   2   95.95    3.47
   2  17  -2   95.58    3.71
   2  17  -2   93.13    3.52
  -2  17   2   91.01    3.46
   2  17  -2   89.24    3.58
   1 -17  -2   40.41    1.66
  -1 -17   2   41.28    1.80
  -1 -17   2   43.00    1.76
   1 -17  -2   39.65    1.73
  -1 -17   2   44.00    1.68
   1 -17  -2   41.71    1.75
  -1  17   2   40.95    1.73
   1  17  -2   41.00    1.83
   1  17  -2   40.45    1.81
   1  17  -2   42.52    1.57
  -1  17   2   40.31    1.73
   1  17  -2   41.01    1.77
   0 -17   2    4.01    0.57
   0 -17  -2    3.70    0.30
   0 -17  -2    3.59    0.46
   0 -17   2    4.76    0.53
   0 -17   2    3.38    0.30
   0 -17  -2    3.13    0.52
   0  17   2    2.96    0.46
   0  17  -2    3.87    0.28
   0  17  -2    3.66    0.54
   0  17   2    3.77    0.47
   0  17  -2    3.51    0.50
   0  17  -2    3.59    0.40
   1 -17   2   74.06    2.99
  -1 -17  -2   77.80    2.42
  -1 -17  -2   73.75    2.88
  -1 -17  -2   76.58    2.93
  -1 -17  -2   75.75    2.90
   1 -17   2   71.72    2.93
  -1  17  -2   72.20    2.63
   1  17   2   75.15    2.92
  -1  17  -2   73.35    2.90
   1  17   2   73.11    3.08
   1  17   2   78.65    2.90
  -1  17  -2   76.48    2.96
   2 -17   2   41.05    1.48
  -2 -17  -2   37.98    1.61
   2 -17   2   37.35    1.83
  -2 -17  -2   38.10    1.87
  -2 -17  -2   39.35    1.81
  -2  17  -2   36.72    1.68
   2  17   2   39.83    2.02
  -2  17  -2   41.09    1.84
  -2  17  -2   37.49    1.76
   2  17   2   41.35    1.86
  -3 -17  -2    7.06    0.87
  -3 -17  -2    4.21    0.88
   3 -17   2    4.93    0.77
  -3 -17  -2    5.41    0.68
  -3  17  -2    4.58    0.77
   3  17   2    3.66    0.74
  -3  17  -2    4.32    0.63
   3  17   2    5.95    1.00
  -3  17  -2    6.03    0.84
   4 -17   2    0.79    0.78
  -4 -17  -2    0.21    0.81
  -4 -17  -2   -0.67    0.83
  -4 -17  -2    0.48    0.61
  -4  17  -2    0.22    0.86
  -4  17  -2    0.14    0.79
  -4  17  -2    1.48    0.62
   4  17   2    2.86    1.03
   4  17   2   -0.76    0.69
   5 -17   2    6.91    1.22
  -5 -17  -2    6.27    0.90
  -5 -17  -2    3.99    1.12
  -5 -17  -2    5.01    1.23
  -5  17  -2    7.02    0.91
  -5  17  -2    9.71    1.35
   5  17   2    8.25    1.30
  -5  17  -2    4.29    1.10
   5  17   2    6.38    1.38
   6 -17   2    2.74    1.29
  -6 -17  -2    3.37    0.97
  -6 -17  -2    4.69    1.45
  -6  17  -2    2.97    1.22
   6  17   2    4.67    1.53
  -6  17  -2    3.54    1.21
   6  17   2    5.76    1.38
  -7 -18   2    2.06    1.33
   7 -18  -2    3.32    1.40
   7  18  -2    1.29    1.29
  -7  18   2    1.27    1.26
   7  18  -2    1.08    1.12
  -6 -18   2    1.10    1.10
   6 -18  -2    0.04    1.07
   6 -18  -2    0.05    0.96
   6 -18  -2   -1.50    0.72
   6  18  -2   -0.65    0.88
   6  18  -2   -0.19    0.78
  -6  18   2    0.40    0.94
   6  18  -2   -0.66    1.04
   5 -18  -2    3.95    0.91
   5 -18  -2    3.22    0.77
   5 -18  -2    4.02    1.19
  -5 -18   2    3.13    0.97
  -5  18   2    3.88    0.96
   5  18  -2    2.28    0.73
   5  18  -2    2.55    0.85
   5  18  -2    0.91    0.93
   4 -18  -2   15.14    1.04
  -4 -18   2   16.75    1.52
   4 -18  -2   15.13    1.28
  -4 -18   2   13.87    1.23
   4 -18  -2   19.66    1.35
   4  18  -2   13.29    1.18
   4  18  -2   12.99    1.24
  -4  18   2   15.75    1.27
   4  18  -2   15.18    1.13
  -3 -18   2   -0.58    0.50
   3 -18  -2   -0.11    0.43
  -3 -18   2    0.39    0.61
   3 -18  -2    0.67    0.64
   3 -18  -2   -0.11    0.29
  -3  18   2   -0.16    0.44
  -3  18   2    0.03    0.29
   3  18  -2    0.07    0.51
   3  18  -2    0.44    0.56
   2 -18  -2    8.92    0.76
  -2 -18   2    8.55    0.59
   2 -18  -2   10.40    0.73
  -2 -18   2    9.92    0.84
  -2 -18   2    9.54    0.86
   2 -18  -2   10.49    0.86
  -2  18   2    9.96    0.79
  -2  18   2   12.12    0.95
   2  18  -2   10.23    0.89
   2  18  -2    9.68    0.82
  -2  18   2    8.37    0.72
   2  18  -2   11.28    0.87
   1 -18  -2    2.34    0.49
  -1 -18   2    3.28    0.45
   1 -18  -2    3.66    0.52
   1 -18  -2    2.68    0.45
  -1 -18   2    2.64    0.43
  -1 -18   2    3.37    0.57
   1  18  -2    2.41    0.56
   1  18  -2    2.97    0.47
   1  18  -2    2.76    0.37
   1  18  -2    2.30    0.43
  -1  18   2    2.98    0.43
  -1  18   2    3.38    0.47
   0 -18  -2    4.31    0.34
   0 -18   2    4.90    0.56
   0 -18   2    3.15    0.50
   0 -18  -2    3.92    0.57
   0 -18   2    4.33    0.36
   0 -18  -2    4.24    0.51
   0  18  -2    4.22    0.32
   0  18   2    4.58    0.50
   0  18  -2    3.97    0.53
   0  18  -2    3.72    0.51
   0  18   2    5.14    0.58
   0  18  -2    4.36    0.47
  -1 -18  -2    0.84    0.38
  -1 -18  -2   -0.13    0.28
   1 -18   2    0.34    0.47
  -1 -18  -2    0.02    0.18
   1 -18   2   -0.11    0.12
   1 -18   2   -0.07    0.42
  -1 -18  -2    0.98    0.51
   1  18   2    0.26    0.40
   1  18   2    0.30    0.35
  -1  18  -2    0.71    0.45
  -1  18  -2    0.87    0.43
  -1  18  -2    0.55    0.43
   1  18   2    0.16    0.38
   2 -18   2    0.12    0.43
  -2 -18  -2    0.48    0.42
  -2 -18  -2    0.77    0.49
  -2 -18  -2    0.18    0.54
  -2  18  -2    0.85    0.53
   2  18   2    0.60    0.59
   2  18   2    1.19    0.58
  -2  18  -2    0.66    0.50
  -2  18  -2    1.12    0.45
  -3 -18  -2   24.18    1.57
  -3 -18  -2   25.17    1.31
   3 -18   2   25.59    1.61
  -3 -18  -2   24.39    1.54
   3  18   2   25.21    1.60
  -3  18  -2   24.48    1.40
  -3  18  -2   24.76    1.36
   3  18   2   23.61    1.82
  -3  18  -2   27.09    1.62
  -4 -18  -2    9.68    1.28
  -4 -18  -2   13.21    1.01
  -4 -18  -2   12.50    1.28
   4 -18   2   10.23    1.17
  -4  18  -2   13.14    1.19
  -4  18  -2   14.27    1.37
   4  18   2   10.72    1.22
   4  18   2   12.11    1.53
  -4  18  -2   11.64    0.97
  -5 -18  -2   -0.88    0.77
  -5 -18  -2   -0.41    1.00
   5 -18   2   -0.13    0.94
  -5  18  -2   -0.10    0.90
  -5  18  -2   -0.89    0.90
   5  18   2   -0.46    1.21
  -5  18  -2   -0.26    0.68
   5  18   2   -0.19    0.88
  -6 -18  -2   -0.40    1.18
   6 -18   2   -0.09    1.28
   6  18   2   -0.68    1.06
   6  18   2    0.64    1.33
  -6  18  -2    0.66    1.20
  -6  18  -2    0.55    1.28
   7  19  -2    0.14    1.08
   6 -19  -2    3.83    1.41
   6 -19  -2    2.37    1.09
  -6 -19   2    2.74    1.11
   6  19  -2    2.83    0.87
   6  19  -2    0.44    1.07
  -6  19   2    1.56    1.01
   6  19  -2    2.91    1.00
   5 -19  -2    3.20    0.88
   5 -19  -2    2.27    0.70
  -5 -19   2    3.90    1.28
  -5 -19   2    3.90    1.03
   5 -19  -2    2.72    1.19
  -5  19   2    2.44    0.88
   5  19  -2    3.36    1.00
   5  19  -2    3.94    0.81
   5  19  -2    2.04    0.83
   4 -19  -2    2.06    0.53
   4 -19  -2    1.96    0.65
  -4 -19   2    1.84    0.76
  -4 -19   2    0.45    0.85
   4 -19  -2    1.92    0.89
  -4  19   2    1.45    0.67
   4  19  -2    2.21    0.78
   4  19  -2    0.72    0.62
   4  19  -2    1.33    0.64
   3 -19  -2   19.58    1.23
  -3 -19   2   20.88    1.45
   3 -19  -2   16.93    1.18
  -3 -19   2   17.20    1.26
   3  19  -2   20.10    1.25
   3  19  -2   17.70    1.22
   3  19  -2   18.84    1.34
  -3  19   2   18.02    0.90
  -3  19   2   17.85    1.22
   2 -19  -2   28.04    1.37
  -2 -19   2   27.81    1.41
  -2 -19   2   24.40    1.40
   2 -19  -2   26.70    1.38
  -2 -19   2   25.28    1.08
  -2  19   2   27.78    1.35
   2  19  -2   28.33    1.42
   2  19  -2   27.57    1.41
  -2  19   2   26.10    1.47
  -2  19   2   27.70    1.37
   1 -19  -2    8.73    0.74
   1 -19  -2    9.43    0.77
  -1 -19   2    9.58    0.77
   1 -19  -2    8.32    0.75
  -1 -19   2    9.48    0.68
  -1 -19   2   10.48    0.86
  -1  19   2   10.18    0.77
  -1  19   2   10.31    0.79
   1  19  -2   11.15    0.85
   1  19  -2   10.85    0.77
   1  19  -2    7.68    0.75
   1  19  -2    9.18    0.61
   0 -19   2   28.43    1.45
   0 -19   2   27.67    1.37
   0 -19  -2   29.39    1.41
   0 -19  -2   28.27    1.39
   0 -19  -2   29.16    1.16
   0  19  -2   26.65    1.40
   0  19  -2   29.48    1.11
   0  19   2   28.30    1.35
   0  19   2   29.36    1.40
   0  19  -2   29.05    1.41
  -1 -19  -2   66.08    2.17
  -1 -19  -2   66.83    2.68
   1 -19   2   62.10    2.68
   1 -19   2   64.62    2.69
   1 -19   2   64.82    2.23
  -1 -19  -2   70.87    2.63
  -1 -19  -2   64.20    2.67
   1  19   2   68.27    2.69
  -1  19  -2   65.22    2.44
   1  19   2   67.66    2.65
  -1  19  -2   67.16    2.67
   1  19   2   66.39    2.79
  -1  19  -2   67.02    2.67
   2 -19   2   16.85    1.19
  -2 -19  -2   14.69    1.13
  -2 -19  -2   11.87    0.97
  -2 -19  -2   16.13    1.02
   2  19   2   13.58    1.06
  -2  19  -2   15.75    1.03
  -2  19  -2   15.74    1.15
   2  19   2   16.07    1.32
  -2  19  -2   16.50    1.06
  -3 -19  -2    1.30    0.54
   3 -19   2    0.75    0.62
  -3 -19  -2    0.33    0.63
  -3  19  -2    0.04    0.53
  -3  19  -2   -0.07    0.58
  -3  19  -2    1.37    0.76
   3  19   2    0.77    0.64
   3  19   2   -0.12    0.72
  -4 -19  -2    4.19    0.95
   4 -19   2    4.02    0.93
  -4 -19  -2    3.44    0.68
   4  19   2    2.99    1.22
  -4  19  -2    4.36    1.01
  -4  19  -2    3.97    0.93
  -4  19  -2    4.01    0.71
   4  19   2    3.11    0.86
  -5 -19  -2    1.89    0.78
  -5 -19  -2    2.23    1.05
   5 -19   2    3.86    1.22
   5  19   2    3.09    1.11
  -5  19  -2    2.26    1.18
   5  19   2    2.60    1.21
  -5  19  -2    3.17    1.12
   6 -19   2   -0.12    1.23
  -6 -19  -2    0.26    1.31
  -6 -19  -2   -0.61    0.90
  -6  19  -2    2.27    1.18
   6  19   2    0.31    1.42
   6  19   2   -0.36    1.07
  -6  19  -2    0.29    1.22
  -6 -20   2   -0.40    1.03
   6 -20  -2   -0.29    0.93
   6 -20  -2   -1.02    1.06
   6  20  -2    0.60    0.78
  -6  20   2    0.47    1.01
   6  20  -2   -0.74    0.94
   6  20  -2   -0.32    1.08
  -5 -20   2    4.08    1.06
   5 -20  -2    3.26    1.30
  -5 -20   2    4.20    1.19
   5 -20  -2    6.28    1.06
  -5  20   2    4.31    0.96
   5  20  -2    4.61    1.01
   5  20  -2    5.56    0.87
   5  20  -2    3.78    1.10
   4 -20  -2   29.40    1.74
   4 -20  -2   28.45    1.72
  -4 -20   2   28.97    1.88
  -4 -20   2   29.67    1.85
  -4  20   2   27.51    1.72
   4  20  -2   28.69    1.77
   4  20  -2   28.87    1.79
  -3 -20   2    1.09    0.62
   3 -20  -2    0.24    0.49
   3 -20  -2    0.83    0.65
  -3 -20   2    0.04    0.70
   3  20  -2    0.95    0.54
  -3  20   2    0.78    0.28
  -3  20   2    1.03    0.53
   3  20  -2    1.00    0.64
   3  20  -2    1.44    0.60
  -2 -20   2   21.78    1.31
   2 -20  -2   22.96    1.27
  -2 -20   2   22.71    0.98
  -2 -20   2   22.43    1.33
   2 -20  -2   22.95    1.27
  -2  20   2   22.79    1.39
   2  20  -2   21.32    1.29
   2  20  -2   21.92    1.26
  -2  20   2   23.66    1.26
  -2  20   2   22.24    1.23
   1 -20  -2  170.34    6.21
   1 -20  -2  180.15    6.38
   1 -20  -2  175.52    6.14
  -1 -20   2  174.56    6.42
  -1 -20   2  181.99    6.13
   1  20  -2  173.99    6.57
  -1  20   2  177.53    6.37
   1  20  -2  175.65    6.39
   1  20  -2  189.07    6.01
  -1  20   2  182.11    6.38
   1  20  -2  179.05    6.76
   0 -20   2  213.42    7.27
   0 -20  -2  220.60    7.97
   0 -20  -2  220.01    7.59
   0 -20  -2  221.23    7.77
   0 -20   2  219.85    7.82
   0  20  -2  212.10    7.92
   0  20   2  217.59    7.72
   0  20   2  220.84    7.77
   0  20  -2  218.16    7.76
   0  20  -2  222.06    7.24
   0  20  -2  226.27    7.09
  -1 -20  -2    4.11    0.45
  -1 -20  -2    4.38    0.67
   1 -20   2    3.79    0.63
  -1 -20  -2    3.42    0.56
   1 -20   2    4.43    0.76
  -1  20  -2    4.31    0.58
   1  20   2    4.85    0.61
  -1  20  -2    4.09    0.62
   1  20   2    3.57    0.59
  -1  20  -2    4.22    0.65
   2 -20   2    3.41    0.81
  -2 -20  -2    1.92    0.54
   2 -20   2    2.82    0.61
  -2 -20  -2    2.33    0.55
  -2  20  -2    3.08    0.63
  -2  20  -2    2.66    0.61
  -2  20  -2    1.80    0.57
   2  20   2    2.88    0.64
   2  20   2    2.39    0.71
   3 -20   2   52.04    1.94
  -3 -20  -2   48.01    2.34
   3 -20   2   48.16    2.37
  -3 -20  -2   47.56    2.06
  -3 -20  -2   48.63    2.37
  -3  20  -2   49.09    2.34
   3  20   2   49.60    2.37
  -3  20  -2   47.10    2.10
   3  20   2   38.31    2.49
  -3  20  -2   48.18    2.14
  -4 -20  -2   12.19    1.02
  -4 -20  -2   14.94    1.43
   4 -20   2   14.40    1.36
  -4 -20  -2   10.48    1.36
  -4  20  -2   14.44    1.08
  -4  20  -2   14.00    1.26
   4  20   2   11.97    1.57
  -4  20  -2   12.95    1.39
   4  20   2   16.99    1.50
   5 -20   2   -0.26    1.00
  -5 -20  -2    0.27    1.25
  -5 -20  -2    0.76    1.05
   5  20   2    0.40    0.94
   5  20   2    1.27    1.12
  -5  20  -2    0.43    0.98
  -5  20  -2    0.81    0.99
  -6 -20  -2    0.73    0.97
  -6 -20  -2   -0.38    1.23
  -6 -20  -2    0.90    1.27
   6 -20   2    2.66    1.34
   6  20   2    0.95    1.23
  -6  20  -2    0.47    1.15
  -6  20  -2    2.48    1.24
   6  20   2   -0.70    1.27
   6 -21  -2    3.41    1.27
   6 -21  -2    1.50    1.07
  -6 -21   2    3.53    1.28
   6  21  -2    2.47    1.23
  -6  21   2    2.75    1.15
   6  21  -2    3.02    0.91
   6  21  -2    3.51    1.11
  -5 -21   2    2.45    1.00
   5 -21  -2    2.86    0.92
   5 -21  -2    1.71    1.23
   5  21  -2    1.93    0.83
   5  21  -2    2.72    0.81
   5  21  -2    2.27    1.03
  -5  21   2    2.18    0.86
  -4 -21   2    1.76    0.90
  -4 -21   2    1.46    0.77
   4 -21  -2    0.28    0.61
   4 -21  -2    0.97    0.97
   4  21  -2    0.16    0.70
   4  21  -2    0.87    0.75
  -4  21   2    0.64    0.67
   3 -21  -2   13.74    1.07
  -3 -21   2   11.65    1.04
   3 -21  -2   15.10    1.18
  -3  21   2   15.61    1.14
   3  21  -2   12.65    1.09
  -3  21   2   14.06    0.71
  -3  21   2   12.67    1.08
   3  21  -2   15.63    1.19
  -2 -21   2   31.84    1.31
  -2 -21   2   35.91    1.73
   2 -21  -2   32.70    1.58
  -2 -21   2   34.95    1.65
   2 -21  -2   33.59    1.63
   2  21  -2   31.44    1.65
  -2  21   2   32.78    1.63
   2  21  -2   35.75    1.67
  -2  21   2   35.03    1.64
   1 -21  -2   41.32    1.76
  -1 -21   2   39.57    1.92
   1 -21  -2   41.39    1.83
  -1 -21   2   42.42    1.76
   1 -21  -2   43.41    1.90
  -1  21   2   43.18    1.85
   1  21  -2   39.32    1.95
  -1  21   2   41.62    1.87
   1  21  -2   43.38    1.65
   1  21  -2   41.13    1.89
   1  21  -2   45.61    1.94
   0 -21  -2    1.25    0.23
   0 -21  -2    1.08    0.43
   0  21  -2    0.71    0.54
   0  21   2    1.54    0.48
   0  21  -2    0.58    0.40
   0  21  -2    0.77    0.39
  -1 -21  -2   19.12    1.20
  -1 -21  -2   18.65    1.22
  -1 -21  -2   20.58    0.97
   1 -21   2   18.09    1.22
  -1  21  -2   20.57    1.08
  -1  21  -2   19.86    1.14
   1  21   2   17.84    1.15
   1  21   2   18.92    1.22
  -1  21  -2   18.71    1.20
   2 -21   2    2.73    0.34
   2 -21   2    3.90    0.76
  -2 -21  -2    3.72    0.74
   2 -21   2    2.65    0.30
  -2 -21  -2    3.76    0.62
  -2 -21  -2    3.03    0.67
  -2  21  -2    2.60    0.63
   2  21   2    3.32    0.70
   2  21   2    1.94    0.71
  -2  21  -2    2.12    0.61
  -2  21  -2    2.73    0.63
  -3 -21  -2   -0.41    0.61
   3 -21   2    1.18    0.73
  -3 -21  -2    0.18    0.54
   3  21   2   -0.29    0.64
  -3  21  -2    1.40    0.71
  -3  21  -2    0.90    0.72
   3  21   2   -0.57    0.67
  -3  21  -2   -0.79    0.55
   4 -21   2    3.79    0.93
  -4 -21  -2    3.48    0.72
  -4 -21  -2    3.42    0.95
   4  21   2    0.99    0.98
  -4  21  -2    1.23    0.87
   4  21   2    1.22    0.79
  -4  21  -2    3.02    0.99
   5 -21   2    8.40    1.44
  -5 -21  -2    7.99    1.40
   5  21   2    6.51    1.19
  -5  21  -2    8.08    1.31
  -5  21  -2    7.51    1.23
   5  21   2    8.52    1.59
  -6 -21  -2    0.78    1.25
  -6 -21  -2   -0.71    1.26
   6 -21   2    2.05    1.35
   6  21   2   -1.90    1.40
  -6  21  -2   -1.01    1.32
  -6  21  -2   -0.76    1.13
   6 -22  -2    3.28    1.45
   6 -22  -2    1.83    1.04
  -6 -22   2    2.46    1.26
   6  22  -2    1.15    0.86
   6  22  -2    0.29    1.28
   6  22  -2    2.74    1.06
  -6  22   2    1.02    1.01
   5 -22  -2    6.96    1.35
  -5 -22   2    4.74    1.09
   5 -22  -2    7.62    1.15
   5  22  -2    6.28    1.20
   5  22  -2    3.99    1.06
  -5  22   2    7.35    1.06
   5  22  -2    5.26    0.92
   4 -22  -2   27.60    1.64
  -4 -22   2   24.94    1.80
   4 -22  -2   18.46    1.50
  -4 -22   2   23.40    1.69
  -4  22   2   21.08    1.58
   4  22  -2   22.23    1.64
   4  22  -2   21.04    1.57
  -3 -22   2   29.38    1.67
   3 -22  -2   28.97    1.60
  -3 -22   2   28.87    1.68
   3 -22  -2   25.53    1.56
   3  22  -2   30.71    1.65
  -3  22   2   28.21    1.59
   3  22  -2   28.40    1.67
   3  22  -2   31.30    1.72
  -3  22   2   28.24    1.19
  -2 -22   2   21.97    1.36
   2 -22  -2   20.65    1.26
  -2 -22   2   20.49    0.71
  -2 -22   2   20.67    0.95
  -2 -22   2   21.12    1.29
   2 -22  -2   21.63    1.26
  -2  22   2   19.59    1.22
   2  22  -2   19.76    1.27
   2  22  -2   20.39    1.21
   1 -22  -2   50.80    2.17
   1 -22  -2   50.60    2.25
  -1 -22   2   53.05    2.10
  -1 -22   2   53.72    2.32
  -1  22   2   51.05    2.22
   1  22  -2   52.15    2.28
   1  22  -2   53.85    2.30
  -1  22   2   52.79    2.21
   1  22  -2   53.72    1.99
   0 -22  -2   44.68    1.67
   0 -22   2   42.99    1.99
   0 -22  -2   42.82    1.95
   0 -22  -2   46.13    1.94
   0 -22   2   40.37    1.64
   0  22  -2   40.78    1.92
   0  22   2   43.33    1.74
   0  22  -2   43.27    1.69
   0  22   2   45.36    1.94
   0  22  -2   41.39    1.92
   0  22   2   41.90    1.87
   0  22  -2   39.74    1.91
   0  22  -2   42.68    1.59
   1 -22   2    6.04    0.75
  -1 -22  -2    7.17    0.88
  -1 -22  -2    8.42    0.59
  -1 -22  -2    6.86    0.75
  -1  22  -2    9.00    0.84
  -1  22  -2    8.36    0.83
   1  22   2    8.86    0.84
  -1  22  -2    7.65    0.73
   1  22   2    8.12    0.79
   2 -22   2   31.13    1.82
   2 -22   2   32.75    1.29
   2 -22   2   36.99    1.33
  -2 -22  -2   32.88    1.77
  -2 -22  -2   35.99    1.58
  -2 -22  -2   33.14    1.78
   2 -22   2   36.90    1.87
   2  22   2   27.71    1.88
  -2  22  -2   33.88    1.65
  -2  22  -2   37.35    1.71
  -2  22  -2   34.92    1.81
   2  22   2   35.84    1.81
  -3 -22  -2   45.58    1.94
  -3 -22  -2   46.22    2.31
   3 -22   2   49.03    2.34
   3  22   2   47.80    2.34
  -3  22  -2   43.15    2.08
  -3  22  -2   46.80    2.09
  -3  22  -2   45.35    2.30
   3  22   2   39.93    2.55
  -4 -22  -2    2.94    0.70
   4 -22   2    3.21    0.99
  -4 -22  -2    4.45    1.08
   4  22   2    4.28    1.28
  -4  22  -2    4.75    1.00
   4  22   2    6.10    1.12
  -4  22  -2    4.04    0.97
  -5 -22  -2    1.60    1.31
   5 -22   2   -1.07    1.01
  -5 -22  -2   -0.41    1.02
   5  22   2   -0.35    0.90
  -5  22  -2    1.89    1.10
   5  22   2    0.46    1.12
  -5  22  -2    0.79    1.15
   6 -22   2    1.71    1.41
  -6 -22  -2    0.90    1.34
   6  22   2   -0.44    1.10
   6  22   2   -0.41    1.33
  -6  22  -2    0.68    1.20
  -6  22  -2    0.79    1.37
  -6 -23   2    0.48    1.17
   6 -23  -2    1.87    1.07
   6 -23  -2    2.75    1.27
  -6  23   2    1.14    1.05
   6  23  -2    0.51    0.82
   6  23  -2    2.34    1.40
   6  23  -2    0.72    1.02
  -5 -23   2   -0.49    0.91
   5 -23  -2    0.46    0.84
  -5 -23   2   -0.81    1.01
   5 -23  -2    1.62    1.25
   5  23  -2    0.36    0.92
   5  23  -2   -0.76    0.93
   5  23  -2    1.44    0.80
  -5  23   2   -0.32    0.80
   4 -23  -2   21.63    1.55
  -4 -23   2   18.46    1.49
  -4 -23   2   17.70    1.60
   4 -23  -2   18.74    1.51
   4  23  -2   20.19    1.52
   4  23  -2   18.27    1.56
  -4  23   2   16.82    1.37
   3 -23  -2    2.40    0.78
  -3 -23   2    2.96    0.41
  -3 -23   2    2.49    0.78
   3 -23  -2    3.10    0.65
  -3 -23   2    2.90    0.69
   3  23  -2    2.48    0.69
  -3  23   2    2.66    0.28
   3  23  -2    3.12    0.75
  -3  23   2    2.03    0.61
  -2 -23   2    3.61    0.74
   2 -23  -2    3.76    0.65
  -2 -23   2    2.11    0.60
  -2 -23   2    3.11    0.44
   2 -23  -2    4.40    0.73
   2 -23  -2    1.83    0.58
   2  23  -2    3.08    0.67
  -2  23   2    2.70    0.58
   2  23  -2    2.17    0.72
   2  23  -2    2.84    0.59
   1 -23  -2    3.71    0.60
   1 -23  -2    4.37    0.63
  -1 -23   2    3.78    0.65
  -1 -23   2    3.27    0.56
   1 -23  -2    2.52    0.62
   1  23  -2    2.71    0.51
  -1  23   2    4.35    0.64
   1  23  -2    3.67    0.45
   1  23  -2    3.79    0.64
   0 -23   2    0.82    0.53
   0 -23  -2    2.09    0.52
   0 -23   2    0.34    0.32
   0 -23  -2    1.16    0.54
   0 -23  -2    0.62    0.22
   0  23  -2    1.03    0.54
   0  23  -2    1.36    0.50
   0  23  -2    1.08    0.47
   0  23   2    0.82    0.27
   0  23  -2    0.62    0.42
   0  23   2    1.05    0.51
   1 -23   2    2.89    0.32
   1 -23   2    2.88    0.68
  -1 -23  -2    2.81    0.65
  -1 -23  -2    3.65    0.70
  -1 -23  -2    2.45    0.39
  -1  23  -2    3.69    0.62
   1  23   2    2.20    0.58
   1  23   2    3.13    0.58
  -1  23  -2    3.13    0.67
  -1  23  -2    3.05    0.67
   2 -23   2   19.90    0.87
   2 -23   2   23.37    0.93
  -2 -23  -2   20.88    1.39
  -2 -23  -2   21.15    1.44
   2 -23   2   24.47    1.51
  -2 -23  -2   22.65    1.21
   2  23   2   19.37    1.40
  -2  23  -2   19.06    1.31
  -2  23  -2   21.66    1.32
   2  23   2   15.85    1.45
  -2  23  -2   21.59    1.44
   3 -23   2   -0.11    0.74
  -3 -23  -2    0.92    0.62
  -3 -23  -2   -0.20    0.66
  -3 -23  -2   -0.03    0.80
  -3  23  -2    0.12    0.70
   3  23   2    0.05    0.75
  -3  23  -2   -0.35    0.61
   3  23   2    0.21    0.76
  -3  23  -2   -0.92    0.70
   4 -23   2    4.61    1.10
  -4 -23  -2    1.66    0.94
  -4 -23  -2    2.02    1.02
  -4 -23  -2    1.62    0.72
   4  23   2    1.31    1.01
   4  23   2    2.60    0.96
  -4  23  -2    2.33    0.75
  -4  23  -2    1.11    0.88
  -4  23  -2    2.42    0.88
  -5 -23  -2    0.28    1.11
  -5 -23  -2   -0.04    0.77
   5 -23   2   -1.50    1.02
   5  23   2    1.09    1.04
  -5  23  -2    1.20    1.06
   5  23   2   -0.05    1.13
  -5  23  -2   -0.50    1.01
   6  23   2    1.02    1.15
   6  23   2   -2.20    1.37
   6 -24  -2    1.55    1.50
   6 -24  -2   -0.10    1.00
  -6 -24   2    3.09    1.30
   6  24  -2    0.42    0.87
  -6  24   2    1.26    1.15
   6  24  -2   -0.14    1.11
   6  24  -2    2.09    1.08
  -5 -24   2   17.21    1.75
  -5 -24   2   16.05    1.62
   5 -24  -2   15.34    1.45
   5 -24  -2   16.30    1.62
   5  24  -2   17.99    1.69
   5  24  -2   14.73    1.52
   5  24  -2   15.42    1.31
  -5  24   2   12.04    1.35
  -4 -24   2    0.11    0.89
   4 -24  -2    0.47    0.71
   4 -24  -2    0.67    1.00
  -4 -24   2    0.00    0.74
   4  24  -2    2.50    0.85
  -4  24   2    1.88    0.75
   4  24  -2    1.65    0.90
  -3 -24   2    8.87    1.05
   3 -24  -2    6.81    0.86
  -3 -24   2    8.69    1.10
   3 -24  -2    9.89    1.09
  -3 -24   2    7.96    0.56
  -3  24   2    6.94    0.42
  -3  24   2    6.43    0.81
   3  24  -2    8.41    0.93
   3  24  -2    5.31    0.84
  -2 -24   2   18.63    1.33
  -2 -24   2   17.65    0.88
  -2 -24   2   17.76    1.26
   2 -24  -2   15.73    1.16
   2 -24  -2   15.01    1.15
   2 -24  -2   18.14    1.23
  -2  24   2   13.69    1.33
  -2  24   2   18.48    1.24
   2  24  -2   17.52    1.23
   2  24  -2   16.57    1.17
   2  24  -2   14.06    1.24
  -1 -24   2   60.10    2.53
  -1 -24   2   62.24    2.77
   1 -24  -2   67.33    2.74
   1 -24  -2   69.46    2.63
   1 -24  -2   66.00    2.64
   1  24  -2   65.12    2.74
  -1  24   2   66.20    2.74
   1  24  -2   64.69    2.43
   1  24  -2   68.34    2.75
   0 -24  -2   75.91    3.04
   0 -24  -2   81.69    2.93
   0 -24   2   74.45    3.20
   0 -24  -2   79.65    3.16
   0 -24   2   74.43    2.77
   0  24  -2   72.49    3.23
   0  24  -2   78.20    3.19
   0  24   2   80.35    2.99
   0  24   2   80.19    3.14
   0  24  -2   75.25    3.16
   1 -24   2   13.92    1.15
  -1 -24  -2   13.39    1.06
  -1 -24  -2   14.17    0.80
  -1 -24  -2   13.72    1.08
   1  24   2   11.90    0.97
  -1  24  -2   15.88    1.12
  -1  24  -2   11.74    1.07
   1  24   2   13.44    1.11
  -1  24  -2   14.85    1.03
   2 -24   2   37.24    1.47
  -2 -24  -2   40.58    2.04
   2 -24   2   42.13    1.51
  -2 -24  -2   37.12    2.02
  -2 -24  -2   39.06    1.76
   2 -24   2   41.77    2.09
   2 -24   2   36.77    2.04
  -2  24  -2   38.90    1.91
  -2  24  -2   39.85    2.00
  -2  24  -2   37.15    1.85
   2  24   2   42.87    2.09
  -3 -24  -2   -0.37    0.71
  -3 -24  -2    0.72    0.60
   3 -24   2    1.77    0.86
  -3  24  -2    1.06    0.69
   3  24   2    0.26    0.75
  -3  24  -2    1.79    0.78
  -3  24  -2   -0.07    0.70
   3  24   2   -0.74    0.81
   4 -24   2   20.18    1.68
  -4 -24  -2   16.83    1.21
  -4 -24  -2   15.44    1.50
   4  24   2   15.16    1.80
   4  24   2   15.27    1.44
  -4  24  -2   22.05    1.70
  -4  24  -2   14.72    1.42
  -4  24  -2   19.21    1.36
  -5 -24  -2    4.43    1.34
  -5 -24  -2    3.54    0.85
   5 -24   2    4.47    1.25
  -5 -24  -2    0.43    1.22
  -5  24  -2    3.84    1.39
   5  24   2    3.56    1.47
  -5  24  -2    4.43    1.19
   5  24   2    2.28    1.14
  -6 -25   2    1.58    1.29
   6 -25  -2    1.75    1.28
   6  25  -2    1.80    1.22
   6  25  -2    0.59    1.00
  -6  25   2    0.42    1.07
   5 -25  -2    0.34    1.01
   5 -25  -2   -1.26    0.81
  -5 -25   2    1.10    1.01
   5  25  -2   -0.30    0.75
   5  25  -2    0.22    1.01
  -5  25   2    0.32    0.87
   5  25  -2    0.27    0.92
   4 -25  -2    0.60    0.87
  -4 -25   2   -0.66    0.77
   4 -25  -2   -0.47    0.72
  -4  25   2   -0.13    0.70
   4  25  -2    0.09    0.90
   4  25  -2   -0.27    0.80
  -3 -25   2    1.33    0.37
   3 -25  -2    0.67    0.81
  -3 -25   2    1.72    0.71
   3 -25  -2    1.83    0.65
  -3 -25   2   -0.03    0.83
  -3  25   2    1.53    0.63
   3  25  -2    1.00    0.69
  -3  25   2    1.17    0.18
   3  25  -2    1.25    0.71
   2 -25  -2    1.98    0.57
  -2 -25   2    2.95    0.70
   2 -25  -2    2.73    0.71
  -2 -25   2    2.68    0.44
  -2 -25   2    3.08    0.72
  -2  25   2    0.88    0.60
   2  25  -2    3.34    0.66
   2  25  -2    3.56    0.75
  -1 -25   2    4.40    0.73
   1 -25  -2    3.79    0.70
   1 -25  -2    3.54    0.67
  -1 -25   2    3.73    0.60
   1 -25  -2    4.18    0.64
   1  25  -2    3.27    0.63
  -1  25   2    4.88    0.72
   1  25  -2    4.91    0.65
   0 -25  -2   10.15    0.95
   0 -25  -2   10.18    0.90
   0 -25   2    8.64    0.68
   0 -25  -2    9.05    0.57
   0 -25   2   12.12    1.06
   0  25  -2    9.15    0.98
   0  25   2   10.10    0.63
   0  25  -2   11.52    0.89
   0  25   2    9.09    0.89
   0  25  -2   15.42    1.13
   0  25  -2   13.74    0.69
  -1 -25  -2    4.35    0.49
  -1 -25  -2    5.01    0.79
   1 -25   2    5.15    0.77
  -1 -25  -2    4.28    0.67
   1  25   2    4.27    0.64
  -1  25  -2    4.04    0.77
   1  25   2    3.79    0.75
  -1  25  -2    4.40    0.77
  -1  25  -2    5.37    0.69
  -2 -25  -2   11.18    1.19
   2 -25   2    8.80    0.59
   2 -25   2   10.66    0.58
  -2 -25  -2   10.68    0.90
  -2 -25  -2    9.51    0.98
   2 -25   2    9.83    1.05
   2  25   2   11.07    1.11
   2  25   2    5.87    0.95
  -2  25  -2   15.02    1.23
  -2  25  -2    9.89    0.99
  -2  25  -2   10.54    1.02
   3 -25   2    5.11    1.00
  -3 -25  -2    8.31    1.13
  -3  25  -2    6.09    0.91
  -3  25  -2    6.98    0.99
  -3  25  -2    5.54    1.03
   3  25   2    6.67    1.06
   3  25   2    4.52    1.12
   4 -25   2    0.38    0.89
  -4 -25  -2   -0.70    0.88
  -4 -25  -2    0.36    0.68
  -4  25  -2    0.58    0.94
   4  25   2   -0.46    0.93
  -4  25  -2    0.25    0.92
   4  25   2    0.24    1.10
  -5 -25  -2    0.34    0.79
  -5 -25  -2    2.48    1.23
   5 -25   2   -0.83    1.15
  -5  25  -2    0.23    1.14
  -5  25  -2   -0.06    1.04
   5  25   2   -0.72    1.06
   5  25   2    0.39    1.04
  -6 -26   2   -1.78    1.16
   6  26  -2   -1.00    1.08
  -6  26   2    1.96    1.17
   6  26  -2    0.77    1.07
  -5 -26   2    6.48    1.49
   5 -26  -2    7.47    1.20
   5 -26  -2    6.86    1.32
  -5 -26   2    7.05    1.26
  -5  26   2    6.93    1.22
   5  26  -2    6.25    1.00
   5  26  -2    5.07    1.23
   5  26  -2    7.22    1.32
  -4 -26   2   27.03    2.01
  -4 -26   2   22.51    1.74
   4 -26  -2   25.78    1.79
   4 -26  -2   25.10    1.77
  -4  26   2   25.63    1.81
   4  26  -2   26.61    1.77
   4  26  -2   25.97    1.84
  -3 -26   2   42.04    2.20
  -3 -26   2   41.77    1.54
   3 -26  -2   40.57    2.08
  -3 -26   2   37.67    2.14
   3 -26  -2   43.63    2.13
  -3  26   2   40.81    2.12
   3  26  -2   42.32    2.17
   3  26  -2   42.86    2.18
   3  26  -2   40.01    2.27
  -2 -26   2   13.57    0.81
  -2 -26   2   14.73    1.22
   2 -26  -2   14.93    1.07
   2 -26  -2   12.34    1.06
   2 -26  -2   12.83    1.09
   2  26  -2   14.36    1.04
  -2  26   2   10.19    1.28
  -2  26   2   14.09    1.10
   2  26  -2   12.21    1.07
  -1 -26   2  124.51    4.82
   1 -26  -2  124.81    4.74
   1 -26  -2  128.81    4.56
   1 -26  -2  130.93    4.59
  -1 -26   2  115.83    4.49
  -1  26   2  123.11    4.73
   1  26  -2  122.44    4.91
   1  26  -2  124.70    4.89
   1  26  -2  126.14    4.79
   0 -26   2  112.66    4.38
   0 -26  -2  115.00    4.13
   0 -26  -2  110.22    4.17
   0 -26  -2  107.50    4.30
   0  26  -2  110.06    4.31
   0  26   2  109.25    4.19
   0  26   2  110.15    4.30
   0  26  -2  113.10    4.40
   0  26  -2  110.06    4.38
  -1 -26  -2   18.54    1.26
   1 -26   2   16.64    0.80
  -1 -26  -2   18.31    1.32
   1 -26   2   19.86    1.40
   1  26   2   14.90    1.11
  -1  26  -2   19.96    1.41
  -1  26  -2   18.98    1.23
   1  26   2   16.08    1.23
  -1  26  -2   17.33    1.12
  -2 -26  -2   48.57    2.27
  -2 -26  -2   46.94    2.31
   2 -26   2   44.91    2.33
  -2  26  -2   45.96    2.20
  -2  26  -2   43.78    2.25
   2  26   2   46.87    2.32
  -3 -26  -2   25.95    1.79
  -3 -26  -2   27.92    1.88
   3 -26   2   28.26    1.94
  -3 -26  -2   26.47    1.45
  -3  26  -2   29.22    1.68
  -3  26  -2   27.83    1.64
   3  26   2   28.33    1.93
  -3  26  -2   28.53    1.90
   3  26   2   17.71    1.84
   4 -26   2   11.76    1.49
  -4 -26  -2    5.52    1.35
  -4 -26  -2    5.65    1.18
  -4 -26  -2    5.69    0.89
   4  26   2    8.89    1.42
   4  26   2    4.80    1.41
  -4  26  -2    8.60    1.24
  -4  26  -2   10.44    1.28
   5 -26   2   -0.72    1.09
  -5 -26  -2    1.42    1.25
  -5 -26  -2    0.65    0.81
  -5  26  -2    0.65    1.10
   5  26   2   -0.47    1.12
   5  26   2    1.34    1.13
  -5  26  -2    1.20    1.14
  -6 -27   2    0.86    1.20
   6 -27  -2   -0.80    1.26
   6  27  -2   -1.08    1.02
  -6  27   2    1.46    1.08
   6  27  -2   -2.10    1.27
  -5 -27   2    2.19    1.33
  -5 -27   2    2.03    1.11
   5 -27  -2    3.09    1.06
   5 -27  -2   -0.58    1.18
   5  27  -2    3.19    1.08
  -5  27   2    0.65    0.93
   5  27  -2   -0.02    0.77
   5  27  -2    2.72    1.12
  -4 -27   2   -0.76    0.85
   4 -27  -2    1.23    0.80
   4 -27  -2    1.00    0.93
   4  27  -2    1.57    0.88
   4  27  -2    0.27    0.93
  -4  27   2    1.83    0.82
   3 -27  -2    0.42    0.90
  -3 -27   2    0.18    0.67
  -3 -27   2    1.06    0.36
   3 -27  -2    1.92    0.72
  -3 -27   2    0.04    0.75
   3  27  -2    1.00    0.75
   3  27  -2    1.69    0.79
  -3  27   2    0.72    0.69
   2 -27  -2    2.48    0.63
  -2 -27   2    1.49    0.72
  -2 -27   2    1.29    0.74
   2 -27  -2    1.58    0.62
   2 -27  -2    1.54    0.67
  -2 -27   2    2.19    0.46
   2  27  -2    2.95    0.70
   2  27  -2    2.23    0.74
   2  27  -2    2.09    0.78
  -2  27   2    1.41    0.64
  -1 -27   2    0.02    0.55
  -1 -27   2    1.06    0.65
   1 -27  -2    1.18    0.61
   1 -27  -2    2.67    0.65
   1  27  -2    1.39    0.63
   1  27  -2    1.47    0.69
  -1  27   2    1.96    0.66
   1  27  -2    1.19    0.49
   0 -27  -2   11.11    0.61
   0 -27  -2   14.27    1.14
   0 -27   2    9.83    0.75
   0 -27  -2   12.38    1.09
   0 -27   2   10.13    1.02
   0  27   2    9.43    0.92
   0  27   2   10.55    0.66
   0  27  -2    9.71    0.85
   0  27  -2   11.25    1.02
   0  27  -2    9.76    1.02
   1 -27   2   29.25    1.72
  -1 -27  -2   30.45    1.64
  -1 -27  -2   30.52    1.69
   1  27   2   28.22    1.67
   1  27   2   21.63    1.46
  -1  27  -2   30.95    1.67
  -1  27  -2   28.00    1.67
   2 -27   2    2.15    0.83
  -2 -27  -2    2.16    0.81
  -2 -27  -2    2.44    0.75
  -2  27  -2    2.40    0.77
   2  27   2    0.89    0.66
  -2  27  -2    2.25    0.77
   2  27   2    3.18    0.84
  -3 -27  -2    0.68    0.64
  -3 -27  -2    0.50    0.77
   3 -27   2    0.82    0.89
  -3  27  -2    0.96    0.80
  -3  27  -2   -0.45    0.73
   3  27   2   -0.26    0.85
  -3  27  -2   -0.14    0.91
   3  27   2   -0.91    0.71
  -4 -27  -2   -0.37    0.94
   4 -27   2   -0.78    0.93
  -4 -27  -2   -0.39    0.67
  -4  27  -2   -0.05    0.97
  -4  27  -2    1.22    1.00
   4  27   2   -0.11    0.96
   4  27   2    0.22    1.03
   5 -27   2    0.18    1.17
  -5 -27  -2    0.86    1.22
  -5 -27  -2    1.35    1.27
  -5  27  -2    1.65    1.20
   5  27   2    0.57    1.11
   5  27   2    2.18    1.30
  -5  27  -2    3.63    1.33
   6 -28  -2    0.97    1.46
  -6 -28   2    0.29    1.27
   6  28  -2    0.25    1.33
   6  28  -2    1.02    1.18
  -6  28   2    1.57    1.12
   5 -28  -2    2.91    1.05
  -5 -28   2    1.51    1.15
  -5 -28   2    1.36    1.25
   5 -28  -2    0.57    1.30
   5  28  -2    2.10    1.04
  -5  28   2    1.55    0.96
   5  28  -2    2.76    1.16
   4 -28  -2   13.16    1.32
  -4 -28   2   11.22    1.32
   4  28  -2   11.17    1.31
   4  28  -2   15.47    1.51
  -4  28   2   13.99    1.38
   3 -28  -2   -0.79    0.71
  -3 -28   2    0.56    0.71
  -3 -28   2    0.66    0.36
   3 -28  -2   -0.28    0.65
   3  28  -2    0.29    0.79
   3  28  -2    0.01    0.71
  -3  28   2    0.29    0.65
   2 -28  -2   13.83    1.10
  -2 -28   2   13.05    1.23
  -2 -28   2   15.33    1.26
   2 -28  -2   11.99    1.10
  -2  28   2   11.49    1.10
   2  28  -2   17.76    1.37
  -2  28   2    8.85    1.31
   2  28  -2   15.06    1.07
  -1 -28   2   37.78    2.04
   1 -28  -2   34.84    1.82
  -1 -28   2   33.40    1.72
   1 -28  -2   36.85    1.91
   1  28  -2   39.90    2.08
   1  28  -2   39.04    1.84
  -1  28   2   38.50    1.97
   1  28  -2   37.97    1.96
   0 -28  -2   64.46    2.42
   0 -28  -2   61.91    2.78
   0 -28  -2   62.81    2.67
   0 -28   2   64.74    2.88
   0  28  -2   58.40    2.80
   0  28  -2   63.85    2.70
   0  28   2   61.13    2.47
   0  28  -2   63.96    2.87
   0  28   2   63.76    2.75
  -1 -28  -2   12.28    1.10
  -1 -28  -2   13.76    1.20
   1 -28   2   12.86    1.22
  -1  28  -2    9.73    0.91
   1  28   2   11.80    1.14
   1  28   2    8.68    0.89
  -1  28  -2    8.51    1.00
  -1  28  -2   11.10    1.08
   2 -28   2    4.80    0.98
  -2 -28  -2    4.51    0.92
  -2 -28  -2    2.96    0.98
   2  28   2    3.99    0.87
  -2  28  -2    3.44    0.77
   2  28   2    0.53    0.67
  -2  28  -2    3.85    0.79
  -2  28  -2    3.78    0.90
   3 -28   2   16.43    1.48
  -3 -28  -2   18.58    1.54
   3  28   2    8.38    1.38
  -3  28  -2   19.81    1.60
  -3  28  -2   16.39    1.36
  -3  28  -2   16.00    1.34
   3  28   2   13.49    1.45
  -4 -28  -2    6.30    1.31
   4 -28   2    9.65    1.43
   4  28   2    5.64    1.33
   4  28   2    8.05    1.37
  -4  28  -2    4.23    1.17
  -4  28  -2    6.48    1.18
   5 -28   2   -0.87    1.19
  -5 -28  -2    0.67    1.32
  -5  28  -2    0.65    1.13
  -5  28  -2   -1.70    1.15
   5  28   2    0.92    1.28
   5  28   2    2.32    1.29
  -6 -29   2    1.96    1.33
   6 -29  -2    1.25    1.25
  -6 -29   2    1.51    1.39
   6  29  -2    1.40    1.27
   6  29  -2    2.06    1.10
  -6  29   2   -0.18    1.11
  -5 -29   2    1.63    1.10
   5 -29  -2    0.95    1.06
  -5 -29   2    1.88    1.22
   5  29  -2    1.17    0.83
   5  29  -2    1.84    1.16
   5  29  -2    0.44    1.09
  -5  29   2   -0.91    0.92
  -4 -29   2    0.31    0.90
   4 -29  -2    0.54    0.81
  -4 -29   2   -1.10    0.92
   4  29  -2   -0.23    0.86
  -4  29   2    0.76    0.76
   4  29  -2   -0.99    0.93
   3 -29  -2   21.15    1.61
  -3 -29   2   22.10    1.05
   3 -29  -2   22.22    1.71
  -3 -29   2   26.71    1.88
   3 -29  -2   23.70    1.56
  -3 -29   2   25.73    1.82
   3  29  -2   25.19    1.77
   3  29  -2   24.64    1.56
  -3  29   2   25.34    1.69
   2 -29  -2   31.91    1.81
   2 -29  -2   30.90    1.75
   2 -29  -2   29.70    1.84
  -2 -29   2   31.79    1.94
   2  29  -2   30.24    1.87
   2  29  -2   32.64    1.73
  -2  29   2   30.74    1.79
  -1 -29   2    2.92    0.68
   1 -29  -2    3.49    0.74
   1 -29  -2    3.91    0.80
   1 -29  -2    3.66    0.72
  -1 -29   2    3.65    0.83
  -1  29   2    3.96    0.77
   1  29  -2    3.68    0.69
   1  29  -2    3.84    0.80
   0 -29  -2    0.90    0.65
   0 -29   2    1.42    0.68
   0 -29  -2    1.70    0.71
   0 -29   2   -0.33    0.45
   0  29   2    0.98    0.31
   0  29  -2    1.10    0.51
   0  29  -2    1.85    0.72
   0  29  -2    1.94    0.75
   0  29   2    1.40    0.63
   1 -29   2    3.62    0.47
  -1 -29  -2    3.64    0.78
   1 -29   2    6.02    1.00
   1  29   2    3.43    0.78
   1  29   2    2.94    0.62
  -1  29  -2    3.01    0.73
   2 -29   2   14.77    1.33
  -2 -29  -2   11.26    1.19
  -2  29  -2   12.41    1.20
   2  29   2   12.49    1.21
  -2  29  -2   13.20    1.16
  -2  29  -2   16.75    1.30
   3 -29   2    0.28    0.90
  -3 -29  -2    0.53    0.81
  -3 -29  -2    1.21    0.67
  -3 -29  -2    0.11    0.91
  -3  29  -2   -0.48    0.66
   3  29   2   -0.77    0.73
  -3  29  -2   -0.19    0.75
  -3  29  -2   -0.18    0.81
   3  29   2    1.03    0.93
  -4 -29  -2    1.06    1.08
  -4 -29  -2   -0.53    0.66
   4 -29   2   -0.40    1.00
   4  29   2    0.92    1.02
   4  29   2   -0.71    0.97
  -4  29  -2   -0.57    0.93
  -4  29  -2   -0.56    0.81
  -4  29  -2   -0.52    0.94
  -5 -29  -2    1.64    1.32
   5 -29   2    0.11    1.19
  -5  29  -2    1.22    1.35
   5  29   2    0.99    1.21
  -5  29  -2    0.95    1.23
  -6 -30   2   -1.10    1.32
   6 -30  -2    0.96    1.50
  -6  30   2   -0.15    1.09
   6  30  -2    2.02    1.23
   6  30  -2    0.62    1.22
   5 -30  -2    0.67    1.10
  -5 -30   2    1.79    1.43
  -5 -30   2    0.76    1.07
   5 -30  -2    1.32    1.03
   5  30  -2    0.77    1.22
   5  30  -2    0.90    1.05
  -5  30   2    0.57    0.96
   4 -30  -2   14.44    1.44
   4 -30  -2   15.43    1.72
  -4 -30   2   16.86    1.68
   4  30  -2   18.45    1.74
  -4  30   2   15.86    1.52
   4  30  -2   15.68    1.49
   3 -30  -2   -0.16    0.78
  -3 -30   2    1.90    0.85
   3 -30  -2    1.47    0.80
  -3 -30   2    0.79    0.38
  -3 -30   2    1.34    0.98
   3 -30  -2    0.11    0.73
   3  30  -2    0.42    0.81
  -3  30   2    0.28    0.70
   3  30  -2    0.00    0.76
  -2 -30   2   12.85    1.23
   2 -30  -2   14.68    1.26
   2 -30  -2   13.74    1.19
  -2 -30   2   13.59    1.29
  -2  30   2   15.57    1.33
   2  30  -2   14.18    1.10
   2  30  -2   12.20    1.15
   1 -30  -2   45.38    2.07
   1 -30  -2   40.11    1.97
  -1 -30   2   39.61    2.14
   1 -30  -2   40.99    2.08
   1  30  -2   41.21    1.93
   1  30  -2   39.04    2.17
   1  30  -2   38.61    2.10
  -1  30   2   38.16    2.11
   0 -30  -2   15.73    1.28
   0 -30  -2   14.23    1.20
   0 -30   2   17.11    1.41
   0  30  -2   15.33    1.36
   0  30   2   13.96    1.20
   0  30   2   14.30    0.80
   0  30  -2   14.43    1.41
   0  30  -2   14.48    1.06
   1 -30   2   20.16    1.53
  -1 -30  -2   18.76    1.46
  -1 -30  -2   17.28    1.42
   1  30   2   17.55    1.41
  -1  30  -2   20.09    1.49
   1  30   2   13.66    1.14
  -1  30  -2   12.97    1.12
  -2 -30  -2    1.08    0.76
   2 -30   2    1.47    0.84
   2 -30   2    0.57    0.96
  -2  30  -2    1.48    0.85
  -2  30  -2    1.87    0.78
   2  30   2    0.99    0.71
   2  30   2    0.40    0.73
  -3 -30  -2   27.61    1.95
   3 -30   2   20.60    1.73
  -3 -30  -2   22.44    1.46
  -3 -30  -2   21.05    1.75
   3  30   2   18.16    1.68
  -3  30  -2   22.42    1.58
  -3  30  -2   24.07    1.79
   3  30   2   16.78    1.81
  -3  30  -2   27.70    1.89
  -4 -30  -2    0.83    0.73
  -4 -30  -2    2.63    1.19
   4 -30   2    0.78    1.12
   4  30   2   -0.61    1.16
  -4  30  -2    1.03    1.13
  -4  30  -2    0.55    1.07
   4  30   2    0.55    1.08
  -4  30  -2    0.92    0.88
   5 -30   2   -0.52    1.18
  -5 -30  -2    0.08    1.30
   5  30   2   -1.80    1.13
  -5  30  -2    0.03    1.17
  -5  30  -2   -0.87    1.08
   5  30   2   -1.01    1.10
   5 -31  -2   -1.01    1.10
  -5 -31   2    0.61    1.16
   5 -31  -2   -0.41    0.99
  -5 -31   2   -0.03    1.21
   5  31  -2    2.38    1.19
   5  31  -2    0.00    1.14
  -5  31   2   -1.00    0.98
   5  31  -2   -0.32    0.81
   4 -31  -2    0.75    0.91
  -4 -31   2    2.04    1.08
   4 -31  -2    2.19    1.15
   4  31  -2    1.41    0.95
   4  31  -2    3.79    1.16
  -4  31   2    1.65    0.88
  -3 -31   2    3.25    0.48
   3 -31  -2    2.94    1.04
  -3 -31   2    0.68    0.88
   3 -31  -2    3.18    0.86
   3 -31  -2    2.77    0.88
  -3 -31   2    3.29    1.02
  -3  31   2    3.37    0.85
   3  31  -2    2.64    0.92
   3  31  -2    2.36    0.91
   2 -31  -2    6.50    0.95
   2 -31  -2    3.88    0.85
  -2 -31   2    7.13    1.09
  -2 -31   2    5.83    0.99
   2 -31  -2    6.29    0.88
  -2  31   2    5.77    0.94
   2  31  -2    6.26    1.05
   2  31  -2    6.42    0.88
   1 -31  -2    6.17    0.91
  -1 -31   2    8.48    1.07
   1 -31  -2    5.62    0.90
   1 -31  -2    6.03    0.87
   1  31  -2    5.92    1.15
   1  31  -2    8.72    0.87
   1  31  -2    7.37    1.00
  -1  31   2    5.71    0.88
   0 -31  -2   27.47    1.71
   0 -31   2   27.15    1.77
   0 -31  -2   25.70    1.59
   0  31   2   27.23    1.22
   0  31  -2   25.89    1.47
   0  31  -2   29.21    1.77
   0  31   2   26.79    1.68
  -1 -31  -2   37.61    2.09
   1 -31   2   37.34    2.16
  -1  31  -2   37.56    2.04
  -1  31  -2   38.08    1.82
  -1  31  -2   37.00    1.78
   1  31   2   35.58    2.06
   1  31   2   28.15    1.77
  -1  31  -2   40.04    2.13
   2 -31   2   14.61    1.40
  -2 -31  -2   14.00    1.29
   2 -31   2   13.42    1.44
  -2  31  -2   11.65    1.16
  -2  31  -2   14.68    1.28
   2  31   2   12.68    1.28
   2  31   2    8.29    1.18
   3 -31   2    4.74    1.18
  -3 -31  -2    2.76    1.01
  -3  31  -2    2.71    1.14
   3  31   2    1.72    1.02
  -3  31  -2    3.14    1.01
   3  31   2    2.64    1.09
  -4 -31  -2   -0.72    1.02
   4 -31   2   -1.31    1.11
  -4  31  -2   -0.66    1.05
   4  31   2   -0.40    1.14
   4  31   2    1.15    1.17
  -4  31  -2    1.28    1.19
   5 -31   2    5.72    1.55
  -5 -31  -2    7.55    1.67
  -5  31  -2    6.81    1.47
   5  31   2    6.54    1.57
   5  31   2    4.59    1.33
  -5  31  -2    5.72    1.38
   5 -32  -2    0.03    1.32
   5 -32  -2    2.46    1.18
  -5 -32   2    1.35    1.19
   5  32  -2    1.17    1.17
   5  32  -2    0.85    1.26
  -5  32   2    0.33    0.99
  -4 -32   2   10.66    1.52
   4 -32  -2   10.69    1.62
  -4 -32   2   10.57    1.49
   4 -32  -2   12.30    1.46
   4  32  -2   13.39    1.60
   4  32  -2   11.90    1.45
  -4  32   2   14.75    1.51
   3 -32  -2   12.57    1.43
  -3 -32   2   13.46    1.49
   3 -32  -2   12.58    1.24
   3 -32  -2   14.65    1.41
   3  32  -2   16.18    1.39
  -3  32   2   14.83    1.41
   3  32  -2   17.65    1.55
  -2 -32   2    0.99    0.87
   2 -32  -2    0.18    0.71
   2 -32  -2    0.79    0.87
   2 -32  -2    0.15    0.74
   2  32  -2   -0.05    0.78
  -2  32   2   -0.37    0.70
   2  32  -2    0.36    0.68
  -1 -32   2    4.52    0.94
   1 -32  -2    8.41    1.06
   1 -32  -2    5.46    0.89
  -1  32   2    6.45    0.98
   1  32  -2    5.52    0.78
   1  32  -2    5.22    0.93
   0 -32  -2    3.79    0.84
   0 -32   2    2.39    0.61
   0 -32   2    3.14    0.88
   0 -32  -2    2.69    0.79
   0  32  -2    3.56    0.67
   0  32  -2    4.84    0.93
   0  32   2    3.98    0.42
   0  32   2    3.92    0.83
   0  32  -2    3.70    0.94
  -1 -32  -2    2.14    0.86
  -1 -32  -2    0.83    0.73
   1 -32   2    0.56    0.83
  -1  32  -2    0.60    0.92
  -1  32  -2    0.61    0.56
   1  32   2    0.45    0.55
  -1  32  -2    0.71    0.79
   1  32   2    1.46    0.77
   2 -32   2   11.83    1.34
  -2 -32  -2   13.78    1.36
  -2 -32  -2   10.78    1.28
   2  32   2   10.61    1.27
  -2  32  -2    8.66    1.13
  -2  32  -2   12.61    1.32
   2  32   2    7.12    1.09
  -3 -32  -2    5.71    0.93
   3 -32   2   10.51    1.44
  -3 -32  -2    7.99    1.29
  -3  32  -2    8.29    1.31
   3  32   2   10.95    1.45
   3  32   2    5.16    1.21
  -3  32  -2    8.44    1.17
  -4 -32  -2    2.38    1.23
   4 -32   2    2.67    1.21
   4  32   2    1.09    1.04
   4  32   2    1.98    1.25
  -4  32  -2    1.64    1.09
  -5 -32  -2   -0.32    1.30
   5 -32   2   -0.21    1.38
   5  32   2   -0.23    1.41
  -5  32  -2    3.37    1.46
  -5  32  -2    0.14    1.19
   5  32   2   -1.50    1.06
  -5 -33   2    0.58    1.26
  -5 -33   2   -0.09    1.14
   5  33  -2    1.49    1.13
   5  33  -2   -0.38    1.01
  -5  33   2    0.71    0.98
  -4 -33   2    2.09    1.21
   4 -33  -2    1.66    1.27
   4 -33  -2    1.29    0.99
   4  33  -2    1.43    1.08
  -4  33   2    2.60    1.02
   4  33  -2    3.50    1.21
   3 -33  -2   22.23    1.79
  -3 -33   2   18.77    1.65
   3 -33  -2   26.61    1.84
  -3 -33   2   18.17    1.64
   3 -33  -2   21.15    1.54
  -3  33   2   25.45    1.82
   3  33  -2   20.88    1.62
   3  33  -2   17.96    1.57
   2 -33  -2   11.58    1.15
   2 -33  -2    9.33    1.14
  -2 -33   2   11.06    1.30
  -2 -33   2   11.83    1.37
   2  33  -2   13.53    1.37
  -2  33   2   12.92    1.30
   2  33  -2   10.00    1.03
   1 -33  -2   20.08    1.60
  -1 -33   2   14.76    1.42
   1 -33  -2   17.97    1.44
   1  33  -2   17.65    1.24
   1  33  -2   16.77    1.54
   1  33  -2   19.85    1.56
  -1  33   2   22.29    1.58
   0 -33   2   15.34    1.03
   0 -33   2   12.24    1.26
   0 -33  -2   13.45    1.26
   0 -33  -2   11.53    1.25
   0  33   2   10.47    1.15
   0  33  -2   17.83    1.48
   0  33  -2   14.20    1.09
   0  33   2   13.15    0.75
   1 -33   2    7.38    1.12
  -1 -33  -2   10.44    1.21
   1  33   2    8.52    0.93
   1  33   2    8.74    1.15
  -1  33  -2   10.32    1.19
  -1  33  -2    8.56    0.91
  -2 -33  -2   10.22    1.32
   2 -33   2    6.21    1.19
  -2 -33  -2    7.39    1.22
   2 -33   2    7.59    1.21
  -2  33  -2    9.24    1.15
   2  33   2    7.58    1.22
   2  33   2    6.54    1.08
  -2  33  -2    8.47    1.12
   3 -33   2    0.25    1.03
  -3 -33  -2   -0.27    0.93
  -3 -33  -2    0.69    1.02
  -3  33  -2   -1.52    0.84
   3  33   2    1.06    1.12
   3  33   2   -0.08    0.95
  -3  33  -2   -0.37    0.85
  -3  33  -2    0.72    0.97
   4 -33   2    3.08    1.30
  -4 -33  -2    6.21    1.44
  -4  33  -2    2.94    1.12
   4  33   2    4.65    1.25
  -4  33  -2    2.62    1.14
   4  33   2    2.79    1.18
   5  33   2   -1.81    1.18
  -5 -34   2    1.62    1.24
   5 -34  -2    0.36    1.26
  -5  34   2    0.64    1.05
   5  34  -2    1.02    1.17
   4 -34  -2    1.94    1.25
  -4 -34   2    1.34    1.16
   4 -34  -2   -0.73    0.85
   4 -34  -2    0.25    0.91
  -4  34   2   -0.15    0.88
   4  34  -2    0.69    1.11
   4  34  -2    0.38    1.08
  -3 -34   2    0.83    0.99
   3 -34  -2    1.78    0.90
   3 -34  -2    1.02    0.86
   3  34  -2    0.72    0.77
  -3  34   2    1.62    0.93
   3  34  -2    1.00    0.93
  -2 -34   2    1.15    0.90
   2 -34  -2    1.10    0.79
   2 -34  -2    1.11    0.87
  -2  34   2    1.00    0.80
   2  34  -2    1.46    0.74
   2  34  -2    0.71    0.87
   1 -34  -2    3.65    0.89
   1 -34  -2    2.96    0.80
  -1 -34   2    2.16    0.90
   1  34  -2    3.47    0.96
   1  34  -2    2.79    0.68
   1  34  -2    3.78    1.02
  -1  34   2    2.55    0.81
   0 -34   2    6.24    0.83
   0 -34  -2    6.30    0.97
   0 -34  -2    7.10    1.02
   0 -34   2    6.75    1.10
   0  34   2    5.88    0.93
   0  34  -2    6.55    1.14
   0  34  -2    6.64    0.79
   0  34  -2    5.37    0.98
  -1 -34  -2    5.29    1.10
   1 -34   2    5.04    1.12
  -1 -34  -2    5.53    1.06
   1  34   2    6.39    1.04
  -1  34  -2    6.10    1.05
   1  34   2    5.00    0.76
  -1  34  -2    5.35    0.76
  -2 -34  -2   -0.42    0.82
  -2 -34  -2    0.91    0.87
   2 -34   2    0.27    0.90
  -2  34  -2    0.61    0.86
   2  34   2   -0.62    0.72
  -2  34  -2    0.36    0.82
   2  34   2    0.58    0.84
  -3 -34  -2    1.95    0.78
  -3 -34  -2    1.89    1.07
   3 -34   2    2.22    1.14
   3  34   2    5.51    1.31
   3  34   2    4.25    1.16
  -3  34  -2    3.98    1.07
  -3  34  -2    3.79    1.03
   4 -34   2   -0.93    1.19
  -4 -34  -2   -0.50    1.16
  -4  34  -2    1.02    1.09
   4  34   2   -1.85    1.09
  -4  34  -2   -0.84    1.00
  -5 -35   2    0.63    1.27
  -5 -35   2   -0.82    1.16
   5  35  -2   -1.19    1.26
  -5  35   2    0.35    1.12
   5  35  -2    0.16    1.12
  -4 -35   2    3.76    1.21
   4 -35  -2    1.76    1.08
  -4 -35   2    2.60    1.21
   4 -35  -2    1.16    0.91
   4 -35  -2    0.53    1.24
   4  35  -2    1.94    1.17
   4  35  -2    1.21    1.12
  -4  35   2    0.83    0.98
  -3 -35   2    8.98    1.46
   3 -35  -2   11.56    1.25
   3 -35  -2   14.92    1.49
  -3 -35   2   13.00    1.54
   3 -35  -2   13.19    1.55
  -3  35   2   13.11    1.44
   3  35  -2   12.05    1.32
   3  35  -2    8.49    1.24
   2 -35  -2    7.24    1.14
  -2 -35   2    6.19    1.13
   2 -35  -2    6.54    1.10
   2 -35  -2    6.86    1.02
  -2 -35   2    6.68    1.11
   2  35  -2    8.08    1.23
  -2  35   2    7.28    1.13
   2  35  -2    7.73    1.00
   1 -35  -2    5.56    1.02
  -1 -35   2    4.25    1.04
   1 -35  -2    5.77    0.98
   1 -35  -2    7.27    0.97
  -1  35   2    4.59    0.90
   1  35  -2    5.44    1.14
   1  35  -2    8.07    1.14
   1  35  -2    5.95    0.86
   0 -35   2   13.72    1.46
   0 -35  -2   10.41    1.25
   0 -35  -2    7.04    1.06
   0  35   2   10.23    1.17
   0  35  -2    8.73    0.91
   0  35  -2   11.13    1.28
   0  35  -2   11.05    1.36
  -1 -35  -2   27.84    1.94
  -1 -35  -2   27.67    1.80
   1 -35   2   27.94    2.00
   1  35   2   27.22    1.56
  -1  35  -2   26.55    1.95
   1  35   2   27.06    1.92
  -1  35  -2   25.04    1.50
  -2 -35  -2   16.64    1.63
   2 -35   2   14.82    1.56
   2  35   2   12.64    1.38
   2  35   2   16.87    1.63
  -2  35  -2   19.99    1.76
  -2  35  -2   14.84    1.50
  -2  35  -2   15.59    1.31
  -3 -35  -2    2.58    1.13
  -3 -35  -2    2.75    0.81
   3 -35   2    3.53    1.19
  -3  35  -2    3.04    1.03
   3  35   2    1.69    1.19
   3  35   2    2.03    1.08
  -3  35  -2    2.84    1.01
   4 -35   2    1.44    1.31
  -4 -35  -2   -0.62    1.25
  -4  35  -2    3.51    1.19
   4  35   2    1.49    1.23
  -4  35  -2    1.39    1.08
   4  35   2    0.61    1.08
  -5 -36   2    0.76    1.30
  -5 -36   2    1.59    1.31
  -5  36   2    0.32    1.08
   5  36  -2    0.49    1.37
   4 -36  -2    1.86    1.12
  -4 -36   2    0.78    1.10
   4 -36  -2    0.61    0.90
  -4 -36   2    1.26    1.20
   4 -36  -2    2.54    1.32
  -4  36   2    1.05    0.95
   4  36  -2    1.91    1.19
   4  36  -2   -1.48    1.03
  -3 -36   2    1.64    1.04
   3 -36  -2    1.27    0.79
   3 -36  -2    1.18    0.94
   3  36  -2    1.49    1.00
  -3  36   2    0.80    0.90
   3  36  -2    2.88    0.96
   2 -36  -2    5.31    0.96
  -2 -36   2    6.78    1.24
   2 -36  -2    5.27    1.05
   2  36  -2    7.92    1.01
  -2  36   2    5.22    1.02
   2  36  -2    4.20    1.04
   1 -36  -2   -0.14    0.82
  -1 -36   2   -1.71    0.80
  -1 -36   2    0.28    0.68
  -1  36   2    0.42    0.82
   1  36  -2    0.63    0.94
   1  36  -2   -0.10    0.59
   1  36  -2    0.49    0.85
   0 -36  -2    2.19    0.92
   0 -36   2    3.61    1.02
   0  36  -2    3.56    0.70
   0  36   2    2.97    0.91
   0  36  -2    2.14    0.97
   0  36  -2    3.14    1.05
   1 -36   2    3.32    1.02
  -1 -36  -2    2.54    0.95
   1  36   2    3.94    1.10
  -1  36  -2    2.84    0.70
   1  36   2    3.53    0.70
  -1  36  -2    4.12    1.04
  -1  36  -2    2.66    1.01
   2 -36   2    0.99    1.03
  -2 -36  -2   -0.54    0.90
  -2  36  -2   -0.16    0.89
  -2  36  -2    1.32    0.93
   2  36   2   -1.24    0.66
   2  36   2   -0.29    0.88
  -3 -36  -2    1.05    0.80
   3 -36   2   -0.53    1.03
  -3 -36  -2    1.55    1.14
  -3  36  -2   -0.33    0.93
   3  36   2   -2.23    0.94
   3  36   2   -0.14    1.08
  -3  36  -2   -1.17    1.04
  -4 -36  -2    1.90    1.32
   4 -36   2    2.86    1.44
  -4  36  -2    0.86    1.10
   4  36   2   -0.62    1.13
   4  36   2    0.68    1.23
  -4  36  -2    0.86    1.10
  -5 -37   2    4.15    1.49
   5 -37  -2    1.80    1.10
   5 -37  -2    0.39    1.21
   5  37  -2    4.46    1.35
   5  37  -2    2.08    1.26
  -5  37   2    2.08    1.23
  -4 -37   2   -0.20    1.16
   4 -37  -2    0.23    0.90
   4 -37  -2   -0.16    1.32
   4 -37  -2    0.05    1.05
   4  37  -2    0.14    1.13
  -4  37   2    1.16    0.99
   4  37  -2    0.03    1.07
   3 -37  -2   12.81    1.29
  -3 -37   2    9.68    1.43
   3 -37  -2   10.42    1.54
   3 -37  -2   11.71    1.34
  -3  37   2   11.63    1.40
   3  37  -2    9.69    1.41
   3  37  -2   11.87    1.24
  -2 -37   2   24.59    1.77
   2 -37  -2   25.24    1.87
   2 -37  -2   25.41    1.75
   2 -37  -2   22.89    1.83
  -2 -37   2   22.02    1.93
  -2  37   2   20.72    1.71
   2  37  -2   22.24    1.85
   2  37  -2   24.46    1.61
  -1 -37   2    3.70    1.05
   1 -37  -2    3.93    0.96
   1 -37  -2    1.88    0.92
   1 -37  -2    2.06    0.81
   1  37  -2    2.34    0.97
   1  37  -2    2.67    0.74
  -1  37   2    2.42    0.86
   0 -37  -2    2.24    0.89
   0 -37  -2    3.34    0.95
   0 -37   2    1.19    0.96
   0  37  -2    2.60    0.66
   0  37  -2    1.67    0.87
   0  37   2    2.50    0.94
  -1 -37  -2   14.97    1.54
   1 -37   2   16.57    1.73
   1  37   2   15.66    1.60
  -1  37  -2   16.00    1.54
  -1  37  -2   17.34    1.24
   2 -37   2   14.75    1.71
  -2 -37  -2   16.10    1.55
  -2 -37  -2   16.39    1.68
  -2  37  -2   16.23    1.19
   2  37   2   10.70    1.46
  -2  37  -2   12.36    1.44
   2  37   2   13.96    1.38
   3 -37   2   -0.38    1.07
  -3 -37  -2   -1.09    1.05
   3  37   2   -0.64    0.89
  -3  37  -2    0.12    0.98
   3  37   2   -0.05    1.20
  -4 -37  -2    0.34    1.29
   4 -37   2   -0.82    1.32
   4  37   2    0.85    1.25
  -4  37  -2    2.78    1.19
   4  37   2    1.60    1.23
   4 -38  -2    0.57    0.94
  -4 -38   2    1.46    1.20
   4 -38  -2   -1.02    1.05
   4  38  -2    0.73    1.10
   4  38  -2   -0.42    1.19
  -4  38   2   -0.49    0.95
   3 -38  -2    0.33    1.11
   3 -38  -2    2.14    0.96
   3 -38  -2    0.54    0.96
  -3 -38   2   -0.05    1.05
   3  38  -2    3.75    1.04
  -3  38   2    1.25    0.98
   3  38  -2    0.40    0.87
  -2 -38   2    0.92    0.92
  -2 -38   2    2.65    1.10
   2 -38  -2    1.40    0.96
   2 -38  -2    0.53    0.95
   2  38  -2    1.32    0.82
   2  38  -2    2.68    1.10
  -2  38   2    1.87    0.98
   2  38  -2    2.30    1.11
   1 -38  -2    0.50    0.90
  -1 -38   2    0.79    0.94
  -1 -38   2   -1.17    0.65
   1 -38  -2    0.56    0.89
  -1  38   2   -0.62    0.74
   1  38  -2   -0.41    0.61
   1  38  -2   -0.26    0.80
   1  38  -2   -0.32    1.01
   0 -38   2    0.20    0.98
   0 -38  -2   -1.63    0.73
   0 -38  -2    0.31    0.85
   0  38   2    0.18    0.93
   0  38  -2   -0.15    0.92
   0  38  -2   -0.19    1.07
   0  38  -2    0.49    0.63
   1 -38   2    1.66    1.07
  -1  38  -2   -1.30    0.97
  -1  38  -2    0.23    0.96
   1  38   2    1.17    0.97
  -1  38  -2    0.49    0.60
   2 -38   2    0.59    1.11
  -2 -38  -2   -0.25    0.98
  -2  38  -2    0.63    1.02
   2  38   2   -0.49    0.97
  -2  38  -2    0.15    0.62
   2  38   2    0.55    0.80
   3 -38   2   -1.44    1.10
  -3 -38  -2   -0.16    1.12
  -3  38  -2   -0.64    1.01
   3  38   2   -0.78    1.18
   3  38   2   -0.23    0.91
   4 -38   2   -1.55    1.31
  -4  38  -2    2.04    1.34
  -4  38  -2    0.30    1.13
   4  38   2    1.47    1.29
   4  38   2    0.32    1.10
  -4 -39   2   -0.61    1.17
   4 -39  -2    1.46    0.99
   4  39  -2   -0.62    1.13
   4  39  -2   -0.27    0.97
  -4  39   2   -0.39    1.03
   3 -39  -2    6.87    1.13
  -3 -39   2    7.07    1.43
   3 -39  -2    6.51    1.34
   3  39  -2    4.81    1.19
  -3  39   2    6.65    1.28
   3  39  -2    5.09    1.02
   2 -39  -2   15.20    1.54
   2 -39  -2   16.97    1.55
  -2 -39   2   15.69    1.50
  -2 -39   2   18.02    1.88
   2 -39  -2   18.69    1.75
   2  39  -2   16.00    1.72
   2  39  -2   17.34    1.40
  -2  39   2   14.86    1.55
   2  39  -2   15.35    1.65
   1 -39  -2    2.19    0.92
   1 -39  -2    2.56    0.98
   1 -39  -2    1.82    0.97
  -1 -39   2    2.38    1.04
   1  39  -2    1.77    0.70
  -1  39   2    1.29    0.92
   1  39  -2    1.86    1.03
   0 -39   2    4.90    1.19
   0 -39  -2    3.95    0.98
   0 -39  -2    4.34    1.08
   0  39  -2    1.33    0.97
   0  39  -2    5.49    0.79
   0  39   2    4.86    1.16
   0  39  -2    5.37    1.28
   1 -39   2   13.91    1.60
  -1 -39  -2   15.11    1.64
  -1  39  -2   15.40    1.22
  -1  39  -2   18.47    1.75
  -1  39  -2   14.44    1.67
   1  39   2   15.34    1.66
  -2 -39  -2    4.01    1.16
  -2 -39  -2    7.28    1.35
   2 -39   2    6.28    1.35
  -2  39  -2    4.84    1.15
   2  39   2    7.16    1.33
   3 -39   2    1.20    1.28
  -3 -39  -2    2.90    1.32
   3  39   2   -0.05    0.98
  -3  39  -2    2.17    1.26
  -4  39  -2    1.98    1.22
   4  39   2    2.28    1.24
   4  39   2    2.11    1.38
   4 -40  -2    4.37    1.16
  -4 -40   2    4.14    1.40
   4 -40  -2    3.09    1.28
   4  40  -2    4.36    1.18
  -4  40   2    4.68    1.34
   4  40  -2    4.50    1.41
   3 -40  -2    0.19    1.06
   3 -40  -2   -0.06    0.93
   3 -40  -2   -0.87    0.92
  -3 -40   2    1.19    1.21
   3  40  -2    0.21    1.03
   3  40  -2    0.20    0.93
  -3  40   2   -1.84    0.90
  -2 -40   2    2.46    1.17
  -2 -40   2    2.10    1.04
   2 -40  -2    2.79    0.99
   2 -40  -2    4.61    1.13
   2  40  -2    2.86    0.91
  -2  40   2    3.13    1.01
   2  40  -2    2.48    1.14
  -1 -40   2    3.21    1.18
   1 -40  -2    4.15    1.07
   1  40  -2    5.16    0.87
   1  40  -2    5.90    1.35
   1  40  -2    4.52    1.09
  -1  40   2    3.94    1.03
   0 -40  -2    1.85    0.91
   0 -40   2    1.76    1.05
   0 -40  -2    1.02    0.96
   0  40  -2    2.32    1.05
   0  40   2    1.92    1.05
   0  40  -2    1.58    0.71
   1 -40   2    0.83    1.09
  -1 -40  -2   -0.57    0.88
  -1 -40  -2   -0.99    0.86
   1  40   2    0.15    0.95
  -1  40  -2   -0.55    0.62
  -1  40  -2    1.57    1.14
  -2 -40  -2    0.86    1.04
   2 -40   2   -1.03    1.11
  -2  40  -2   -0.16    0.99
  -2  40  -2    1.03    1.13
   2  40   2    0.73    1.04
  -3 -40  -2    4.76    1.41
   3 -40   2    5.18    1.55
   3  40   2    4.10    1.47
  -3  40  -2    2.82    1.26
  -4 -41   2   -0.24    1.23
   4 -41  -2    0.98    1.04
   4  41  -2    0.91    1.20
  -4  41   2    0.36    1.15
   3 -41  -2    3.20    1.23
  -3 -41   2    5.96    1.44
  -3 -41   2    3.56    1.23
   3 -41  -2    3.24    1.10
   3 -41  -2    1.76    1.16
  -3  41   2    5.35    1.28
   3  41  -2    3.18    1.25
   3  41  -2    3.31    1.07
  -2 -41   2    7.35    1.48
   2 -41  -2    8.10    1.11
   2 -41  -2    7.38    1.32
  -2  41   2    7.50    1.23
   2  41  -2    6.18    1.04
   2  41  -2    7.85    1.40
   1 -41  -2    2.37    0.97
   1 -41  -2    2.38    1.05
   1 -41  -2    2.27    1.12
  -1 -41   2    2.20    1.13
   1  41  -2    2.02    1.26
   1  41  -2    2.18    1.04
  -1  41   2    1.38    0.96
   1  41  -2    2.61    0.75
   0 -41  -2    0.19    1.00
   0 -41  -2   -0.50    0.82
   0 -41   2    2.54    1.19
   0  41   2    1.21    1.04
   0  41  -2    1.03    1.09
   0  41  -2    0.77    0.64
   1 -41   2    6.22    1.39
  -1 -41  -2    4.98    1.26
   1  41   2    7.37    1.34
  -1  41  -2    7.61    1.42
  -1  41  -2    5.90    1.30
   2 -41   2    7.21    1.43
   2  41   2    6.80    1.40
  -2  41  -2    6.83    1.36
   3 -41   2    3.97    1.47
  -3 -41  -2    2.29    1.33
   3  41   2    3.61    1.48
  -3  41  -2    2.13    1.25
  -4 -42   2   -0.22    1.26
   4 -42  -2    2.61    1.19
  -4 -42   2   -2.99    1.25
   4 -42  -2    1.09    1.39
   4  42  -2    1.12    1.19
   4  42  -2    0.58    1.07
  -4  42   2   -0.12    1.16
   3 -42  -2   -1.16    0.89
  -3 -42   2   -0.76    1.16
   3 -42  -2   -0.42    0.98
   3  42  -2   -0.21    0.83
   3  42  -2   -1.76    1.04
  -3  42   2    0.22    1.01
  -2 -42   2    1.72    1.24
  -2 -42   2    1.77    1.09
   2 -42  -2    1.05    1.01
   2 -42  -2    0.40    0.99
   2  42  -2    1.98    1.20
   2  42  -2    1.35    0.88
  -2  42   2    1.44    1.03
   1 -42  -2    4.12    1.20
   1 -42  -2    3.39    1.14
  -1 -42   2    4.25    1.30
   1  42  -2    2.50    1.12
   1  42  -2    2.89    0.81
  -1  42   2    3.02    1.12
   0 -42   2    2.43    1.20
   0 -42  -2    1.72    1.10
   0  42  -2    3.00    0.76
   0  42   2    1.46    1.09
   0  42  -2    1.75    1.12
   1 -42   2    0.25    1.17
  -1 -42  -2    2.85    1.11
  -1  42  -2    3.14    1.23
   1  42   2    2.06    1.08
  -2 -42  -2   -0.67    1.02
   2 -42   2    2.30    1.36
  -2 -42  -2    1.17    1.19
   2  42   2    2.28    1.27
  -2  42  -2    3.01    1.30
   3 -42   2    1.67    1.31
   3  42   2    0.07    1.20
  -3  42  -2   -0.34    1.17
   3 -43  -2    0.02    1.01
   3 -43  -2    2.09    1.20
   3  43  -2   -0.82    0.94
   3  43  -2    0.25    1.05
  -3  43   2    0.49    1.12
   2 -43  -2    7.58    1.45
  -2 -43   2   10.53    1.67
   2 -43  -2    8.09    1.24
   2  43  -2    8.19    1.13
   2  43  -2   10.00    1.63
  -2  43   2    8.88    1.46
  -1 -43   2    0.40    1.20
   1 -43  -2    0.22    1.00
  -1  43   2    1.28    0.93
   1  43  -2    0.54    1.17
   1  43  -2    1.17    0.79
   0 -43  -2    0.24    1.03
   0 -43   2    1.33    1.14
   0  43   2    0.66    1.04
   0  43  -2    2.20    1.18
   1 -43   2   10.13    1.64
  -1  43  -2    5.04    1.34
  -2 -43  -2    0.24    1.19
   2 -43   2   -0.70    1.13
  -2  43  -2    1.49    1.17
   2  43   2   -1.58    1.05
   3 -43   2    1.77    1.42
  -3 -43  -2    1.01    1.31
   3  43   2    1.20    1.20
  -3  43  -2    2.59    1.28
   3 -44  -2    0.27    0.97
  -3 -44   2   -0.51    1.33
  -3  44   2   -0.45    1.00
   3  44  -2    0.18    1.04
   3  44  -2   -0.32    1.04
   2 -44  -2    2.22    1.07
   2 -44  -2    1.23    1.14
   2  44  -2    0.56    0.92
   2  44  -2    1.70    1.25
  -2  44   2    1.08    1.07
   1 -44  -2    7.10    1.32
  -1 -44   2    5.74    1.53
   1  44  -2    7.66    1.01
  -1  44   2    7.13    1.26
   0 -44   2    7.25    1.54
   0 -44  -2    6.89    1.40
   0  44  -2    5.12    1.27
   0  44   2    7.30    1.35
  -1 -44  -2    0.84    1.09
   1 -44   2    0.38    1.24
   1  44   2    1.68    1.28
  -1  44  -2   -1.21    1.02
  -2 -44  -2    1.01    1.31
   2 -44   2    0.05    1.33
  -2  44  -2   -0.20    1.21
   2  44   2    1.30    1.23
   3 -45  -2    0.87    1.05
  -3 -45   2   -0.07    1.35
   3 -45  -2    1.10    1.32
   3  45  -2   -0.95    1.10
  -3  45   2    2.01    1.17
   3  45  -2    1.10    1.08
   2 -45  -2    4.32    1.31
   2 -45  -2    3.83    1.17
   2 -45  -2    4.15    1.29
  -2 -45   2    4.48    1.43
   2  45  -2    4.19    1.45
  -2  45   2    4.09    1.24
   2  45  -2    3.78    1.00
   1 -45  -2    2.03    0.98
   1 -45  -2    0.81    1.06
  -1 -45   2    2.66    1.37
  -1  45   2    1.23    1.07
   1  45  -2    4.03    1.33
   0 -45  -2    0.53    1.12
   0 -45   2    0.27    1.16
   0  45  -2    1.54    1.24
  -1 -45  -2    1.96    1.27
   1 -45   2    2.06    1.35
  -1  45  -2    1.50    1.18
   2 -45   2    1.39    1.44
  -2 -45  -2    0.69    1.32
  -2  45  -2    2.61    1.37
   3  46  -2   -2.09    1.20
  -2 -46   2   -0.56    1.31
   2 -46  -2    0.74    1.08
  -2  46   2   -0.59    1.01
   2  46  -2    0.83    1.17
  -1 -46   2    4.48    1.43
   1 -46  -2    4.88    1.36
  -1  46   2    4.05    1.30
   1  46  -2    1.95    1.34
   0 -46   2    3.79    1.38
   0 -46  -2    6.37    1.49
   0  46  -2    7.08    1.45
   0  46   2    3.06    1.29
   1 -46   2    0.63    1.31
  -1 -46  -2    0.95    1.21
  -1  46  -2   -0.46    1.13
   1  46   2    1.17    1.11
   2 -46   2   -1.15    1.30
  -2  46  -2    0.19    1.29
  -2 -47   2    1.87    1.48
   2 -47  -2   -0.30    1.07
   2  47  -2   -1.62    1.08
  -2  47   2   -0.11    1.06
  -1 -47   2    1.21    1.35
   1 -47  -2    1.54    1.24
  -1  47   2    0.53    1.23
   0 -47  -2    0.37    1.24
   0 -47   2    1.58    1.41
   0  47   2    1.03    1.23
   0  47  -2   -0.29    1.19
   1 -47   2    0.57    1.33
   1  47   2   -0.33    1.19
   2  48  -2    0.32    1.37
  -1 -48   2    5.75    1.67
   1  48  -2    8.35    1.67
   0 -48   2    6.42    1.56
   0 -48  -2    7.64    1.51
   0  48  -2    9.81    1.75
  -1 -48  -2    2.43    1.37
   1 -48   2    1.69    1.41
  -1  48  -2   -0.97    1.38
   1  48   2    1.85    1.29
  -1  48  -2    0.40    1.27
   7   0  -3   -0.13    1.02
  -7   0   3   -0.72    0.97
   7   0  -3    1.17    1.23
   6   0  -3    0.67    0.99
  -6   0   3    0.57    0.88
   6   0  -3    0.35    0.81
   6   0  -3    0.64    0.99
   5   0  -3   -1.31    0.72
  -5   0   3    0.95    0.68
   5   0  -3    0.64    0.70
   5   0  -3    0.50    0.58
  -4   0   3    1.06    0.50
   4   0  -3    0.36    0.44
   4   0  -3    0.20    0.50
  -4   0   3    0.28    0.40
   4   0  -3    0.23    0.56
   3   0  -3   -0.01    0.29
   3   0  -3    0.44    0.43
   3   0  -3    0.68    0.45
  -3   0   3    0.35    0.34
  -3   0   3    0.36    0.30
   2   0  -3    0.41    0.38
   2   0  -3    0.00    0.28
  -2   0   3    0.14    0.19
  -2   0   3   -0.06    0.22
   2   0  -3   -0.30    0.18
   2   0  -3   -0.32    0.19
   2   0  -3   -0.14    0.22
   2   0  -3   -0.02    0.24
  -1   0   3   -0.08    0.24
   1   0  -3   -0.16    0.22
   0   0   3   -0.05    0.05
   0   0   3   -0.41    0.24
   0   0   3   -0.09    0.15
   0   0  -3    0.01    0.13
   0   0  -3    0.14    0.26
   0   0  -3    0.00    0.25
   0   0  -3   -0.15    0.12
  -1   0  -3    0.99    0.33
   1   0   3   -0.16    0.23
   1   0   3    0.12    0.26
  -1   0  -3    0.21    0.29
  -1   0  -3   -0.15    0.24
  -2   0  -3   -0.52    0.39
   2   0   3   -0.12    0.37
  -2   0  -3    0.79    0.46
   2   0   3    0.10    0.33
  -2   0  -3   -0.20    0.35
  -3   0  -3    0.17    0.53
  -3   0  -3   -0.55    0.50
  -3   0  -3    0.11    0.54
   3   0   3    0.85    0.51
  -4   0  -3   -0.36    0.68
  -4   0  -3   -0.75    0.70
   4   0   3   -1.07    0.64
  -4   0  -3    0.34    0.67
  -5   0  -3    0.18    0.91
   5   0   3    1.28    0.96
  -5   0  -3   -1.05    0.84
  -5   0  -3    0.51    0.88
   6   0   3    2.12    1.21
  -6   0  -3   -0.50    1.08
  -6   0  -3   -0.71    0.93
   7  -1  -3    3.21    1.26
   7  -1  -3    0.71    1.07
  -7  -1   3    1.13    1.04
   7   1  -3    1.28    1.24
   7   1  -3   -0.58    1.17
  -7   1   3    0.90    1.04
   6  -1  -3    1.59    0.93
   6  -1  -3    2.43    1.07
  -6  -1   3    2.50    0.97
   6  -1  -3    1.41    0.85
  -6   1   3    0.61    0.84
   6   1  -3    0.18    0.74
   6   1  -3    0.99    1.00
   6   1  -3    0.46    1.02
   5  -1  -3    2.62    0.67
   5  -1  -3    2.70    0.80
  -5  -1   3    3.82    0.76
   5  -1  -3    3.74    0.82
   5   1  -3    3.08    0.88
   5   1  -3    2.26    0.74
  -5   1   3    3.57    0.78
   5   1  -3    4.41    0.77
  -4  -1   3   17.35    1.08
   4  -1  -3   16.97    1.09
  -4  -1   3   17.41    1.13
   4  -1  -3   15.02    1.10
   4  -1  -3   18.15    1.09
   4   1  -3   16.91    1.09
  -4   1   3   18.94    1.09
  -4   1   3   18.25    1.16
   4   1  -3   16.14    1.09
   4   1  -3   13.87    1.09
  -3  -1   3   79.97    3.05
   3  -1  -3   79.83    3.03
  -3  -1   3   83.69    3.05
   3  -1  -3   81.01    3.28
   3  -1  -3   83.58    3.04
  -3   1   3   84.24    3.05
   3   1  -3   81.25    3.04
  -3   1   3   84.19    3.05
   3   1  -3   81.44    3.30
   3   1  -3   82.30    3.05
   2  -1  -3   72.47    2.43
   2  -1  -3   68.90    2.60
   2  -1  -3   73.14    2.60
   2  -1  -3   71.01    2.51
  -2  -1   3   71.09    2.53
  -2  -1   3   72.03    2.54
   2  -1  -3   72.38    2.81
   2  -1  -3   73.19    2.53
   2   1  -3   73.73    2.84
   2   1  -3   70.59    2.52
   2   1  -3   72.41    2.43
   2   1  -3   71.75    2.62
  -2   1   3   61.20    2.51
  -2   1   3   70.33    2.52
  -1  -1   3    0.58    0.26
   1  -1  -3    0.53    0.25
   1   1  -3    0.61    0.25
  -1   1   3    0.44    0.26
   1   1  -3    0.56    0.25
   0  -1  -3   86.19    3.02
   0  -1   3   85.11    2.85
   0  -1  -3   82.52    2.89
   0  -1  -3   85.75    2.95
   0  -1   3   86.97    2.98
   0  -1  -3   86.91    2.96
   0   1   3   86.35    2.97
   0   1   3   82.98    2.84
   0   1  -3   85.81    2.99
   0   1  -3   86.01    2.89
   0   1  -3   88.79    2.97
   0   1  -3   85.05    2.97
  -1  -1  -3   83.93    3.05
  -1  -1  -3   85.58    2.91
   1  -1   3   86.84    2.98
   1  -1   3   81.98    3.07
   1  -1   3   85.11    3.06
  -1  -1  -3   84.96    3.11
  -1  -1  -3   82.16    2.99
   1   1   3   83.57    3.07
   1   1   3   83.56    3.01
   1   1   3   83.52    3.05
   1   1   3   85.15    2.83
  -1   1  -3   88.41    2.97
  -1   1  -3   88.43    3.06
  -1   1  -3   82.09    2.90
   2  -1   3   74.90    2.90
   2  -1   3   76.34    2.95
  -2  -1  -3   78.07    2.73
  -2  -1  -3   78.43    2.93
  -2  -1  -3   77.41    2.87
  -2   1  -3   77.01    2.80
   2   1   3   74.85    2.94
  -2   1  -3   73.00    2.71
   2   1   3   75.87    2.91
  -2   1  -3   78.74    2.92
  -3  -1  -3    2.42    0.65
  -3  -1  -3    1.51    0.55
  -3  -1  -3    2.32    0.66
   3  -1   3    2.68    0.61
  -3   1  -3    2.70    0.63
  -3   1  -3    2.07    0.57
   3   1   3    3.54    0.66
  -3   1  -3    2.75    0.61
  -4  -1  -3    5.47    0.89
  -4  -1  -3    5.11    0.93
  -4  -1  -3    5.40    0.90
   4  -1   3    4.11    0.86
  -4   1  -3    6.55    0.89
   4   1   3    7.79    1.04
  -4   1  -3    6.77    0.94
  -4   1  -3    5.89    0.94
  -5  -1  -3    5.64    1.07
  -5  -1  -3    3.53    1.02
   5  -1   3    6.23    1.23
  -5  -1  -3    5.76    1.06
  -5   1  -3    4.02    0.95
   5   1   3    6.62    1.24
  -5   1  -3    4.40    1.02
  -5   1  -3    4.55    1.08
  -6  -1  -3   -0.48    1.14
   6  -1   3   -0.18    1.13
  -6  -1  -3    0.11    0.96
  -6   1  -3   -0.46    0.96
  -6   1  -3    0.58    1.14
   6   1   3    0.12    1.13
   7  -2  -3    1.52    1.07
   7  -2  -3   -1.14    0.97
  -7  -2   3    0.03    1.05
   7   2  -3   -0.93    1.12
   7   2  -3   -1.24    1.12
  -7   2   3   -0.25    0.98
   6  -2  -3    1.73    1.04
   6  -2  -3    1.63    0.83
   6  -2  -3    0.83    0.98
  -6  -2   3    1.29    0.89
  -6   2   3    1.05    0.85
   6   2  -3    1.20    0.80
   6   2  -3    0.53    1.02
   6   2  -3    0.73    0.88
  -5  -2   3   15.16    1.23
   5  -2  -3   19.88    1.41
   5  -2  -3   15.77    1.34
   5  -2  -3   18.08    1.28
   5   2  -3   17.29    1.26
   5   2  -3   18.29    1.34
   5   2  -3   13.90    1.30
  -5   2   3   18.88    1.31
   4  -2  -3    6.04    0.79
  -4  -2   3    7.29    0.73
  -4  -2   3    7.22    0.75
   4  -2  -3    7.21    0.78
   4  -2  -3    6.63    0.70
  -4   2   3    7.98    0.73
   4   2  -3    7.12    0.84
   4   2  -3    6.92    0.78
   4   2  -3    8.00    0.76
  -4   2   3    7.81    0.79
  -3  -2   3   14.96    0.86
  -3  -2   3   13.47    0.88
   3  -2  -3   12.97    0.88
   3  -2  -3   14.26    0.84
   3  -2  -3   15.72    0.65
   3  -2  -3   16.01    0.94
  -3   2   3   15.91    0.88
   3   2  -3   15.87    0.94
  -3   2   3   15.73    0.90
   3   2  -3   15.06    0.95
  -2  -2   3   20.40    0.86
   2  -2  -3   20.28    0.82
   2  -2  -3   20.41    1.01
   2  -2  -3   18.93    0.89
   2  -2  -3   19.01    0.87
   2  -2  -3   22.56    1.03
  -2  -2   3   20.07    0.87
   2  -2  -3   19.63    0.83
   2   2  -3   21.00    0.92
   2   2  -3   20.11    0.84
   2   2  -3   19.94    0.84
   2   2  -3   20.47    0.89
   2   2  -3   20.77    1.08
  -2   2   3   16.39    0.83
  -2   2   3   19.16    0.85
  -1  -2   3   14.12    0.72
  -1  -2   3   14.70    0.57
   1  -2  -3   14.94    0.71
  -1  -2   3   14.25    0.57
   1   2  -3   14.53    0.71
   1   2  -3   14.05    0.77
   0  -2   3    1.24    0.30
   0  -2  -3    2.20    0.20
   0  -2  -3    2.02    0.31
   0  -2  -3    2.17    0.20
   0  -2  -3    2.15    0.36
   0  -2  -3    2.06    0.34
   0  -2   3    2.00    0.23
   0   2  -3    1.87    0.31
   0   2   3    2.16    0.23
   0   2   3    2.15    0.33
   0   2  -3    2.52    0.32
   0   2  -3    2.03    0.22
   0   2  -3    1.99    0.21
  -1  -2  -3   18.83    0.87
   1  -2   3   19.82    0.90
   1  -2   3   18.28    0.88
   1  -2   3   19.01    0.92
  -1  -2  -3   17.65    0.90
  -1  -2  -3   18.47    0.92
  -1   2  -3   18.77    0.88
   1   2   3   19.04    0.86
   1   2   3   19.49    0.88
   1   2   3   19.59    0.92
   1   2   3   17.90    0.93
  -1   2  -3   17.59    0.87
  -1   2  -3   18.10    0.86
   2  -2   3    5.53    0.56
  -2  -2  -3    5.20    0.58
  -2  -2  -3    4.27    0.56
   2  -2   3    7.24    0.63
  -2  -2  -3    4.29    0.57
   2  -2   3    5.77    0.65
   2   2   3    6.55    0.61
  -2   2  -3    5.61    0.61
  -2   2  -3    4.22    0.55
   2   2   3    6.30    0.67
  -2   2  -3    5.76    0.55
  -3  -2  -3    7.00    0.75
  -3  -2  -3    7.59    0.80
  -3  -2  -3    8.66    0.91
   3  -2   3    7.07    0.80
   3   2   3    6.87    0.79
  -3   2  -3    8.65    0.84
  -3   2  -3    9.70    0.90
  -3   2  -3    8.63    0.82
  -4  -2  -3    1.65    0.74
  -4  -2  -3    1.27    0.78
   4  -2   3    1.81    0.81
  -4  -2  -3    0.70    0.74
   4   2   3    0.92    0.72
  -4   2  -3    0.96    0.72
  -4   2  -3    1.95    0.73
  -4   2  -3    2.62    0.82
   5  -2   3    0.35    0.92
  -5  -2  -3   -0.30    0.88
  -5  -2  -3    0.25    0.79
  -5  -2  -3   -0.41    0.77
   5   2   3   -0.09    0.88
  -5   2  -3   -0.26    0.80
  -5   2  -3    1.19    0.74
  -5   2  -3   -0.41    0.88
  -5   2  -3    1.45    0.97
   6  -2   3   -0.75    1.13
  -6  -2  -3   -0.30    0.94
  -6  -2  -3    0.55    1.13
  -6   2  -3   -0.82    0.97
  -6   2  -3   -1.51    0.99
   6   2   3    2.30    1.26
  -7  -3   3    0.27    1.01
   7  -3  -3    2.03    1.26
   7  -3  -3    2.53    1.15
   7   3  -3    3.78    1.28
  -7   3   3    2.88    1.12
   7   3  -3    0.98    1.12
  -6  -3   3    9.09    1.23
   6  -3  -3    7.65    1.05
   6  -3  -3    6.04    1.09
   6  -3  -3    7.89    1.14
   6   3  -3    7.34    1.23
   6   3  -3    5.81    1.17
   6   3  -3    5.19    1.02
  -6   3   3    6.13    1.04
   5  -3  -3    9.80    1.12
   5  -3  -3   11.66    1.06
  -5  -3   3    9.71    1.02
   5  -3  -3    7.23    0.97
   5   3  -3    8.83    1.04
   5   3  -3    8.63    0.94
  -5   3   3    9.40    1.03
   4  -3  -3   18.85    1.17
   4  -3  -3   17.66    1.17
  -4  -3   3   20.44    1.25
   4  -3  -3   17.88    1.16
  -4  -3   3   19.70    1.16
  -4   3   3   22.63    1.19
   4   3  -3   18.91    1.17
  -4   3   3   21.60    1.23
   4   3  -3   18.48    1.30
   4   3  -3   20.28    1.18
  -3  -3   3   30.45    1.34
  -3  -3   3   27.95    1.29
   3  -3  -3   29.33    1.30
   3  -3  -3   28.53    1.39
   3  -3  -3   29.94    1.11
   3  -3  -3   28.81    1.35
   3   3  -3   29.33    1.29
   3   3  -3   28.02    1.42
  -3   3   3   30.94    1.30
  -3   3   3   29.14    1.31
   3   3  -3   26.92    1.35
  -2  -3   3  174.95    6.01
   2  -3  -3  172.26    5.56
   2  -3  -3  179.90    6.50
  -2  -3   3  176.15    6.01
   2  -3  -3  178.43    5.94
   2  -3  -3  176.14    5.98
   2  -3  -3  177.60    5.99
   2   3  -3  174.88    6.00
  -2   3   3  175.15    5.99
  -2   3   3  153.96    5.98
   2   3  -3  174.46    6.19
   2   3  -3  174.37    5.55
   2   3  -3  177.56    6.01
   2   3  -3  177.57    6.56
  -1  -3   3    0.73    0.15
  -1  -3   3    1.01    0.30
   1  -3  -3    0.84    0.26
  -1  -3   3    0.80    0.16
   1   3  -3    0.83    0.14
   1   3  -3    1.27    0.15
   1   3  -3    1.03    0.31
   1   3  -3    0.88    0.27
   0  -3  -3  145.25    4.82
   0  -3   3  137.30    4.53
   0  -3   3  137.86    4.86
   0  -3  -3  141.85    4.86
   0  -3  -3  141.28    4.82
   0  -3  -3  142.50    4.51
   0   3  -3  140.81    4.59
   0   3  -3  138.49    4.75
   0   3  -3  146.88    4.85
   0   3   3  140.38    4.51
   0   3  -3  139.75    4.85
   0   3   3  142.91    4.84
   1  -3   3   77.34    2.81
  -1  -3  -3   77.98    2.80
   1  -3   3   73.56    2.82
  -1  -3  -3   77.12    2.70
  -1  -3  -3   80.13    2.82
   1  -3   3   78.53    2.71
   1   3   3   79.47    2.83
   1   3   3   74.29    2.58
  -1   3  -3   76.59    2.66
   1   3   3   74.80    2.80
  -1   3  -3   78.17    2.81
  -1   3  -3   79.71    2.72
   1   3   3   74.71    2.79
  -2  -3  -3   79.51    2.91
   2  -3   3   73.43    2.80
  -2  -3  -3   75.05    2.81
  -2  -3  -3   77.71    2.72
   2  -3   3   70.33    2.89
   2  -3   3   75.59    2.88
  -2   3  -3   76.12    2.74
  -2   3  -3   75.28    2.68
  -2   3  -3   74.08    2.88
   2   3   3   77.31    2.88
  -3  -3  -3   37.74    1.63
   3  -3   3   35.87    1.84
  -3  -3  -3   35.97    1.75
  -3  -3  -3   36.67    1.81
  -3   3  -3   37.54    1.70
  -3   3  -3   35.25    1.71
   3   3   3   43.67    1.93
  -3   3  -3   37.90    1.84
   4  -3   3   45.60    2.30
  -4  -3  -3   42.94    2.21
  -4  -3  -3   42.86    2.16
  -4  -3  -3   42.17    1.97
  -4   3  -3   42.25    2.01
  -4   3  -3   43.19    2.21
  -4   3  -3   40.53    2.00
   4   3   3   43.33    2.27
  -5  -3  -3    8.56    1.15
  -5  -3  -3    6.72    1.08
   5  -3   3    7.04    1.19
  -5  -3  -3    8.78    1.23
  -5   3  -3    7.93    1.08
  -5   3  -3    7.99    1.00
   5   3   3    8.02    1.28
  -5   3  -3    8.06    1.09
  -5   3  -3    9.03    1.24
  -6  -3  -3   -0.41    1.07
  -6  -3  -3   -0.15    0.93
   6  -3   3   -0.42    1.14
   6   3   3    0.67    1.21
  -6   3  -3    1.31    1.02
  -6   3  -3    0.75    1.11
   7  -4  -3    0.54    1.17
  -7  -4   3    1.78    1.13
   7  -4  -3   -1.26    1.21
  -7   4   3    0.06    0.98
   7   4  -3   -0.25    1.19
   7   4  -3   -0.90    1.13
   6  -4  -3    6.74    1.01
   6  -4  -3    6.02    1.16
   6  -4  -3    3.93    1.04
  -6  -4   3    5.11    1.05
   6   4  -3    5.95    1.02
  -6   4   3    6.07    1.05
   6   4  -3    5.52    1.17
   6   4  -3    4.36    0.99
   5  -4  -3   -0.83    0.68
   5  -4  -3   -0.37    0.72
  -5  -4   3   -0.13    0.64
   5  -4  -3    0.87    0.59
   5   4  -3    0.23    0.69
  -5   4   3    1.54    0.67
   5   4  -3   -0.01    0.74
   5   4  -3    0.75    0.61
  -4  -4   3   10.18    0.83
   4  -4  -3    8.97    0.88
   4  -4  -3   10.35    0.87
  -4  -4   3   11.96    0.95
   4  -4  -3   10.96    0.86
   4   4  -3   10.31    0.87
  -4   4   3   13.54    0.95
   4   4  -3   10.81    0.65
   4   4  -3    9.63    0.94
  -4   4   3   10.25    0.86
   4   4  -3    9.86    0.93
   3  -4  -3    8.81    0.75
   3  -4  -3    7.41    0.39
   3  -4  -3    7.74    0.66
  -3  -4   3    8.39    0.67
   3  -4  -3    7.77    0.62
  -3  -4   3    8.20    0.64
   3   4  -3    8.20    0.79
  -3   4   3    9.80    0.69
   3   4  -3    8.63    0.55
   3   4  -3    8.66    0.75
  -3   4   3    8.33    0.64
   3   4  -3    7.65    0.60
  -2  -4   3    8.78    0.54
   2  -4  -3    9.08    0.50
   2  -4  -3    7.62    0.62
  -2  -4   3    7.79    0.55
   2  -4  -3    9.43    0.63
   2  -4  -3    8.93    0.48
   2   4  -3    8.80    0.52
   2   4  -3    7.87    0.56
   2   4  -3   10.27    0.76
   2   4  -3    9.34    0.56
  -2   4   3    7.75    0.50
  -2   4   3    8.87    0.52
   2   4  -3    8.48    0.51
   1  -4  -3    1.32    0.31
   1  -4  -3    0.76    0.25
  -1  -4   3    0.87    0.18
  -1  -4   3    0.61    0.27
   1   4  -3    1.14    0.24
   1   4  -3    0.86    0.28
   1   4  -3    0.91    0.17
   1   4  -3    1.12    0.17
   1   4  -3    0.70    0.27
   0  -4   3   79.41    2.74
   0  -4   3   78.15    2.85
   0  -4  -3   80.30    2.70
   0  -4   3   81.11    2.88
   0  -4  -3   82.46    2.83
   0  -4  -3   82.63    2.93
   0  -4  -3   82.12    2.82
   0  -4   3   82.06    2.75
   0   4   3   82.53    2.84
   0   4  -3   79.35    2.80
   0   4  -3   80.53    2.86
   0   4  -3   80.77    3.09
   0   4  -3   83.60    2.74
   0   4  -3   85.81    2.87
   0   4   3   81.13    2.70
   1  -4   3    6.21    0.50
   1  -4   3    5.56    0.51
  -1  -4  -3    6.14    0.58
  -1  -4  -3    5.81    0.48
   1  -4   3    5.93    0.44
  -1  -4  -3    6.00    0.55
  -1   4  -3    5.92    0.43
  -1   4  -3    5.82    0.52
   1   4   3    6.04    0.54
   1   4   3    6.73    0.52
   1   4   3    5.71    0.47
   1   4   3    4.64    0.43
  -1   4  -3    6.42    0.50
  -2  -4  -3   12.85    0.89
  -2  -4  -3   11.74    0.83
   2  -4   3   13.64    0.81
   2  -4   3   11.53    0.86
  -2  -4  -3   14.71    0.85
   2  -4   3   13.62    0.86
  -2   4  -3   13.61    0.79
   2   4   3   12.14    0.83
  -2   4  -3   12.42    0.88
   2   4   3   12.25    0.91
  -2   4  -3   13.48    0.84
  -3  -4  -3   40.00    1.87
  -3  -4  -3   39.86    1.76
  -3  -4  -3   35.47    1.86
   3  -4   3   42.57    1.97
   3   4   3   42.16    1.97
  -3   4  -3   38.97    1.72
  -3   4  -3   38.78    1.70
  -3   4  -3   39.83    1.90
  -4  -4  -3    1.48    0.67
   4  -4   3    1.71    0.81
  -4  -4  -3    2.01    0.73
  -4   4  -3    1.35    0.66
  -4   4  -3    2.95    0.83
  -4   4  -3    3.77    0.87
   4   4   3    2.13    0.84
  -4   4  -3    1.86    0.71
  -5  -4  -3    1.10    0.91
   5  -4   3    1.31    0.98
  -5  -4  -3    1.49    0.90
  -5  -4  -3    1.13    0.96
  -5   4  -3    0.72    0.75
  -5   4  -3    1.15    0.99
   5   4   3    1.02    0.93
  -5   4  -3    0.67    0.88
  -6  -4  -3    0.19    1.08
   6  -4   3   -0.25    1.19
  -6  -4  -3    1.23    1.16
   6   4   3    1.98    1.25
  -6   4  -3    1.44    1.17
  -6   4  -3    1.99    1.06
   7  -5  -3    0.56    1.24
   7  -5  -3    1.68    1.15
  -7  -5   3   -0.83    1.00
   7   5  -3    1.76    1.14
  -7   5   3    0.30    1.03
   7   5  -3    1.14    1.17
   6  -5  -3    0.68    0.82
   6  -5  -3   -0.24    1.01
  -6  -5   3    0.91    0.86
   6  -5  -3    0.18    0.76
   6   5  -3    0.69    0.82
  -6   5   3    1.02    0.85
   6   5  -3    0.86    0.96
   6   5  -3    0.95    0.98
   5  -5  -3    0.39    0.78
  -5  -5   3   -0.48    0.61
   5  -5  -3    0.59    0.72
   5  -5  -3   -0.19    0.56
   5   5  -3    0.29    0.57
   5   5  -3    0.74    0.75
   5   5  -3    0.76    0.76
  -5   5   3   -0.31    0.59
   4  -5  -3   16.89    1.10
  -4  -5   3   15.35    1.09
  -4  -5   3   14.95    1.03
  -4  -5   3   15.63    0.76
   4  -5  -3   14.73    1.04
   4  -5  -3   14.92    1.09
  -4   5   3   16.28    1.10
   4   5  -3   16.28    0.79
  -4   5   3   15.34    1.02
   4   5  -3   13.85    1.10
   4   5  -3   15.42    1.06
   4   5  -3   13.26    1.14
   3  -5  -3   47.75    1.71
  -3  -5   3   45.26    1.91
  -3  -5   3   47.42    1.83
   3  -5  -3   47.60    1.89
  -3  -5   3   47.27    1.90
   3  -5  -3   49.12    1.73
   3  -5  -3   47.29    1.99
   3  -5  -3   48.71    1.96
   3   5  -3   44.86    1.93
  -3   5   3   45.96    1.89
  -3   5   3   47.18    1.89
   3   5  -3   47.25    1.90
   3   5  -3   46.51    2.09
   2  -5  -3   44.84    1.59
   2  -5  -3   42.24    1.59
  -2  -5   3   44.70    1.70
   2  -5  -3   43.11    1.77
  -2  -5   3   42.34    1.63
  -2  -5   3   42.71    1.64
   2  -5  -3   43.84    1.69
  -2   5   3   42.47    1.60
   2   5  -3   41.09    1.66
  -2   5   3   41.63    1.61
   2   5  -3   42.08    1.63
   2   5  -3   41.11    1.61
   2   5  -3   42.20    1.87
   2   5  -3   42.92    1.58
   1  -5  -3    9.26    0.55
   1  -5  -3    8.98    0.58
  -1  -5   3    9.38    0.48
  -1  -5   3    9.73    0.62
   1   5  -3    9.86    0.46
   1   5  -3    8.84    0.46
  -1   5   3    9.33    0.40
  -1   5   3    9.57    0.41
   1   5  -3    9.40    0.50
   1   5  -3    9.35    0.60
   0  -5   3   46.26    1.77
   0  -5  -3   47.59    1.68
   0  -5   3   45.70    1.73
   0  -5  -3   48.53    1.71
   0  -5  -3   46.10    1.84
   0  -5   3   49.49    1.71
   0  -5   3   47.74    1.75
   0  -5  -3   47.72    1.70
   0   5  -3   50.58    1.76
   0   5   3   49.11    1.70
   0   5  -3   47.52    1.75
   0   5   3   46.90    1.72
   0   5  -3   47.77    1.71
   0   5  -3   47.05    1.93
   0   5  -3   46.90    1.69
  -1  -5  -3  158.88    5.34
   1  -5   3  152.65    5.40
   1  -5   3  155.03    5.16
   1  -5   3  148.30    5.41
  -1  -5  -3  152.42    5.09
  -1  -5  -3  153.90    5.39
  -1   5  -3  155.08    5.15
   1   5   3  155.71    5.41
   1   5   3  153.07    4.90
   1   5   3  156.60    5.39
  -1   5  -3  155.09    5.40
  -1   5  -3  153.63    5.04
  -1   5  -3  155.59    5.65
   2  -5   3   49.32    1.96
  -2  -5  -3   40.30    1.80
  -2  -5  -3   42.67    1.83
   2  -5   3   43.31    1.89
  -2  -5  -3   42.08    1.72
   2  -5   3   41.74    1.81
   2  -5   3   43.72    1.70
  -2   5  -3   43.68    1.85
  -2   5  -3   45.53    1.70
   2   5   3   41.63    1.80
   2   5   3   42.79    1.58
   2   5   3   42.58    1.87
  -2   5  -3   42.17    1.70
  -3  -5  -3    2.34    0.39
  -3  -5  -3    2.01    0.60
  -3  -5  -3    2.83    0.60
   3  -5   3    1.22    0.61
  -3   5  -3    3.17    0.63
  -3   5  -3    2.88    0.65
  -3   5  -3    1.95    0.55
  -3   5  -3    2.24    0.59
   4  -5   3    6.88    1.02
  -4  -5  -3    6.62    0.85
  -4  -5  -3    7.90    0.99
  -4  -5  -3    9.29    1.16
  -4   5  -3    8.93    0.99
  -4   5  -3    8.30    0.90
   4   5   3    7.27    1.10
  -4   5  -3    8.48    0.95
  -4   5  -3    9.07    1.02
  -5  -5  -3    2.31    0.81
  -5  -5  -3    0.71    0.85
   5  -5   3    0.89    0.96
  -5  -5  -3    0.38    0.88
   5   5   3    0.40    0.96
  -5   5  -3    0.15    0.94
  -5   5  -3    1.16    0.76
  -5   5  -3    0.43    0.85
  -6  -5  -3    2.67    1.18
  -6  -5  -3    2.27    1.26
  -6  -5  -3    3.58    1.18
   6  -5   3    1.77    1.20
  -6   5  -3    1.72    1.07
   6   5   3    2.92    1.30
  -7  -6   3    0.27    1.07
   7  -6  -3    0.96    1.24
   7  -6  -3   -0.45    1.09
  -7   6   3    0.63    1.05
   7   6  -3   -0.09    1.16
   7   6  -3    0.48    1.12
  -6  -6   3    0.96    0.88
   6  -6  -3    4.44    1.06
   6  -6  -3    2.88    0.89
   6  -6  -3    2.22    0.97
  -6   6   3    4.02    0.99
   6   6  -3    2.57    1.01
   6   6  -3    2.69    1.20
   6   6  -3    3.85    0.99
  -5  -6   3   21.08    1.52
   5  -6  -3   22.54    1.56
   5  -6  -3   18.41    1.46
   5  -6  -3   21.03    1.43
   5   6  -3   18.10    1.51
   5   6  -3   20.61    1.43
  -5   6   3   21.52    1.49
   4  -6  -3   24.55    1.32
   4  -6  -3   24.49    1.34
   4  -6  -3   24.09    1.37
  -4  -6   3   24.81    1.32
  -4  -6   3   22.89    1.39
  -4   6   3   24.64    1.35
   4   6  -3   22.85    1.41
   4   6  -3   24.50    1.34
   4   6  -3   23.52    1.32
   3  -6  -3    3.99    0.31
   3  -6  -3    4.08    0.48
  -3  -6   3    3.16    0.51
   3  -6  -3    3.24    0.26
  -3  -6   3    3.48    0.46
  -3  -6   3    3.72    0.39
   3  -6  -3    4.42    0.62
   3  -6  -3    3.17    0.47
   3   6  -3    4.39    0.64
   3   6  -3    3.87    0.45
  -3   6   3    3.29    0.47
   3   6  -3    4.49    0.49
  -3   6   3    3.56    0.46
   3   6  -3    3.99    0.59
  -2  -6   3   19.84    0.90
  -2  -6   3   19.63    0.91
   2  -6  -3   18.38    0.84
   2  -6  -3   20.27    0.97
   2  -6  -3   20.28    0.84
  -2  -6   3   21.22    0.94
   2  -6  -3   21.23    0.97
   2   6  -3   20.11    0.89
   2   6  -3   19.64    0.93
  -2   6   3   19.95    0.87
   2   6  -3   18.04    1.06
   2   6  -3   18.69    0.88
   2   6  -3   19.53    0.90
  -2   6   3   19.64    0.86
  -1  -6   3  131.73    5.19
   1  -6  -3  153.83    5.09
  -1  -6   3  149.54    4.84
   1  -6  -3  156.56    5.14
   1  -6  -3  149.97    5.12
  -1  -6   3  151.31    5.21
   1  -6  -3  153.14    4.82
   1   6  -3  151.93    5.19
   1   6  -3  155.18    5.45
   1   6  -3  149.40    4.82
  -1   6   3  152.57    5.14
   1   6  -3  154.68    5.20
  -1   6   3  152.80    5.15
   0  -6  -3   32.61    1.42
   0  -6  -3   37.13    1.25
   0  -6   3   32.35    1.31
   0  -6   3   32.15    1.28
   0  -6  -3   32.25    1.23
   0  -6   3   33.86    1.27
   0  -6  -3   34.10    1.26
   0   6  -3   33.46    1.29
   0   6  -3   33.00    1.28
   0   6  -3   33.71    1.47
   0   6  -3   31.26    1.22
   0   6  -3   33.38    1.23
   0   6   3   31.01    1.23
   0   6   3   33.29    1.26
   1  -6   3    2.68    0.29
  -1  -6  -3    3.21    0.46
  -1  -6  -3    3.56    0.38
  -1  -6  -3    2.73    0.46
   1  -6   3    3.33    0.38
   1  -6   3    2.50    0.38
  -1   6  -3    3.09    0.31
   1   6   3    2.67    0.41
  -1   6  -3    3.25    0.39
  -1   6  -3    3.00    0.45
  -1   6  -3    3.16    0.55
   1   6   3    3.04    0.38
   1   6   3    2.93    0.36
   2  -6   3    0.50    0.35
   2  -6   3    0.26    0.54
  -2  -6  -3    0.53    0.39
  -2  -6  -3    0.58    0.44
  -2  -6  -3    0.98    0.53
   2  -6   3    0.08    0.40
   2  -6   3    0.31    0.37
  -2   6  -3    0.37    0.35
  -2   6  -3    0.60    0.40
  -2   6  -3    0.85    0.46
   2   6   3    0.45    0.42
   2   6   3    0.26    0.35
  -2   6  -3    0.78    0.44
   2   6   3    0.50    0.31
  -3  -6  -3   31.35    1.70
[truncated: 2,166,153 more chars]
