# Supplementary material for: Crystal structures of three 1-[4-(4-bromo­but­oxy)­phen­yl] chalcone derivatives: (E)-1-[4-(4-bromo­but­oxy)­phen­yl]-3-phenyl­prop-2-en-1-one, (E)-1-[4-(4-bromo­but­oxy)­phen­yl]-3-(4-meth­oxy­phen­yl)prop-2-en-1-one and (E)-1-[4-(4-bromo­but­oxy)­phen­yl]-3-(3,4-di­meth­oxy­phen­yl)prop-2-en-1-one
Source: Acta Crystallogr E Crystallogr Commun. 2017 Jul 21;73(Pt 8):1232–6. doi: 10.1107/S2056989017010052 (PMC5598855; doi:10.1107/S2056989017010052)
Supplement: Supplementary file 2 [file e-73-01232-Isup5.hkl]

data_I                                                                          
_shelx_title ' in P21/c'                                                        
_shelx_refln_list_code          4                                               
_shelx_F_calc_maximum      147.11                                               
_exptl_crystal_F_000       736.00                                               
_reflns_d_resolution_high  0.8409                                               
                                                                                
loop_                                                                           
 _space_group_symop_operation_xyz                                               
 'x, y, z'                                                                      
 '-x, y+1/2, -z+1/2'                                                            
 '-x, -y, -z'                                                                   
 'x, -y-1/2, z-1/2'                                                             
                                                                                
_cell_length_a     5.8266                                                       
_cell_length_b    38.7426                                                       
_cell_length_c     7.5613                                                       
_cell_angle_alpha  90.000                                                       
_cell_angle_beta  103.257                                                       
_cell_angle_gamma  90.000                                                       
                                                                                
_shelx_F_squared_multiplier     1.000                                           
                                                                                
loop_                                                                           
 _refln_index_h                                                                 
 _refln_index_k                                                                 
 _refln_index_l                                                                 
 _refln_F_squared_calc                                                          
 _refln_F_squared_meas                                                          
 _refln_F_squared_sigma                                                         
 _refln_observed_status                                                         
   1   0   0       1418.12       1501.27        14.98 o                         
   2   0   0       2197.71       2366.07        24.97 o                         
   3   0   0       2709.88       2552.64        37.48 o                         
   4   0   0       4086.85       3897.78        71.28 o                         
   5   0   0         12.50          4.83         9.36 o                         
   6   0   0          9.42          0.25        11.89 o                         
   1   1   0       4159.84       3895.12        26.70 o                         
   2   1   0       1285.55       1343.02        10.03 o                         
   3   1   0        113.31        117.30         7.24 o                         
   4   1   0          0.51         12.76         3.66 o                         
   5   1   0          8.28          6.30         4.61 o                         
   6   1   0         41.21         47.09         9.30 o                         
   1   2   0       1767.12       1719.88        12.30 o                         
   2   2   0          3.42          0.61         0.99 o                         
   3   2   0       1586.05       1526.73        18.55 o                         
   4   2   0        875.74        876.58        13.03 o                         
   5   2   0         46.53         49.11         5.40 o                         
   6   2   0          0.46          3.04         8.30 o                         
   1   3   0       3320.36       3305.58        23.97 o                         
   2   3   0         42.79         43.59         1.36 o                         
   3   3   0         89.98         90.25         4.81 o                         
   4   3   0         44.88         49.39         7.95 o                         
   5   3   0         14.63         16.11         5.13 o                         
   6   3   0         20.23         10.02         8.25 o                         
   0   4   0       2418.07       1261.85       167.80 o                         
   1   4   0      18533.32      15635.23       303.90 o                         
   2   4   0        844.54        887.78         7.01 o                         
   3   4   0       1501.33       1472.15        14.40 o                         
   4   4   0        826.87        798.56        12.08 o                         
   5   4   0       1396.03       1319.55        22.81 o                         
   6   4   0          7.61         10.17         8.60 o                         
   1   5   0      12301.23      11642.46       104.46 o                         
   2   5   0       5409.88       5368.63        39.16 o                         
   3   5   0        533.99        492.62         6.41 o                         
   4   5   0        761.53        743.43        12.39 o                         
   5   5   0        123.03        127.86         7.40 o                         
   6   5   0          1.32          6.77         8.44 o                         
   0   6   0        391.75        402.49         4.78 o                         
   1   6   0      12126.96      11378.20        96.15 o                         
   2   6   0        146.61        161.47         3.19 o                         
   3   6   0       8224.06       8264.28        80.80 o                         
   4   6   0        339.87        338.54        10.86 o                         
   5   6   0        209.72        200.93        10.10 o                         
   6   6   0        147.83        152.23         9.96 o                         
   1   7   0       4861.62       5037.86        38.40 o                         
   2   7   0       1260.58       1219.42        10.04 o                         
   3   7   0       1685.11       1787.82        18.50 o                         
   4   7   0        111.90        118.74         4.76 o                         
   5   7   0        462.74        473.54        12.55 o                         
   6   7   0        144.50        142.32        10.60 o                         
   0   8   0        403.79        353.80         4.51 o                         
   1   8   0        345.84        320.32         3.43 o                         
   2   8   0          6.07          9.97         1.17 o                         
   3   8   0         34.18         22.30         2.83 o                         
   4   8   0       1157.68       1091.00        14.34 o                         
   5   8   0         88.44         93.76         9.13 o                         
   6   8   0         37.47         29.54         8.90 o                         
   1   9   0        910.90        872.81         7.93 o                         
   2   9   0       3826.86       3562.93        26.86 o                         
   3   9   0       1212.92       1193.02        13.13 o                         
   4   9   0         31.60         35.72         3.96 o                         
   5   9   0        307.53        305.52        11.09 o                         
   6   9   0        163.25        176.47        14.55 o                         
   0  10   0        922.39        869.71        11.64 o                         
   1  10   0       2832.80       2625.96        22.46 o                         
   2  10   0        194.87        201.12         3.53 o                         
   3  10   0         51.24         63.33         3.55 o                         
   4  10   0        150.93        165.49         5.43 o                         
   5  10   0         64.70         61.09         7.19 o                         
   6  10   0         44.88         66.56        10.88 o                         
   1  11   0      10823.26      10419.19        89.35 o                         
   2  11   0      13900.24      13468.49       122.37 o                         
   3  11   0        424.93        380.74         5.83 o                         
   4  11   0        385.34        364.67         8.48 o                         
   5  11   0        118.80        138.52         7.91 o                         
   6  11   0        147.78        149.58        13.65 o                         
   0  12   0          1.61          0.29         1.50 o                         
   1  12   0        648.82        623.75         6.46 o                         
   2  12   0       3555.29       3926.58        41.90 o                         
   3  12   0        126.75        135.75         3.91 o                         
   4  12   0         56.25         55.68         5.09 o                         
   5  12   0         98.30         88.76         8.34 o                         
   6  12   0          1.77          1.48         8.63 o                         
   1  13   0       3398.38       3277.87        28.94 o                         
   2  13   0       7088.16       6925.03        66.46 o                         
   3  13   0       1276.59       1205.70        14.85 o                         
   4  13   0        326.80        313.46        12.49 o                         
   5  13   0        350.58        348.42        14.72 o                         
   6  13   0         56.00         66.09         9.82 o                         
   0  14   0       1639.81       1818.93        22.08 o                         
   1  14   0        236.27        237.16         3.59 o                         
   2  14   0         49.50         60.40         2.83 o                         
   3  14   0        212.62        217.37         7.96 o                         
   4  14   0        138.13        139.70         4.88 o                         
   5  14   0         39.35         37.97         7.32 o                         
   6  14   0         22.53          1.99         9.04 o                         
   1  15   0       1594.06       1498.49        13.35 o                         
   2  15   0       2879.15       2692.65        27.10 o                         
   3  15   0        685.87        623.99         9.33 o                         
   4  15   0         20.11         23.51         4.57 o                         
   5  15   0         92.29        106.15         9.57 o                         
   6  15   0         94.22        100.18        10.18 o                         
   0  16   0        384.76        414.18         6.84 o                         
   1  16   0        256.60        222.69         5.46 o                         
   2  16   0          3.70         11.10         2.25 o                         
   3  16   0        180.94        164.67         5.42 o                         
   4  16   0        128.37        119.55         8.47 o                         
   5  16   0          4.52          5.59         5.89 o                         
   6  16   0          3.50          6.27         9.15 o                         
   1  17   0       3499.16       3255.45        32.28 o                         
   2  17   0       2881.67       2698.25        31.30 o                         
   3  17   0        705.00        640.71         9.22 o                         
   4  17   0        214.71        202.67        10.05 o                         
   5  17   0        515.19        513.29        17.41 o                         
   6  17   0          5.30         -4.92         9.59 o                         
   0  18   0      10779.72      11120.79       133.59 o                         
   1  18   0       4551.76       4529.43        50.51 o                         
   2  18   0        121.09        138.56         4.30 o                         
   3  18   0        743.78        738.50        11.96 o                         
   4  18   0        355.14        367.23         9.12 o                         
   5  18   0         62.57         75.03         9.89 o                         
   6  18   0          3.24         -0.57         9.27 o                         
   1  19   0       1565.16       1518.53        18.96 o                         
   2  19   0       1192.95       1149.34        13.32 o                         
   3  19   0        191.46        191.26         7.57 o                         
   4  19   0         18.77         11.81         4.53 o                         
   5  19   0        167.19        170.41         9.33 o                         
   6  19   0         62.86         81.32        10.99 o                         
   0  20   0         39.83         83.82        11.58 o                         
   1  20   0        995.14        897.71        12.35 o                         
   2  20   0         90.21        106.50         3.32 o                         
   3  20   0        341.71        346.24        11.06 o                         
   4  20   0        641.49        627.19        12.25 o                         
   5  20   0        123.09        143.34        10.59 o                         
   6  20   0          5.00          3.88        10.52 o                         
   1  21   0        159.83        140.59         6.73 o                         
   2  21   0       1324.73       1218.07        15.03 o                         
   3  21   0         40.28         33.73         5.34 o                         
   4  21   0          1.09          1.81         4.44 o                         
   5  21   0          2.41         -9.35         8.61 o                         
   6  21   0         18.26         39.68        11.60 o                         
   0  22   0       4398.32       4458.92        79.29 o                         
   1  22   0       3449.47       3171.25        33.66 o                         
   2  22   0          3.71          7.49         2.33 o                         
   3  22   0        171.82        154.76        10.35 o                         
   4  22   0        641.12        595.35        11.87 o                         
   5  22   0        223.54        206.17        12.83 o                         
   1  23   0        444.25        413.56         7.27 o                         
   2  23   0        137.94        141.27         5.58 o                         
   3  23   0        264.68        265.65         8.02 o                         
   4  23   0         28.03         27.69         5.07 o                         
   5  23   0         92.87         75.84         9.60 o                         
   0  24   0       3946.51       3802.75        68.53 o                         
   1  24   0       2775.98       2483.37        32.92 o                         
   2  24   0        161.36        172.80         7.09 o                         
   3  24   0       2705.25       2691.21        36.43 o                         
   4  24   0        639.11        661.58        13.45 o                         
   5  24   0          4.38         -2.57         9.40 o                         
   1  25   0         12.59         19.52         3.12 o                         
   2  25   0         16.21         25.60         3.89 o                         
   3  25   0         57.40         63.11         5.85 o                         
   4  25   0        130.89        138.57         8.68 o                         
   5  25   0          0.92          6.68         9.62 o                         
   0  26   0       2213.28       2193.14        54.23 o                         
   1  26   0        418.41        393.81         8.36 o                         
   2  26   0         52.52         68.12         5.05 o                         
   3  26   0        162.31        161.66         7.12 o                         
   4  26   0        118.15        114.96         7.28 o                         
   5  26   0        122.67        119.51        12.26 o                         
   1  27   0         17.39         15.04         3.36 o                         
   2  27   0       1350.26       1348.54        19.52 o                         
   3  27   0          1.50          3.97         4.98 o                         
   4  27   0        104.45        100.49         9.88 o                         
   5  27   0          1.08         -2.28        10.49 o                         
   0  28   0       2793.42       2576.29        51.21 o                         
   1  28   0       1577.97       1481.16        21.68 o                         
   2  28   0         46.32         50.86         4.99 o                         
   3  28   0        953.44        969.72        19.63 o                         
   4  28   0        330.74        340.23         9.70 o                         
   5  28   0         14.97         29.95        10.53 o                         
   1  29   0       1460.26       1460.25        18.80 o                         
   2  29   0        134.03        141.96         6.88 o                         
   3  29   0         12.45         11.15         5.34 o                         
   4  29   0         48.57         43.89         9.63 o                         
   5  29   0         58.12         66.16        10.53 o                         
   0  30   0       2415.03       2276.90        45.47 o                         
   1  30   0         15.74         27.14         4.19 o                         
   2  30   0        260.26        259.14        11.46 o                         
   3  30   0        305.35        309.29        11.63 o                         
   4  30   0        383.03        442.42        22.75 o                         
   5  30   0          0.12         -3.27         9.67 o                         
   1  31   0        416.44        420.40        11.58 o                         
   2  31   0        390.13        397.70        18.83 o                         
   3  31   0        335.49        307.28         9.22 o                         
   4  31   0          3.65         -5.79         9.03 o                         
   0  32   0        845.09        775.58        19.73 o                         
   1  32   0        193.40        202.99         7.36 o                         
   2  32   0        127.47        123.05         6.57 o                         
   3  32   0         52.54         61.14         6.71 o                         
   4  32   0         57.51         43.88        11.72 o                         
   1  33   0        297.63        333.77        29.64 o                         
   2  33   0        726.29        682.67        15.62 o                         
   3  33   0        334.51        310.59        10.55 o                         
   4  33   0         11.62         25.31         8.66 o                         
   0  34   0         38.30         46.99         9.97 o                         
   1  34   0         25.28         45.45         5.32 o                         
   2  34   0        157.77        183.08         9.51 o                         
   3  34   0        213.33        196.27        12.32 o                         
   4  34   0         26.63         28.91         9.70 o                         
   1  35   0        248.61        284.41        14.73 o                         
   2  35   0       1024.62        946.54        25.68 o                         
   3  35   0        117.88        120.49        12.22 o                         
   4  35   0         55.44         60.13        10.41 o                         
   0  36   0          0.32          9.74         7.88 o                         
   1  36   0         93.73         82.85         8.44 o                         
   2  36   0          1.94          6.76         6.30 o                         
   3  36   0         44.59         44.40         8.39 o                         
   4  36   0          0.09        -10.00        10.73 o                         
   1  37   0        451.94        431.95        18.06 o                         
   2  37   0        468.27        494.63        14.42 o                         
   3  37   0        164.08        165.08        12.87 o                         
   4  37   0         11.61         43.63        12.04 o                         
   0  38   0         53.20         45.71         7.91 o                         
   1  38   0         39.01         39.04         7.33 o                         
   2  38   0         38.12         31.87         7.57 o                         
   3  38   0         10.43          5.46        10.37 o                         
   1  39   0        371.44        398.43        20.54 o                         
   2  39   0        268.45        308.22        13.79 o                         
   3  39   0        108.04        102.89        15.20 o                         
   0  40   0         44.32         97.09        17.11 o                         
   1  40   0         33.71         38.96         8.10 o                         
   2  40   0         11.61          8.30         8.41 o                         
   3  40   0          0.19         19.40        10.41 o                         
   1  41   0        332.60        315.25        17.41 o                         
   2  41   0        255.45        265.16        13.42 o                         
   3  41   0          0.70         -5.57         9.99 o                         
   0  42   0        261.62        223.44        40.88 o                         
   1  42   0         74.71         76.02        10.21 o                         
   2  42   0          3.73          1.53         9.29 o                         
   1  43   0        104.48        130.92        17.35 o                         
   2  43   0         49.50         31.84        14.27 o                         
   0  44   0         85.47         75.77        18.84 o                         
   1  44   0         97.56         81.60        14.04 o                         
   2  44   0          1.33         -2.28        12.36 o                         
   1  45   0         63.20         95.11        14.49 o                         
   0  46   0        184.55        175.60        23.53 o                         
  -6   1   1        138.94        136.93         9.03 o                         
  -5   1   1        490.10        491.35        10.17 o                         
  -4   1   1         28.15         26.73         3.08 o                         
  -3   1   1       4110.64       4173.74        41.82 o                         
  -2   1   1       3956.05       3910.17        30.22 o                         
  -1   1   1       3000.94       2896.11        24.34 o                         
   0   1   1         47.48         85.63         2.48 o                         
   1   1   1       4601.38       4725.31        36.51 o                         
   2   1   1       8574.89       8199.77        58.82 o                         
   3   1   1        638.94        614.82         8.92 o                         
   4   1   1        893.33        886.81        13.46 o                         
   5   1   1        348.13        351.45        10.59 o                         
   6   1   1        138.17        159.18         9.88 o                         
  -6   2   1         13.65         16.72         7.93 o                         
  -5   2   1        183.57        177.39         7.63 o                         
  -4   2   1          3.18         -0.94         3.00 o                         
  -3   2   1        268.71        269.10         5.30 o                         
  -2   2   1        457.79        425.53         4.50 o                         
  -1   2   1         42.42         48.82         1.00 o                         
   0   2   1        396.46        374.96         7.39 o                         
   1   2   1        249.99        281.17         2.86 o                         
   2   2   1         89.53         99.73         2.40 o                         
   3   2   1        315.47        351.96         6.47 o                         
   4   2   1        875.54        859.51        13.96 o                         
   5   2   1        114.54        106.59         6.86 o                         
   6   2   1          1.29          1.98         7.57 o                         
  -6   3   1         53.26         57.80         7.36 o                         
  -5   3   1        292.73        311.19         9.71 o                         
  -4   3   1         73.51         71.52         4.96 o                         
  -3   3   1       3460.48       3466.18        37.00 o                         
  -2   3   1       5163.86       5076.84        40.11 o                         
  -1   3   1       3131.71       2966.50        24.06 o                         
   0   3   1        492.77        534.80         4.96 o                         
   1   3   1      13002.16      12133.96        95.13 o                         
   2   3   1       2374.24       2243.33        17.41 o                         
   3   3   1       1411.87       1370.16        16.23 o                         
   4   3   1         14.80         20.60         4.36 o                         
   5   3   1         50.71         58.06         5.47 o                         
   6   3   1         67.98         86.35         9.62 o                         
  -6   4   1        128.04        135.81         8.93 o                         
  -5   4   1        611.02        623.71        13.29 o                         
  -4   4   1       2429.39       2352.41        31.79 o                         
  -3   4   1         70.66         68.91         3.40 o                         
  -2   4   1        104.73        106.31         2.90 o                         
  -1   4   1       6492.55       6564.09        49.51 o                         
   0   4   1        667.26        645.51         5.78 o                         
   1   4   1        323.19        343.88         3.26 o                         
   2   4   1        523.61        580.54         5.64 o                         
   3   4   1        566.89        574.60         8.57 o                         
   4   4   1          3.32          3.96         3.92 o                         
   5   4   1        240.71        223.73         7.67 o                         
   6   4   1         10.65          4.55         8.13 o                         
  -6   5   1        173.65        177.18         9.98 o                         
  -5   5   1         30.22         41.81         5.80 o                         
  -4   5   1         26.99         26.34         4.21 o                         
  -3   5   1        370.28        306.53         5.36 o                         
  -2   5   1       7940.89       7664.26        58.23 o                         
  -1   5   1       6654.89       6594.28        48.65 o                         
   0   5   1       2656.34       2708.71        21.57 o                         
   1   5   1       7417.18       7230.76        53.89 o                         
   2   5   1       3245.54       3223.86        24.51 o                         
   3   5   1        116.13        116.14         4.02 o                         
   4   5   1        935.38        856.82        13.10 o                         
   5   5   1        540.73        549.69        11.56 o                         
   6   5   1         24.75         29.70         9.19 o                         
  -6   6   1          7.63         -2.00         8.57 o                         
  -5   6   1        250.09        228.38         8.36 o                         
  -4   6   1        731.46        698.38        12.70 o                         
  -3   6   1         52.14         72.16         2.97 o                         
  -2   6   1         16.83         17.77         1.53 o                         
  -1   6   1       3448.48       3408.25        25.46 o                         
   0   6   1       9348.79       9091.88        88.51 o                         
   1   6   1        743.78        698.11         6.00 o                         
   2   6   1        163.64        161.07         4.18 o                         
   3   6   1       4490.23       4593.33        50.45 o                         
   4   6   1        942.12        916.93        13.76 o                         
   5   6   1        305.95        306.13         9.75 o                         
   6   6   1          9.72         -2.59         8.25 o                         
  -6   7   1         68.45         60.00         8.29 o                         
  -5   7   1         50.87         57.66         5.99 o                         
  -4   7   1          7.93         14.19         3.98 o                         
  -3   7   1        603.79        568.65         8.19 o                         
  -2   7   1       5343.68       5282.58        39.56 o                         
  -1   7   1       1232.99       1229.84         9.96 o                         
   0   7   1        462.25        508.27         4.23 o                         
   1   7   1       4140.44       4040.47        30.62 o                         
   2   7   1       4129.96       4233.67        39.01 o                         
   3   7   1         87.32        112.95         6.29 o                         
   4   7   1        192.61        176.40         6.39 o                         
   5   7   1        125.84        125.07         8.45 o                         
   6   7   1         21.38          6.87         8.15 o                         
  -6   8   1         10.71         10.74         7.29 o                         
  -5   8   1        357.75        348.81        10.32 o                         
  -4   8   1       1390.67       1374.69        19.33 o                         
  -3   8   1       3145.64       3268.60        32.03 o                         
  -2   8   1        267.97        272.98         3.04 o                         
  -1   8   1       6452.63       6312.16        53.59 o                         
   0   8   1      11021.36      10468.20        98.15 o                         
   1   8   1       3152.20       3080.49        24.55 o                         
   2   8   1         26.37         38.11         2.45 o                         
   3   8   1       1105.50        982.52        14.06 o                         
   4   8   1        152.56        147.61         5.90 o                         
   5   8   1          8.56         10.83         5.22 o                         
   6   8   1          1.00          0.24         7.49 o                         
  -6   9   1         47.27         52.27         7.45 o                         
  -5   9   1         20.80         24.60         5.84 o                         
  -4   9   1          2.23         -0.85         3.74 o                         
  -3   9   1         48.68         61.98         2.63 o                         
  -2   9   1       1988.04       1971.00        16.71 o                         
  -1   9   1        311.74        294.94         3.38 o                         
   0   9   1        568.71        570.50         5.12 o                         
   1   9   1         51.95         51.45         2.07 o                         
   2   9   1        332.47        302.60         4.32 o                         
   3   9   1          6.93          2.20         3.12 o                         
   4   9   1          1.47          5.06         4.10 o                         
   5   9   1        283.91        286.25         8.89 o                         
   6   9   1         19.10         12.14         7.76 o                         
  -6  10   1          0.03          5.71         7.85 o                         
  -5  10   1        523.12        520.99        12.46 o                         
  -4  10   1        720.02        677.07        11.66 o                         
  -3  10   1        478.32        448.83         6.36 o                         
  -2  10   1       3158.81       3172.59        26.29 o                         
  -1  10   1       5969.64       5933.28        48.29 o                         
   0  10   1       8193.07       7827.95        68.45 o                         
   1  10   1       1665.99       1590.80        14.00 o                         
   2  10   1       5635.43       5925.80        54.57 o                         
   3  10   1       2538.18       2537.90        31.14 o                         
   4  10   1        320.25        332.30        13.99 o                         
   5  10   1         55.84         64.98         6.10 o                         
   6  10   1         51.01         40.55         8.04 o                         
  -6  11   1          4.20          0.79         7.30 o                         
  -5  11   1        170.67        188.86         7.77 o                         
  -4  11   1         14.00         15.03         2.94 o                         
  -3  11   1        187.19        236.19         4.19 o                         
  -2  11   1         21.94         29.11         1.68 o                         
  -1  11   1        876.16        898.11         8.27 o                         
   0  11   1        135.48        137.32         3.16 o                         
   1  11   1       1102.02       1058.47         9.56 o                         
   2  11   1        314.75        314.78         6.31 o                         
   3  11   1        104.44         93.59         5.04 o                         
   4  11   1         52.15         50.46         4.84 o                         
   5  11   1         74.19         74.10         6.18 o                         
   6  11   1          1.05        -12.13         8.09 o                         
  -6  12   1         68.87         63.37         9.12 o                         
  -5  12   1        224.57        233.52        10.77 o                         
  -4  12   1        847.78        806.17        11.35 o                         
  -3  12   1       2000.70       2088.64        20.59 o                         
  -2  12   1        630.06        691.92         8.34 o                         
  -1  12   1       3878.74       3714.27        32.60 o                         
   0  12   1      11433.90      10941.39        94.99 o                         
   1  12   1       3845.91       3685.65        31.38 o                         
   2  12   1         10.18         21.65         2.07 o                         
   3  12   1       1652.56       1586.88        22.41 o                         
   4  12   1       1409.27       1375.12        19.65 o                         
   5  12   1        148.65        156.18         7.21 o                         
   6  12   1         17.15         20.92         8.63 o                         
  -6  13   1          5.61         11.58         7.55 o                         
  -5  13   1        120.50        121.17         7.06 o                         
  -4  13   1         44.84         45.70         3.48 o                         
  -3  13   1          5.58          6.08         2.09 o                         
  -2  13   1        264.59        306.42         4.44 o                         
  -1  13   1         20.03         18.89         1.68 o                         
   0  13   1        584.21        590.26        11.23 o                         
   1  13   1        445.95        513.40         5.78 o                         
   2  13   1        338.93        353.98         5.33 o                         
   3  13   1         47.82         40.95         3.85 o                         
   4  13   1         33.41         30.63         4.71 o                         
   5  13   1        147.35        122.91         8.16 o                         
   6  13   1         44.71         66.52         9.73 o                         
  -6  14   1         21.79          9.28         7.60 o                         
  -5  14   1        336.72        348.04        16.76 o                         
  -4  14   1       1460.80       1406.84        17.24 o                         
  -3  14   1        442.45        397.87         7.40 o                         
  -2  14   1        667.09        692.37         7.92 o                         
  -1  14   1       3659.96       3549.24        34.59 o                         
   0  14   1       9579.86       9238.16        72.01 o                         
   1  14   1         15.18         12.00         2.03 o                         
   2  14   1        598.18        616.05         7.80 o                         
   3  14   1       1012.13       1064.42        14.69 o                         
   4  14   1       1053.56       1039.64        16.37 o                         
   5  14   1         10.44          9.92         5.49 o                         
   6  14   1         91.10         76.20        10.10 o                         
  -6  15   1         73.35         73.76         9.47 o                         
  -5  15   1         33.32         23.16         5.82 o                         
  -4  15   1        104.32        106.98         6.67 o                         
  -3  15   1        579.29        562.98         9.59 o                         
  -2  15   1        105.23        100.63         2.87 o                         
  -1  15   1        151.49        180.54         7.61 o                         
   0  15   1       1537.27       1571.31        13.21 o                         
   1  15   1        318.12        329.14         4.98 o                         
   2  15   1          5.43          6.05         2.10 o                         
   3  15   1        183.21        172.28         5.78 o                         
   4  15   1          0.31          6.91         4.52 o                         
   5  15   1          0.69         -3.31         6.82 o                         
   6  15   1          8.35         11.80         8.06 o                         
  -6  16   1         29.46         22.72         8.67 o                         
  -5  16   1         31.15         34.28         7.40 o                         
  -4  16   1        546.03        564.77        12.77 o                         
  -3  16   1       1802.84       1801.77        22.17 o                         
  -2  16   1         83.37         78.23         3.17 o                         
  -1  16   1       1791.83       1543.96        16.36 o                         
   0  16   1       9203.34       8863.07        78.64 o                         
   1  16   1       1245.70       1179.57        12.89 o                         
   2  16   1        427.06        385.81         7.60 o                         
   3  16   1        824.51        783.19        12.59 o                         
   4  16   1       1159.52       1124.44        17.35 o                         
   5  16   1          0.82         -0.92         6.21 o                         
   6  16   1          2.56          9.14         8.43 o                         
  -6  17   1          9.21         19.06         8.64 o                         
  -5  17   1        201.17        177.05         8.47 o                         
  -4  17   1        350.92        341.37        15.07 o                         
  -3  17   1        595.59        584.43        10.00 o                         
  -2  17   1        579.05        542.93         7.73 o                         
  -1  17   1       3003.07       3136.15        31.10 o                         
   0  17   1       4529.75       5067.26        43.65 o                         
   1  17   1        158.36        132.50         3.49 o                         
   2  17   1       1085.57       1114.13        15.61 o                         
   3  17   1        260.97        230.64         8.83 o                         
   4  17   1        137.44        135.37         6.46 o                         
   5  17   1         46.73         61.52         7.70 o                         
   6  17   1         93.42        113.86         9.52 o                         
  -6  18   1         16.77         30.51         8.21 o                         
  -5  18   1        166.59        169.61         9.06 o                         
  -4  18   1        184.87        190.81         9.08 o                         
  -3  18   1       1222.85       1180.44        15.44 o                         
  -2  18   1          5.87          7.90         1.97 o                         
  -1  18   1       9094.34       9263.43        91.50 o                         
   0  18   1       1274.78       1093.49        15.29 o                         
   1  18   1        395.29        311.10         5.38 o                         
   2  18   1        619.29        627.21        10.28 o                         
   3  18   1       1150.79       1081.16        15.55 o                         
   4  18   1        156.32        171.49         8.78 o                         
   5  18   1          0.55          1.76         6.41 o                         
  -6  19   1         11.55          7.74         7.91 o                         
  -5  19   1         92.96        102.77         8.18 o                         
  -4  19   1          6.24          3.29         5.35 o                         
  -3  19   1        491.63        480.27         9.28 o                         
  -2  19   1        637.63        573.68         7.87 o                         
  -1  19   1       2368.97       2417.84        26.78 o                         
   0  19   1        714.30        855.06        11.27 o                         
   1  19   1       2636.74       2587.74        27.42 o                         
   2  19   1       3003.73       2805.28        32.45 o                         
   3  19   1        137.95        130.09         5.55 o                         
   4  19   1          8.58          4.35         5.00 o                         
   5  19   1        249.11        258.06        14.95 o                         
  -6  20   1          4.68         -0.31         8.56 o                         
  -5  20   1         85.55         79.03         7.71 o                         
  -4  20   1        328.85        349.00        17.83 o                         
  -3  20   1        456.89        444.64         9.13 o                         
  -2  20   1         25.96         35.08         2.50 o                         
  -1  20   1        591.86        488.71         8.03 o                         
   0  20   1        202.24        154.43         3.81 o                         
   1  20   1       2011.24       2016.39        22.81 o                         
   2  20   1        238.80        242.50         6.51 o                         
   3  20   1        341.16        344.31         7.56 o                         
   4  20   1          2.41         -6.57         4.95 o                         
   5  20   1          8.97          0.76         7.52 o                         
  -6  21   1        124.94        122.55        12.36 o                         
  -5  21   1         20.63         34.47         7.18 o                         
  -4  21   1          1.61         10.34         5.29 o                         
  -3  21   1       1245.67       1141.02        17.40 o                         
  -2  21   1       3240.64       2977.74        35.91 o                         
  -1  21   1         67.52         60.39         2.71 o                         
   0  21   1         36.58         37.49         2.90 o                         
   1  21   1       4977.04       4736.87        53.16 o                         
   2  21   1       1941.38       1868.13        23.39 o                         
   3  21   1         18.79         13.59         3.85 o                         
   4  21   1          6.64         -2.06         5.76 o                         
   5  21   1        131.73        126.94         9.89 o                         
  -6  22   1          6.70          6.70        10.33 o                         
  -5  22   1         81.56         72.11         7.85 o                         
  -4  22   1          1.18          2.96         5.46 o                         
  -3  22   1          2.89          8.89         3.35 o                         
  -2  22   1          5.83          7.70         3.12 o                         
  -1  22   1         51.81         64.49         3.88 o                         
   0  22   1        311.13        239.31         8.54 o                         
   1  22   1       1072.12       1033.57        13.88 o                         
   2  22   1        215.88        221.83         6.85 o                         
   3  22   1        714.99        663.49        11.09 o                         
   4  22   1        298.87        239.38         8.87 o                         
   5  22   1          1.49          6.89         7.81 o                         
  -5  23   1        161.80        141.58         8.60 o                         
  -4  23   1         30.56         39.36         6.16 o                         
  -3  23   1       1050.13       1023.85        15.45 o                         
  -2  23   1       4716.68       4436.86        52.52 o                         
  -1  23   1        209.35        173.52         6.69 o                         
   0  23   1        283.76        282.37         7.37 o                         
   1  23   1       2616.14       2428.01        27.36 o                         
   2  23   1       1164.08       1065.67        16.95 o                         
   3  23   1         11.37         20.25         4.72 o                         
   4  23   1         56.42         58.16         6.61 o                         
   5  23   1        216.65        222.41        10.40 o                         
  -5  24   1          0.73          6.02         6.76 o                         
  -4  24   1        896.81        844.50        16.51 o                         
  -3  24   1        429.71        429.01         8.59 o                         
  -2  24   1         77.90         84.20         6.51 o                         
  -1  24   1          0.20          0.03         2.84 o                         
   0  24   1         63.59         53.43         3.35 o                         
   1  24   1         73.30         87.44         4.04 o                         
   2  24   1        103.61        102.63         6.11 o                         
   3  24   1        405.16        400.36         8.39 o                         
   4  24   1        215.58        187.13         9.27 o                         
   5  24   1         21.11         10.79         7.51 o                         
  -5  25   1         58.23         69.61         8.69 o                         
  -4  25   1        101.34        103.63         7.60 o                         
  -3  25   1         53.87         63.04         4.35 o                         
  -2  25   1       2431.64       2276.69        26.37 o                         
  -1  25   1        986.44        912.72        13.83 o                         
   0  25   1         90.02         91.88         4.31 o                         
   1  25   1        632.02        587.59         9.82 o                         
   2  25   1       3832.03       3579.66        48.07 o                         
   3  25   1       1085.85        985.40        15.70 o                         
   4  25   1        147.89        140.43         8.40 o                         
   5  25   1         97.77         87.57        11.09 o                         
  -5  26   1         92.36         89.89         8.95 o                         
  -4  26   1        268.39        255.38        11.74 o                         
  -3  26   1        491.89        472.19        10.66 o                         
  -2  26   1        187.20        157.01         8.54 o                         
  -1  26   1          1.59          2.97         2.88 o                         
   0  26   1        124.52        124.83         4.48 o                         
   1  26   1        358.82        347.65        14.86 o                         
   2  26   1          1.68          9.14         4.16 o                         
   3  26   1        244.00        222.66         7.28 o                         
   4  26   1          2.30         -0.34         8.07 o                         
   5  26   1          0.67          6.99         9.59 o                         
  -5  27   1         55.70         58.62         8.93 o                         
  -4  27   1          1.39          1.30         8.38 o                         
  -3  27   1        303.51        281.24         9.85 o                         
  -2  27   1       1809.76       1697.24        21.95 o                         
  -1  27   1        210.83        211.31         7.14 o                         
   0  27   1         92.38         88.76         5.66 o                         
   1  27   1       1155.47       1071.81        17.20 o                         
   2  27   1        505.14        474.46        14.94 o                         
   3  27   1         76.86         73.29         6.01 o                         
   4  27   1        239.28        234.53        11.56 o                         
   5  27   1        151.87        161.84        13.39 o                         
  -5  28   1          9.20         21.59         9.17 o                         
  -4  28   1        126.42        108.00         9.47 o                         
  -3  28   1          8.48          3.39         4.70 o                         
  -2  28   1       2065.71       1922.81        27.25 o                         
  -1  28   1        444.21        429.05         8.60 o                         
   0  28   1         48.84         58.30         5.54 o                         
   1  28   1         18.70         24.27         3.92 o                         
   2  28   1       1281.94       1184.91        18.00 o                         
   3  28   1         54.59         48.91         5.50 o                         
   4  28   1         41.58         49.88         7.18 o                         
   5  28   1         35.66         31.31         9.69 o                         
  -5  29   1        150.22        176.01        13.73 o                         
  -4  29   1         98.25        120.28         9.44 o                         
  -3  29   1       1176.12       1146.70        23.11 o                         
  -2  29   1       1529.38       1615.60        26.08 o                         
  -1  29   1        356.01        336.23         9.26 o                         
   0  29   1         22.98         28.23         4.35 o                         
   1  29   1       3435.27       3270.11        40.75 o                         
   2  29   1        301.96        258.23         9.75 o                         
   3  29   1          0.70         -6.17         5.04 o                         
   4  29   1          2.41          8.92         7.04 o                         
   5  29   1         18.61         31.39        11.92 o                         
  -5  30   1         59.93         45.28         9.33 o                         
  -4  30   1         29.26         22.82         8.70 o                         
  -3  30   1        109.42        112.59         6.11 o                         
  -2  30   1        330.80        357.56        12.14 o                         
  -1  30   1        109.32        100.68         7.00 o                         
   0  30   1        391.57        405.84         9.66 o                         
   1  30   1       2533.44       2457.19        31.95 o                         
   2  30   1        215.77        207.56        12.28 o                         
   3  30   1        348.77        327.89         9.42 o                         
   4  30   1        247.48        253.75        11.17 o                         
  -5  31   1         10.31          0.07         9.85 o                         
  -4  31   1          6.42         -9.68         7.97 o                         
  -3  31   1         19.83         21.18         8.10 o                         
  -2  31   1         22.72         27.26         5.62 o                         
  -1  31   1        706.48        671.10        12.04 o                         
   0  31   1          1.15          6.05         4.01 o                         
   1  31   1        500.47        491.96        12.22 o                         
   2  31   1        375.45        369.90        12.15 o                         
   3  31   1         62.83         71.10         7.26 o                         
   4  31   1        105.46        118.59        10.71 o                         
  -4  32   1        264.87        252.07        12.80 o                         
  -3  32   1         22.44         22.91         6.84 o                         
  -2  32   1         61.04         46.23         6.77 o                         
  -1  32   1       1723.78       1622.39        25.92 o                         
   0  32   1        622.90        593.88        11.39 o                         
   1  32   1          3.87          4.64         5.20 o                         
   2  32   1        174.43        185.84        10.84 o                         
   3  32   1        335.54        315.64        11.78 o                         
   4  32   1         30.47         33.30         9.80 o                         
  -4  33   1          0.48         -6.16         9.59 o                         
  -3  33   1         28.78         25.26         7.33 o                         
  -2  33   1         27.60         32.80         6.05 o                         
  -1  33   1        747.44        728.20        14.66 o                         
   0  33   1         10.93         19.11         4.58 o                         
   1  33   1        121.47        125.98         9.74 o                         
   2  33   1        200.36        204.64        10.42 o                         
   3  33   1          3.15         13.38         7.07 o                         
   4  33   1         46.71         48.33        11.21 o                         
  -4  34   1        226.65        240.19        11.79 o                         
  -3  34   1        163.35        177.47        10.30 o                         
  -2  34   1          0.65          0.52         6.47 o                         
  -1  34   1       1720.70       1640.22        25.17 o                         
   0  34   1       1275.13       1236.86        21.90 o                         
   1  34   1         27.46         18.58         5.01 o                         
   2  34   1         10.29         10.37         7.42 o                         
   3  34   1        175.98        191.02        11.91 o                         
   4  34   1        119.47        131.72        11.66 o                         
  -4  35   1         14.05         22.61         8.23 o                         
  -3  35   1          0.11         -1.47         6.89 o                         
  -2  35   1        261.74        255.54        10.90 o                         
  -1  35   1         32.28         52.54         7.08 o                         
   0  35   1        485.37        454.89        10.51 o                         
   1  35   1          0.65          2.01         5.73 o                         
   2  35   1          0.33          2.64         6.43 o                         
   3  35   1          0.83          3.67         7.42 o                         
   4  35   1         23.30         30.63        11.45 o                         
  -4  36   1        154.00        150.49        13.24 o                         
  -3  36   1         68.13         98.32         9.28 o                         
  -2  36   1         12.21         11.55         6.89 o                         
  -1  36   1         67.21         94.68         8.83 o                         
   0  36   1       1306.28       1254.16        22.63 o                         
   1  36   1        494.63        455.34        16.78 o                         
   2  36   1         19.97         15.48         6.75 o                         
   3  36   1        210.64        198.64        13.16 o                         
  -4  37   1         28.37         20.23         8.53 o                         
  -3  37   1          6.57         -4.56         7.13 o                         
  -2  37   1         13.43         13.38         7.23 o                         
  -1  37   1          3.48         -5.08         6.48 o                         
   0  37   1         51.42         55.56         9.59 o                         
   1  37   1         26.10         32.48         6.41 o                         
   2  37   1          9.10          6.02         8.30 o                         
   3  37   1         28.32         15.87        10.04 o                         
  -3  38   1        102.66        111.71         9.62 o                         
  -2  38   1         69.58         47.46        10.24 o                         
  -1  38   1        467.40        410.10        12.05 o                         
   0  38   1        467.33        470.82        23.72 o                         
   1  38   1         42.58         53.32         6.87 o                         
   2  38   1         83.82         79.94        10.84 o                         
   3  38   1        183.81        192.97        13.61 o                         
  -3  39   1         47.57         65.99         9.79 o                         
  -2  39   1         22.98         17.63         7.36 o                         
  -1  39   1          3.85          6.58         7.18 o                         
   0  39   1         26.27         31.18         7.84 o                         
   1  39   1         67.78         84.17        13.93 o                         
   2  39   1          1.58         14.48         8.22 o                         
   3  39   1          1.09          2.12        10.17 o                         
  -3  40   1        156.88        136.11        10.92 o                         
  -2  40   1         24.73          5.53         8.97 o                         
  -1  40   1        176.76        197.02        10.06 o                         
   0  40   1        454.36        486.55        25.17 o                         
   1  40   1        104.47        115.01        12.75 o                         
   2  40   1         43.39         57.51        10.87 o                         
   3  40   1        133.84        156.97        13.89 o                         
  -3  41   1         10.48         11.76        10.16 o                         
  -2  41   1         90.99         93.78         9.64 o                         
  -1  41   1         27.79         40.49         8.11 o                         
   0  41   1          0.25         11.91         9.40 o                         
   1  41   1         15.69         23.24        10.08 o                         
   2  41   1        137.47        158.73        14.86 o                         
  -2  42   1          6.75         -5.08         8.34 o                         
  -1  42   1         82.69         91.69         8.70 o                         
   0  42   1        269.53        293.61        21.31 o                         
   1  42   1         18.70         13.43         9.30 o                         
   2  42   1          0.59        -17.44        11.63 o                         
  -2  43   1         77.17         77.83        10.17 o                         
  -1  43   1         35.39         63.30        12.56 o                         
   0  43   1         33.13         45.25        12.36 o                         
   1  43   1         93.37         91.95        13.65 o                         
   2  43   1        114.09        115.95        16.70 o                         
  -2  44   1          3.52          0.36        11.95 o                         
  -1  44   1         50.71         66.58        17.98 o                         
   0  44   1        124.21        129.29        13.57 o                         
   1  44   1          0.77         11.94        12.36 o                         
  -1  45   1         64.14         64.90        12.87 o                         
   0  45   1         46.60         43.85        12.01 o                         
   1  45   1        123.46        178.29        19.21 o                         
  -6   0   2         32.29         30.08         9.57 o                         
  -5   0   2        273.03        277.13        13.13 o                         
  -4   0   2        493.03        489.66        14.34 o                         
  -3   0   2        645.73        625.79        12.80 o                         
  -2   0   2        841.28        903.79        13.18 o                         
  -1   0   2        769.46        741.83        12.13 o                         
   0   0   2      10863.32      10776.16       195.65 o                         
   1   0   2        665.28        635.46         8.85 o                         
   2   0   2         65.60         58.39         4.00 o                         
   3   0   2       1100.79       1090.17        22.46 o                         
   4   0   2         87.10         95.63         8.44 o                         
   5   0   2        155.30        161.38        11.95 o                         
   6   0   2          1.11        -14.55        12.79 o                         
  -6   1   2         30.14         23.09         6.95 o                         
  -5   1   2        176.04        182.73        10.89 o                         
  -4   1   2         13.38         17.86         3.94 o                         
  -3   1   2        420.01        458.35         7.76 o                         
  -2   1   2        162.67        196.82         2.86 o                         
   0   1   2       2037.69       1993.69        21.01 o                         
   1   1   2        274.73        302.93         3.58 o                         
   2   1   2         85.15         98.40         3.07 o                         
   3   1   2        321.61        316.46         7.63 o                         
   4   1   2         92.60         95.05         5.88 o                         
   5   1   2          0.65          0.80         6.07 o                         
   6   1   2         26.77         24.58         9.54 o                         
  -6   2   2          1.83          1.87         6.33 o                         
  -5   2   2        464.20        465.19        11.32 o                         
  -4   2   2       1397.46       1335.47        19.64 o                         
  -3   2   2        337.82        346.70         5.37 o                         
  -2   2   2        155.02        174.78         2.49 o                         
   2   2   2       2120.00       2191.59        22.51 o                         
   3   2   2       2578.50       2505.42        30.57 o                         
   4   2   2        626.69        578.18        13.81 o                         
   5   2   2          0.86         -1.83         5.67 o                         
   6   2   2         43.26         47.66         9.91 o                         
  -6   3   2         58.06         58.96         7.29 o                         
  -5   3   2        131.60        118.87         8.41 o                         
  -4   3   2         79.62         86.73         5.45 o                         
  -3   3   2        224.29        211.93         4.42 o                         
  -2   3   2         13.53         25.77         1.35 o                         
  -1   3   2       6823.13       6748.54        63.04 o                         
   1   3   2       1935.75       2015.59        17.03 o                         
   2   3   2        323.81        290.82         4.87 o                         
   3   3   2         21.32         29.59         4.05 o                         
   4   3   2        631.83        611.51        11.79 o                         
   5   3   2          0.79          1.67         5.75 o                         
   6   3   2         49.73         42.26         9.78 o                         
  -6   4   2         23.72         23.79         6.74 o                         
  -5   4   2          3.77          4.63         5.03 o                         
  -4   4   2       1423.49       1403.71        19.04 o                         
  -3   4   2       1144.66       1151.59        12.47 o                         
  -2   4   2         26.75         27.38         1.34 o                         
  -1   4   2       1093.75       1081.71        10.39 o                         
   0   4   2       6134.31       6035.92        55.13 o                         
   1   4   2        297.18        240.49         3.00 o                         
   2   4   2       1630.56       1736.30        17.48 o                         
   3   4   2       2692.23       2697.31        30.80 o                         
   4   4   2        209.11        207.08         8.03 o                         
   5   4   2        189.32        159.47         7.61 o                         
   6   4   2         49.10         52.48         9.79 o                         
  -6   5   2        451.38        412.84        12.14 o                         
  -5   5   2          0.51          7.10         5.02 o                         
  -4   5   2        569.25        593.99        10.20 o                         
  -3   5   2       1067.75       1103.45        11.50 o                         
  -2   5   2        321.24        324.10         3.64 o                         
  -1   5   2       1272.48       1246.28        11.44 o                         
   0   5   2       2481.22       2546.52        24.87 o                         
   1   5   2         49.06         56.11         1.90 o                         
   2   5   2         12.45         11.33         1.83 o                         
   3   5   2         94.99         96.81         3.87 o                         
   4   5   2        333.75        304.17         8.44 o                         
   5   5   2         71.13         63.06         6.46 o                         
   6   5   2         24.89         32.42         8.63 o                         
  -6   6   2         57.57         62.90         7.38 o                         
  -5   6   2       1079.36       1118.55        18.67 o                         
  -4   6   2        432.46        443.26         8.58 o                         
  -3   6   2        265.12        320.39         4.89 o                         
  -2   6   2       1612.61       1664.89        13.92 o                         
  -1   6   2        519.54        499.93         4.82 o                         
   0   6   2       1179.25       1135.19        10.13 o                         
   1   6   2        114.09        104.21         2.94 o                         
   2   6   2          7.01         11.71         2.72 o                         
   3   6   2         35.42         32.16         3.07 o                         
   4   6   2       1149.97       1153.32        17.48 o                         
   5   6   2        255.43        268.28         9.85 o                         
   6   6   2         20.64         29.21         8.24 o                         
  -6   7   2         21.74         40.51         7.15 o                         
  -5   7   2         14.92         17.72         5.18 o                         
  -4   7   2        167.49        176.90         5.71 o                         
  -3   7   2       1474.08       1486.52        15.60 o                         
  -2   7   2       3913.40       3916.11        31.89 o                         
  -1   7   2         63.59         53.50         1.35 o                         
   0   7   2          8.83         11.05         0.98 o                         
   1   7   2       2777.95       2791.07        21.99 o                         
   2   7   2       7189.21       7203.04        65.12 o                         
   3   7   2        116.53        133.21         5.56 o                         
   4   7   2        413.40        423.92        11.70 o                         
   5   7   2        392.93        389.57        10.62 o                         
   6   7   2         50.74         58.99         8.78 o                         
  -6   8   2         35.62         42.89         7.21 o                         
  -5   8   2          5.29          8.38         5.22 o                         
  -4   8   2        273.32        291.45         7.33 o                         
  -3   8   2       1209.35       1214.49        12.67 o                         
  -2   8   2       1399.14       1461.72        12.95 o                         
  -1   8   2       3108.62       3080.73        25.68 o                         
   0   8   2       1914.76       1744.89        14.72 o                         
   1   8   2       1097.71       1049.18         8.99 o                         
   2   8   2       1674.68       1764.00        16.55 o                         
   3   8   2        834.86        851.83        12.13 o                         
   4   8   2         37.38         33.32         4.98 o                         
   5   8   2         60.81         69.19         6.69 o                         
   6   8   2         22.72         -3.45         8.25 o                         
  -6   9   2        115.00        137.42         8.51 o                         
  -5   9   2        302.81        277.01         9.35 o                         
  -4   9   2         27.58         28.03         3.20 o                         
  -3   9   2       2986.16       2947.37        29.04 o                         
  -2   9   2       3314.09       3210.95        28.86 o                         
  -1   9   2        540.12        495.34         4.85 o                         
   0   9   2       3302.47       3343.04        26.83 o                         
   1   9   2       4867.45       4794.52        40.73 o                         
   2   9   2       4415.17       4332.62        41.36 o                         
   3   9   2          9.62          9.68         3.85 o                         
   4   9   2        396.89        405.34         9.78 o                         
   5   9   2         59.34         76.95         7.18 o                         
   6   9   2          3.22         -6.90         8.91 o                         
  -6  10   2         44.76         38.23         7.18 o                         
  -5  10   2          6.72          3.67         5.15 o                         
  -4  10   2         57.30         58.06         3.61 o                         
  -3  10   2       1279.52       1326.29        13.65 o                         
  -2  10   2        127.58        140.30         3.83 o                         
  -1  10   2         69.30         69.14         1.52 o                         
   0  10   2       1216.35       1151.11         9.90 o                         
   1  10   2        310.84        311.88         4.14 o                         
   2  10   2        524.59        577.15         7.22 o                         
   3  10   2        678.42        621.94        10.81 o                         
   4  10   2          3.16         -2.81         4.76 o                         
   5  10   2         41.29         41.85         6.26 o                         
   6  10   2          1.17          2.56         8.32 o                         
  -6  11   2          8.54         18.95         6.99 o                         
  -5  11   2        268.08        258.00         9.55 o                         
  -4  11   2        530.72        535.33         8.55 o                         
  -3  11   2       3031.21       3043.03        28.93 o                         
  -2  11   2       1628.17       1537.62        14.79 o                         
  -1  11   2        140.32        140.08         2.27 o                         
   0  11   2        574.13        626.32         5.91 o                         
   1  11   2       1033.14        944.77        10.40 o                         
   2  11   2       1077.46        980.05        11.46 o                         
   3  11   2        419.30        417.21         7.31 o                         
   4  11   2        554.84        514.62        11.00 o                         
   5  11   2        257.04        265.25         9.14 o                         
   6  11   2         23.06         14.57         8.88 o                         
  -6  12   2         48.58         34.41         7.19 o                         
  -5  12   2         53.36         48.54         6.21 o                         
  -4  12   2         21.87         33.41         3.31 o                         
  -3  12   2         42.27         52.65         2.92 o                         
  -2  12   2        467.94        478.97         5.65 o                         
  -1  12   2         25.78         31.97         1.56 o                         
   0  12   2          0.70          4.29         1.02 o                         
   1  12   2         23.08         37.29         2.39 o                         
   2  12   2        360.79        380.94         6.84 o                         
   3  12   2         31.16         37.76         2.97 o                         
   4  12   2          2.39          4.46         3.59 o                         
   5  12   2         82.15         88.98         7.93 o                         
  -6  13   2        105.10        107.40         8.36 o                         
  -5  13   2         56.47         49.61         6.13 o                         
  -4  13   2         14.78         11.12         2.90 o                         
  -3  13   2        721.34        680.83        10.33 o                         
  -2  13   2       5330.25       5237.31        52.31 o                         
  -1  13   2        369.96        356.32         4.18 o                         
   0  13   2        376.03        399.66         4.74 o                         
   1  13   2      10829.83      10721.65       100.50 o                         
   2  13   2       1625.36       1518.11        17.00 o                         
   3  13   2          8.91         11.11         2.63 o                         
   4  13   2         25.05         24.86         3.51 o                         
   5  13   2         75.91        100.07         7.34 o                         
  -6  14   2          0.54         -6.67         6.64 o                         
  -5  14   2         23.85         33.14         5.91 o                         
  -4  14   2         11.49          4.69         3.33 o                         
  -3  14   2          0.04          3.43         2.77 o                         
  -2  14   2        101.96        114.45         3.64 o                         
  -1  14   2        152.01        153.18         4.06 o                         
   0  14   2        138.08        151.93         3.39 o                         
   1  14   2        498.14        559.98         7.16 o                         
   2  14   2          2.50          3.53         3.13 o                         
   3  14   2        235.99        236.85         6.47 o                         
   4  14   2          1.06          6.29         4.83 o                         
   5  14   2          0.70         -5.12         6.27 o                         
  -6  15   2         81.67         88.30         8.49 o                         
  -5  15   2        149.11        170.14         7.94 o                         
  -4  15   2          4.97          6.63         3.50 o                         
  -3  15   2       1267.34       1244.78        16.39 o                         
  -2  15   2       5360.71       5212.60        50.37 o                         
  -1  15   2        184.53        168.34         3.69 o                         
   0  15   2       1037.90       1059.32        11.72 o                         
   1  15   2       7253.62       7089.84        67.24 o                         
   2  15   2       1173.22       1048.68        13.84 o                         
   3  15   2         29.59         44.08         4.49 o                         
   4  15   2        490.91        473.44        11.11 o                         
   5  15   2        227.58        212.95        12.74 o                         
  -6  16   2         43.71         38.63         7.70 o                         
  -5  16   2         90.98         94.73         7.23 o                         
  -4  16   2        258.02        247.61         7.08 o                         
  -3  16   2        123.16        148.02         5.75 o                         
  -2  16   2       1036.44       1036.12        11.71 o                         
  -1  16   2       2453.36       2462.01        24.69 o                         
   0  16   2       1622.37       1673.90        17.74 o                         
   1  16   2         27.02         31.16         3.00 o                         
   2  16   2        613.73        600.29         9.03 o                         
   3  16   2        150.84        156.52         6.33 o                         
   4  16   2          2.84          6.18         5.38 o                         
   5  16   2         23.71         31.70         6.95 o                         
  -6  17   2        108.39        116.27         8.79 o                         
  -5  17   2          6.44          9.32         5.81 o                         
  -4  17   2         69.16         75.98         5.11 o                         
  -3  17   2        254.86        248.15         6.12 o                         
  -2  17   2       1964.37       1976.63        22.26 o                         
  -1  17   2        848.76        886.66        10.69 o                         
   0  17   2         58.38         78.78         2.51 o                         
   1  17   2       1668.32       1605.59        17.63 o                         
   2  17   2        857.97        836.93        11.89 o                         
   3  17   2        113.24        111.03         6.67 o                         
   4  17   2         13.43         10.40         5.86 o                         
   5  17   2        139.12        143.46        10.64 o                         
  -6  18   2          3.99         -5.36         6.87 o                         
  -5  18   2         61.06         65.12         6.71 o                         
  -4  18   2        349.70        328.63        10.61 o                         
  -3  18   2          2.19          0.58         3.01 o                         
  -2  18   2        188.21        211.12         5.17 o                         
  -1  18   2         86.42         62.69         2.85 o                         
   0  18   2        124.16         91.48         2.78 o                         
   1  18   2          5.14          5.28         2.01 o                         
   2  18   2          8.82         13.94         3.52 o                         
   3  18   2        550.48        534.64        10.81 o                         
   4  18   2        248.20        258.90         9.13 o                         
   5  18   2          0.33         -8.95         6.63 o                         
  -6  19   2         69.62         50.33         8.51 o                         
  -5  19   2         65.02         66.53         6.50 o                         
  -4  19   2         27.72         33.80         4.88 o                         
  -3  19   2        415.02        396.06         8.58 o                         
  -2  19   2        674.58        576.56         9.15 o                         
  -1  19   2        157.47        206.11         5.29 o                         
   0  19   2        602.20        613.55         9.00 o                         
   1  19   2       1585.60       1418.13        15.24 o                         
   2  19   2        344.66        326.88         9.32 o                         
   3  19   2         14.53         11.48         4.65 o                         
   4  19   2         86.43         81.39         6.58 o                         
   5  19   2         53.70         57.24         8.57 o                         
  -6  20   2          3.81         -4.46         7.76 o                         
  -5  20   2        101.55        102.46         7.93 o                         
  -4  20   2        638.00        616.07        14.39 o                         
  -3  20   2         11.85         17.50         3.56 o                         
  -2  20   2        501.52        481.81         8.42 o                         
  -1  20   2       3910.82       3818.90        40.86 o                         
   0  20   2       4673.94       4696.99        49.13 o                         
   1  20   2         97.57         88.35         4.04 o                         
   2  20   2         59.45         55.65         4.40 o                         
   3  20   2       1146.45       1030.48        15.11 o                         
   4  20   2        274.27        293.75        11.31 o                         
   5  20   2          4.03         11.10         8.37 o                         
  -6  21   2         56.13         61.50         9.09 o                         
  -5  21   2         48.31         49.97         7.51 o                         
  -4  21   2         14.33         17.55         6.00 o                         
  -3  21   2        276.73        298.36         9.80 o                         
  -2  21   2        758.07        721.22        11.38 o                         
  -1  21   2        874.20        901.80        11.88 o                         
   0  21   2         20.67         22.71         3.19 o                         
   1  21   2        481.89        413.32         8.18 o                         
   2  21   2         60.64         62.34         3.61 o                         
   3  21   2          0.19          3.00         5.78 o                         
   4  21   2         52.99         56.12         9.55 o                         
   5  21   2        167.54        166.59        11.71 o                         
  -6  22   2         32.79         37.69         8.84 o                         
  -5  22   2        122.74        132.35        10.03 o                         
  -4  22   2        499.34        488.26        19.90 o                         
  -3  22   2        616.18        616.53        11.16 o                         
  -2  22   2        499.19        442.03         7.83 o                         
  -1  22   2       1178.96       1122.85        15.68 o                         
   0  22   2        965.94        915.79        10.76 o                         
   1  22   2        170.15        169.81         5.97 o                         
   2  22   2        772.64        737.85        14.25 o                         
   3  22   2        967.83        977.85        16.81 o                         
   4  22   2         82.95         90.99         7.87 o                         
   5  22   2          1.79          7.18         8.64 o                         
  -6  23   2         20.67         27.93         8.67 o                         
  -5  23   2          2.22          3.62         6.87 o                         
  -4  23   2        386.35        404.22        12.21 o                         
  -3  23   2         59.74         58.47         3.72 o                         
  -2  23   2         50.13         65.82         4.50 o                         
  -1  23   2         89.08         77.59         4.11 o                         
   0  23   2         22.70         20.21         2.45 o                         
   1  23   2         55.39         63.12         3.57 o                         
   2  23   2        467.34        454.53        11.55 o                         
   3  23   2          0.04         -0.63         4.97 o                         
   4  23   2         44.91         47.56         6.37 o                         
   5  23   2          4.20          1.14         8.07 o                         
  -5  24   2        357.49        333.33        11.48 o                         
  -4  24   2         12.89         21.99         7.25 o                         
  -3  24   2        172.22        161.32         9.07 o                         
  -2  24   2        432.54        361.07        10.00 o                         
  -1  24   2       1380.96       1402.77        18.95 o                         
   0  24   2       1744.41       1656.92        20.78 o                         
   1  24   2        298.96        294.55         7.32 o                         
   2  24   2        876.57        844.61        12.57 o                         
   3  24   2         12.70         11.52         6.33 o                         
   4  24   2        415.20        375.28        19.30 o                         
   5  24   2         85.06         73.28         8.96 o                         
  -5  25   2          1.45          0.96         7.24 o                         
  -4  25   2          1.45         -3.49         6.85 o                         
  -3  25   2         27.21         25.62         3.07 o                         
  -2  25   2         62.01         57.98         4.75 o                         
  -1  25   2         94.43         88.50         5.02 o                         
   0  25   2        252.14        232.08        11.67 o                         
   1  25   2         97.72         97.22         4.86 o                         
   2  25   2        233.54        219.95         9.21 o                         
   3  25   2        128.68        135.94         8.80 o                         
   4  25   2          2.52          2.10         7.13 o                         
   5  25   2         15.07          5.00         8.38 o                         
  -5  26   2        130.13        143.70         9.34 o                         
  -4  26   2        523.73        546.21        14.67 o                         
  -3  26   2        919.00        886.16        14.64 o                         
  -2  26   2        331.42        288.19         8.95 o                         
  -1  26   2       2812.21       2669.14        33.66 o                         
   0  26   2       2470.27       2374.45        30.54 o                         
   1  26   2        381.51        377.57        10.98 o                         
   2  26   2       1010.44        989.13        19.91 o                         
   3  26   2        574.64        579.74        15.72 o                         
   4  26   2        173.57        171.99        18.23 o                         
   5  26   2         11.81         12.11         8.61 o                         
  -5  27   2         34.22         33.50        10.15 o                         
  -4  27   2         20.89         18.60         7.55 o                         
  -3  27   2         25.95         19.23         4.74 o                         
  -2  27   2         43.19         42.85         4.39 o                         
  -1  27   2         22.80         29.63         4.58 o                         
   0  27   2        211.15        231.08         7.99 o                         
   1  27   2        654.29        610.19        18.49 o                         
   2  27   2         49.75         47.22         6.22 o                         
   3  27   2          3.44          3.07         5.85 o                         
   4  27   2          0.99         -1.53         7.30 o                         
  -5  28   2         51.54         39.77         9.01 o                         
  -4  28   2        232.75        279.39        15.36 o                         
  -3  28   2          3.66          3.60         4.79 o                         
  -2  28   2        302.26        294.61        16.79 o                         
  -1  28   2        818.09        796.35        14.43 o                         
   0  28   2       1353.78       1344.97        19.20 o                         
   1  28   2        238.66        236.01        12.97 o                         
   2  28   2         77.54         76.32         6.95 o                         
   3  28   2        357.30        345.24        21.48 o                         
   4  28   2        129.65        149.03        14.32 o                         
  -5  29   2         23.18         20.09         8.33 o                         
  -4  29   2          2.36         -1.58         7.48 o                         
  -3  29   2        568.62        509.79        12.29 o                         
  -2  29   2        693.06        667.35        14.68 o                         
  -1  29   2         86.03         77.90         5.66 o                         
   0  29   2         15.66         23.62         3.83 o                         
   1  29   2         85.30         79.67         6.81 o                         
   2  29   2        301.06        290.57        14.86 o                         
   3  29   2          0.77          3.25         5.56 o                         
   4  29   2          0.42         -4.63         6.77 o                         
  -5  30   2          8.12         20.07         8.89 o                         
  -4  30   2        308.55        344.13        13.85 o                         
  -3  30   2         10.72         14.12         4.82 o                         
  -2  30   2        295.30        296.36         9.82 o                         
  -1  30   2        879.68        867.87        15.64 o                         
   0  30   2        311.60        317.11         8.74 o                         
   1  30   2        350.10        364.23        20.17 o                         
   2  30   2         27.64         23.99         6.42 o                         
   3  30   2        497.80        483.98        21.67 o                         
   4  30   2          9.64         17.72         7.60 o                         
  -5  31   2          8.91         -0.70         7.91 o                         
  -4  31   2         55.26         40.99         8.76 o                         
  -3  31   2         69.90         61.58         5.73 o                         
  -2  31   2        144.64        129.95         7.14 o                         
  -1  31   2        127.67        148.29         9.08 o                         
   0  31   2        624.55        578.44        12.65 o                         
   1  31   2        814.17        780.73        18.19 o                         
   2  31   2        311.12        276.63        13.94 o                         
   3  31   2         66.52         64.36         9.34 o                         
   4  31   2         16.85         -3.19         9.68 o                         
  -4  32   2        233.55        261.46        12.28 o                         
  -3  32   2        307.04        313.24        12.56 o                         
  -2  32   2          0.11          5.65         6.10 o                         
  -1  32   2        136.61        128.78         9.85 o                         
   0  32   2         67.86         78.64         4.96 o                         
   1  32   2         14.10         18.80         5.41 o                         
   2  32   2        251.48        233.03        14.90 o                         
   3  32   2        198.98        175.38        13.90 o                         
   4  32   2         18.75         41.03        11.05 o                         
  -4  33   2         59.24         44.36         9.74 o                         
  -3  33   2        486.85        460.31        20.60 o                         
  -2  33   2        239.19        244.39        10.05 o                         
  -1  33   2        352.50        397.13        17.01 o                         
   0  33   2        321.52        292.14        13.98 o                         
   1  33   2        196.45        192.34         9.29 o                         
   2  33   2        157.97        171.95         8.95 o                         
   3  33   2          1.39         -0.03         7.20 o                         
   4  33   2         75.11         81.48        11.24 o                         
  -4  34   2         10.25          9.08         8.13 o                         
  -3  34   2         17.87         24.65         7.76 o                         
  -2  34   2         24.18         23.49         7.19 o                         
  -1  34   2         55.92         65.35         6.84 o                         
   0  34   2        135.97        136.46         7.19 o                         
   1  34   2        134.08        117.84         7.66 o                         
   2  34   2          7.81          4.59         6.69 o                         
   3  34   2         65.79         72.73        10.08 o                         
  -4  35   2         53.41         36.11         8.30 o                         
  -3  35   2        250.18        258.46        13.29 o                         
  -2  35   2        125.77        152.24         8.33 o                         
  -1  35   2        106.02        129.02         7.98 o                         
   0  35   2        256.03        218.47        12.67 o                         
   1  35   2        552.95        576.60        14.38 o                         
   2  35   2        354.14        339.93        14.35 o                         
   3  35   2         49.62         56.73         8.39 o                         
  -4  36   2         14.42         21.19         8.16 o                         
  -3  36   2         21.58         32.61         8.10 o                         
  -2  36   2        157.27        128.40        10.69 o                         
  -1  36   2          0.02         -0.72         6.16 o                         
   0  36   2         53.93         65.28         7.89 o                         
   1  36   2         66.90         70.60         7.18 o                         
   2  36   2          5.90         -1.88         7.48 o                         
   3  36   2          0.57         -5.48         8.07 o                         
  -4  37   2          0.54          4.38         8.64 o                         
  -3  37   2        257.23        242.50        11.08 o                         
  -2  37   2        508.78        504.85        13.49 o                         
  -1  37   2         43.16         58.87         7.16 o                         
   0  37   2         48.52         49.63         7.47 o                         
   1  37   2        337.61        348.21        14.37 o                         
   2  37   2        323.47        313.51        14.73 o                         
   3  37   2          0.08         -8.94         9.79 o                         
  -3  38   2          9.99         26.85         8.97 o                         
  -2  38   2         33.30         35.37         7.40 o                         
  -1  38   2          0.46         -4.10         5.92 o                         
   0  38   2          5.65         -2.68         6.76 o                         
   1  38   2          8.86          9.28         8.47 o                         
   2  38   2          0.02          4.15         7.55 o                         
   3  38   2          1.19        -13.55        10.06 o                         
  -3  39   2        121.87        132.19        10.56 o                         
  -2  39   2        327.68        352.61        11.40 o                         
  -1  39   2         24.34         42.02         7.40 o                         
   0  39   2         98.59         97.44         8.32 o                         
   1  39   2        345.21        331.56        13.58 o                         
   2  39   2        138.48        129.12        12.49 o                         
  -3  40   2          0.94         -4.45         7.95 o                         
  -2  40   2         56.04         63.95         8.45 o                         
  -1  40   2        115.39         98.55         9.34 o                         
   0  40   2         40.36         36.87         8.09 o                         
   1  40   2          0.73         -1.23         7.58 o                         
   2  40   2          7.30          6.13        10.13 o                         
  -3  41   2         66.57         80.85         9.13 o                         
  -2  41   2        137.99        158.14        10.79 o                         
  -1  41   2         48.98         47.16         7.58 o                         
   0  41   2         17.52         16.55         7.87 o                         
   1  41   2        121.03        139.11        12.81 o                         
   2  41   2        133.97        148.66        17.25 o                         
  -2  42   2         24.21         29.02         8.45 o                         
  -1  42   2         82.69         70.96         9.41 o                         
   0  42   2         56.92         47.33         9.68 o                         
   1  42   2         21.04         44.35        12.23 o                         
  -2  43   2        149.04        187.82        12.13 o                         
  -1  43   2          8.22         16.48         9.40 o                         
   0  43   2         13.45         22.82        11.69 o                         
   1  43   2        131.85        170.29        54.47 o                         
  -1  44   2        154.88        153.12        13.24 o                         
   0  44   2        140.81        142.99        14.77 o                         
  -6   1   3         10.43         26.03         6.88 o                         
  -5   1   3         76.99         72.62         5.83 o                         
  -4   1   3        353.27        364.11         7.98 o                         
  -3   1   3       1726.78       1759.43        20.91 o                         
  -2   1   3       1649.51       1521.44        14.66 o                         
  -1   1   3          4.01         11.65         2.43 o                         
   0   1   3       1822.60       1834.12        18.15 o                         
   1   1   3       1838.56       1813.22        17.17 o                         
   2   1   3       1656.64       1636.85        19.37 o                         
   3   1   3         46.80         54.90         4.64 o                         
   4   1   3        128.56        128.10         7.18 o                         
   5   1   3        101.10        110.40         8.11 o                         
  -6   2   3         16.44         24.19         6.81 o                         
  -5   2   3        372.54        369.98        13.16 o                         
  -4   2   3        153.70        155.66         5.16 o                         
  -3   2   3        287.14        322.95         6.08 o                         
  -2   2   3        413.94        426.19         5.08 o                         
  -1   2   3        305.45        309.37         5.77 o                         
   0   2   3         44.11         44.60         1.52 o                         
   1   2   3        387.72        399.79         5.29 o                         
   2   2   3        101.83        119.84         5.00 o                         
   3   2   3        177.81        171.97         7.19 o                         
   4   2   3         28.35         31.55         5.71 o                         
   5   2   3          0.57          4.07         5.98 o                         
  -6   3   3        153.81        149.93         8.90 o                         
  -5   3   3        208.18        201.40         8.26 o                         
  -4   3   3        403.30        422.51         9.24 o                         
  -3   3   3        627.21        623.53         8.43 o                         
  -2   3   3       3796.75       3737.14        34.33 o                         
  -1   3   3         24.20         20.38         1.41 o                         
   0   3   3       2910.52       3023.66        29.20 o                         
   1   3   3       1693.42       1650.95        16.35 o                         
   2   3   3       1685.66       1616.51        19.06 o                         
   3   3   3        812.71        804.64        13.39 o                         
   4   3   3        933.64        915.54        16.12 o                         
   5   3   3        185.81        172.00         8.12 o                         
  -6   4   3        130.33        119.76         7.99 o                         
  -5   4   3          3.38          6.01         5.01 o                         
  -4   4   3        208.35        229.10         6.05 o                         
  -3   4   3        147.44        175.58         3.79 o                         
  -2   4   3        175.85        185.98         3.77 o                         
  -1   4   3         17.90         20.60         1.58 o                         
   0   4   3       1747.57       1744.20        15.59 o                         
   1   4   3        132.77        126.60         2.92 o                         
   2   4   3        239.82        278.20         5.62 o                         
   3   4   3        843.16        849.65        13.89 o                         
   4   4   3         36.40         46.87         5.70 o                         
   5   4   3         32.95         22.69         6.83 o                         
  -6   5   3          5.94         13.56         6.59 o                         
  -5   5   3          1.00          3.80         4.92 o                         
  -4   5   3        319.54        329.54         6.18 o                         
  -3   5   3        933.77       1009.58        11.20 o                         
  -2   5   3        989.11        913.56         9.44 o                         
  -1   5   3        226.35        200.88         3.32 o                         
   0   5   3       1009.98       1021.36         9.62 o                         
   1   5   3       3258.31       3302.64        31.32 o                         
   2   5   3        918.78        925.02        10.55 o                         
   3   5   3         43.45         51.36         4.21 o                         
   4   5   3        185.07        173.83         7.03 o                         
   5   5   3         13.83         17.83         6.57 o                         
  -6   6   3         59.78         65.26         7.46 o                         
  -5   6   3        431.71        439.92        12.00 o                         
  -4   6   3        512.92        515.42         9.63 o                         
  -3   6   3         69.47         79.81         2.46 o                         
  -2   6   3        427.75        423.31         5.18 o                         
  -1   6   3       3314.11       3235.63        30.25 o                         
   0   6   3        800.22        709.78         7.32 o                         
   1   6   3         56.86         64.71         2.28 o                         
   2   6   3         10.06         10.47         2.27 o                         
   3   6   3        734.18        719.35        11.61 o                         
   4   6   3         17.85          9.53         5.14 o                         
   5   6   3          5.14          8.90         6.73 o                         
  -6   7   3        159.26        159.36        11.45 o                         
  -5   7   3          4.31         10.66         5.56 o                         
  -4   7   3        279.42        288.12         5.80 o                         
  -3   7   3        579.35        586.71         7.70 o                         
  -2   7   3        820.13        847.14         8.67 o                         
  -1   7   3        180.19        166.40         3.37 o                         
   0   7   3        233.69        248.67         3.45 o                         
   1   7   3       1994.48       1949.87        19.14 o                         
   2   7   3         44.60         73.19         2.64 o                         
   3   7   3         89.75        111.14         6.80 o                         
   4   7   3        477.18        486.21        11.70 o                         
   5   7   3         69.09         69.86         7.45 o                         
  -6   8   3          5.04         11.29         6.80 o                         
  -5   8   3         38.20         43.69         6.09 o                         
  -4   8   3        151.07        144.66         7.13 o                         
  -3   8   3         31.59         27.39         2.10 o                         
  -2   8   3       1431.09       1421.55        13.60 o                         
  -1   8   3       3327.64       3379.16        30.92 o                         
   0   8   3       2302.08       2247.96        20.07 o                         
   1   8   3        247.66        274.73         4.23 o                         
   2   8   3       1997.21       1989.17        19.37 o                         
   3   8   3        479.35        493.92         7.98 o                         
   4   8   3        107.45        111.74         6.78 o                         
   5   8   3          0.06         -8.82         6.94 o                         
  -6   9   3         71.79         88.08         7.83 o                         
  -5   9   3         22.26         24.54         5.41 o                         
  -4   9   3         50.77         49.66         3.60 o                         
  -3   9   3       1302.49       1342.57        13.78 o                         
  -2   9   3        146.89        167.58         3.04 o                         
  -1   9   3         98.67        105.62         2.43 o                         
   0   9   3        333.41        348.03         4.23 o                         
   1   9   3       3040.28       3101.15        29.54 o                         
   2   9   3         93.35        103.02         3.58 o                         
   3   9   3         86.50         90.48         3.95 o                         
   4   9   3         30.25         25.51         5.66 o                         
   5   9   3         42.97         51.42         7.49 o                         
  -6  10   3         87.79         92.03         8.39 o                         
  -5  10   3         55.75         63.95         6.03 o                         
  -4  10   3        345.44        343.08        10.68 o                         
  -3  10   3       1192.87       1215.82        12.72 o                         
  -2  10   3        615.47        633.18         7.15 o                         
  -1  10   3       4210.00       4119.80        37.55 o                         
   0  10   3       2221.53       2232.69        20.70 o                         
   1  10   3         67.14         66.84         2.60 o                         
   2  10   3        570.26        552.67         7.19 o                         
   3  10   3        325.89        338.10         9.74 o                         
   4  10   3        411.51        411.37        16.49 o                         
   5  10   3          0.21          1.85         7.02 o                         
  -6  11   3          6.24          0.69         6.74 o                         
  -5  11   3          1.52         -4.77         5.09 o                         
  -4  11   3         25.23         24.42         3.23 o                         
  -3  11   3        140.60        151.64         3.99 o                         
  -2  11   3          2.60          4.33         1.36 o                         
  -1  11   3          7.84         11.48         1.50 o                         
   0  11   3         11.71         12.89         1.29 o                         
   1  11   3       1009.65       1076.45        13.54 o                         
   2  11   3         22.29         25.17         2.66 o                         
   3  11   3         97.97        101.34         4.77 o                         
   4  11   3         14.04         16.97         4.49 o                         
   5  11   3          2.15         -1.09         6.83 o                         
  -6  12   3         77.48         72.47         8.38 o                         
  -5  12   3        263.61        284.35        11.43 o                         
  -4  12   3        425.47        434.48         8.06 o                         
  -3  12   3         67.39         73.04         3.13 o                         
  -2  12   3       1078.79       1089.17        12.38 o                         
  -1  12   3       2391.54       2328.75        20.38 o                         
   0  12   3       1055.79       1017.21         9.85 o                         
   1  12   3         74.95         78.93         3.34 o                         
   2  12   3        922.03        978.62        13.00 o                         
   3  12   3        467.43        477.26         9.77 o                         
   4  12   3        215.52        216.15         7.48 o                         
   5  12   3         29.88         23.78         7.90 o                         
  -6  13   3          0.04          7.33         7.10 o                         
  -5  13   3         31.55         32.35         5.70 o                         
  -4  13   3         27.18         30.81         3.04 o                         
  -3  13   3         32.95         41.38         2.98 o                         
  -2  13   3         72.92         86.81         3.19 o                         
  -1  13   3        284.29        292.23         4.13 o                         
   0  13   3         26.60         37.42         1.66 o                         
   1  13   3        130.14        124.05         3.90 o                         
   2  13   3         20.02         31.09         3.58 o                         
   3  13   3          8.75         14.32         3.35 o                         
   4  13   3        143.55        145.87         7.99 o                         
   5  13   3         18.07         22.03         7.38 o                         
  -6  14   3         40.12         31.76         7.70 o                         
  -5  14   3        376.53        389.07        13.86 o                         
  -4  14   3        414.87        454.39        10.25 o                         
  -3  14   3         29.25         27.70         2.78 o                         
  -2  14   3         55.42         52.70         2.52 o                         
  -1  14   3       5340.26       5278.40        46.10 o                         
   0  14   3       1272.24       1230.15        12.89 o                         
   1  14   3         81.94         88.32         6.39 o                         
   2  14   3        457.25        463.65         8.94 o                         
   3  14   3       1393.03       1364.70        19.60 o                         
   4  14   3         43.19         43.62         7.64 o                         
   5  14   3         15.07         15.79         7.13 o                         
  -6  15   3          9.35          8.43         7.43 o                         
  -5  15   3          0.07          1.58         5.43 o                         
  -4  15   3        171.78        171.70         8.61 o                         
  -3  15   3         54.08         56.42         3.25 o                         
  -2  15   3        214.18        210.86         4.37 o                         
  -1  15   3         30.57         49.45         3.99 o                         
   0  15   3        384.11        378.49         7.03 o                         
   1  15   3        157.30        170.19         4.54 o                         
   2  15   3        327.70        327.67         8.17 o                         
   3  15   3          0.01          4.50         4.51 o                         
   4  15   3         90.15         87.66         6.97 o                         
   5  15   3        153.96        174.16         9.74 o                         
  -6  16   3          0.29          9.09         7.46 o                         
  -5  16   3        352.67        352.22        10.38 o                         
  -4  16   3        252.77        269.87        12.31 o                         
  -3  16   3          4.27          2.14         2.75 o                         
  -2  16   3        178.15        185.93         4.15 o                         
  -1  16   3       3016.22       3063.51        28.78 o                         
   0  16   3        360.04        334.23         5.71 o                         
   1  16   3         25.29         28.94         2.84 o                         
   2  16   3        611.36        590.33        15.30 o                         
   3  16   3        570.76        543.76        11.46 o                         
   4  16   3         18.09         25.40         5.93 o                         
   5  16   3          0.36          8.66         7.50 o                         
  -6  17   3          3.24          8.30         7.53 o                         
  -5  17   3          0.81         -1.28         5.25 o                         
  -4  17   3         60.36         67.66         6.43 o                         
  -3  17   3        334.06        308.01         6.58 o                         
  -2  17   3          4.70          5.39         2.13 o                         
  -1  17   3        219.27        255.15         4.24 o                         
   0  17   3        472.15        453.18         6.55 o                         
   1  17   3        361.71        371.14         6.80 o                         
   2  17   3         95.23         98.25         5.16 o                         
   3  17   3        109.76        113.34         6.30 o                         
   4  17   3         78.06         76.21         6.70 o                         
   5  17   3          5.60          5.78         7.42 o                         
  -6  18   3          7.49          0.84         8.59 o                         
  -5  18   3          1.60         -0.90         5.69 o                         
  -4  18   3        382.01        390.24        12.74 o                         
  -3  18   3         94.92         98.49         4.18 o                         
  -2  18   3        355.52        352.51         7.31 o                         
  -1  18   3         16.56         31.46         2.23 o                         
   0  18   3       2716.84       2755.35        29.96 o                         
   1  18   3         25.78         30.62         3.22 o                         
   2  18   3        569.13        538.97        11.51 o                         
   3  18   3         40.85         42.11         6.52 o                         
   4  18   3        163.56        175.49         9.44 o                         
   5  18   3         15.61         15.29         7.30 o                         
  -6  19   3         42.52         41.96        10.45 o                         
  -5  19   3         29.26         19.56         5.86 o                         
  -4  19   3         61.74         57.41         5.65 o                         
  -3  19   3        826.40        814.88        12.00 o                         
  -2  19   3       1388.26       1398.99        18.60 o                         
  -1  19   3         74.88         76.93         2.58 o                         
   0  19   3       2565.64       2646.68        27.56 o                         
   1  19   3        659.61        667.74        10.57 o                         
   2  19   3        112.72        118.22         5.53 o                         
   3  19   3         21.18         27.45         5.73 o                         
   4  19   3        110.20        125.97         7.64 o                         
   5  19   3          6.64          9.83         7.22 o                         
  -6  20   3          3.80         -0.62         8.51 o                         
  -5  20   3         11.66          5.01         5.79 o                         
  -4  20   3        176.43        185.59         9.88 o                         
  -3  20   3        393.17        399.30         7.81 o                         
  -2  20   3        851.81        879.74        13.17 o                         
  -1  20   3        529.77        519.01         8.08 o                         
   0  20   3       1185.32       1170.11        15.25 o                         
   1  20   3         63.64         74.41         4.08 o                         
   2  20   3        504.63        473.04         9.88 o                         
   3  20   3        109.66        119.30         8.68 o                         
   4  20   3         35.15         24.22         6.70 o                         
   5  20   3         24.44         19.47         7.89 o                         
  -6  21   3         76.52         53.82         9.71 o                         
  -5  21   3          5.47         14.24         6.79 o                         
  -4  21   3          1.82          1.84         7.15 o                         
  -3  21   3        434.87        435.40        10.43 o                         
  -2  21   3       1158.54       1129.20        15.16 o                         
  -1  21   3          6.49          7.08         2.69 o                         
   0  21   3        463.10        458.99         8.48 o                         
   1  21   3       1237.07       1194.84        16.51 o                         
   2  21   3        150.98        155.81         6.23 o                         
   3  21   3         75.66         67.28         7.85 o                         
   4  21   3        172.20        164.82         8.55 o                         
   5  21   3         73.23         62.31         8.57 o                         
  -6  22   3          0.03         -2.13         8.97 o                         
  -5  22   3         96.51        117.77        10.09 o                         
  -4  22   3        113.01        141.88         7.86 o                         
  -3  22   3        213.76        223.61         9.25 o                         
  -2  22   3         62.70         76.78         4.13 o                         
  -1  22   3        178.31        187.72         5.23 o                         
   0  22   3          3.29          6.61         4.06 o                         
   1  22   3          3.13          4.38         3.48 o                         
   2  22   3          0.65          1.28         4.32 o                         
   3  22   3          3.53          0.52         5.82 o                         
   4  22   3         16.69         14.74         7.08 o                         
  -5  23   3         59.17         46.36         7.79 o                         
  -4  23   3        207.61        198.05         9.53 o                         
  -3  23   3        602.77        577.25        11.09 o                         
  -2  23   3        271.72        288.83         6.73 o                         
  -1  23   3          2.94          5.17         3.07 o                         
   0  23   3         44.57         47.84         3.80 o                         
   1  23   3       1862.35       1820.03        25.00 o                         
   2  23   3       1093.47       1098.49        17.00 o                         
   3  23   3        136.18        130.83        10.00 o                         
   4  23   3         34.35         24.05         7.74 o                         
  -5  24   3          0.86          8.89         8.05 o                         
  -4  24   3        236.73        224.92         9.50 o                         
  -3  24   3          4.97          8.56         4.35 o                         
  -2  24   3        222.61        200.65         6.44 o                         
  -1  24   3          0.21         -0.41         3.12 o                         
   0  24   3         31.21         39.53         3.58 o                         
   1  24   3        260.22        281.91         8.67 o                         
   2  24   3         47.16         51.54         6.85 o                         
   3  24   3        411.00        365.93        19.13 o                         
   4  24   3          2.06         -1.83         6.36 o                         
  -5  25   3        233.68        219.21        11.41 o                         
  -4  25   3          1.66          3.63         6.37 o                         
  -3  25   3       1387.58       1321.31        21.73 o                         
  -2  25   3        129.16        142.52         6.79 o                         
  -1  25   3          0.80         -0.65         3.05 o                         
   0  25   3        185.60        172.88         6.05 o                         
   1  25   3       1601.66       1521.43        20.14 o                         
   2  25   3         82.65         85.32         5.94 o                         
   3  25   3        197.93        180.22        11.00 o                         
   4  25   3        150.17        138.97         9.66 o                         
  -5  26   3          1.74          8.46         9.21 o                         
  -4  26   3        218.48        226.16        10.78 o                         
  -3  26   3         98.64        107.88         6.33 o                         
  -2  26   3         75.42         71.94         5.13 o                         
  -1  26   3         20.22         17.56         4.22 o                         
   0  26   3         94.20        100.68         5.08 o                         
   1  26   3         37.59         45.88         4.66 o                         
   2  26   3         22.90         21.34         5.40 o                         
   3  26   3         85.03         80.15         9.87 o                         
   4  26   3         19.97         23.62         8.07 o                         
  -5  27   3         17.05         35.63         8.90 o                         
  -4  27   3        186.16        171.02         9.36 o                         
  -3  27   3        883.34        879.19        15.06 o                         
  -2  27   3        590.84        637.47        11.22 o                         
  -1  27   3         17.42         25.02         4.41 o                         
   0  27   3        355.42        368.12         9.69 o                         
   1  27   3       1870.42       1815.65        27.09 o                         
   2  27   3        649.46        625.41        16.16 o                         
   3  27   3          4.06          3.78         6.35 o                         
   4  27   3          7.01          4.51         7.31 o                         
  -5  28   3         79.02         80.13        11.10 o                         
  -4  28   3          1.21         15.55         7.63 o                         
  -3  28   3         69.90         67.27         6.67 o                         
  -2  28   3         22.08         18.40         4.44 o                         
  -1  28   3        103.58        104.66         5.15 o                         
   0  28   3         38.26         48.97         5.88 o                         
   1  28   3        290.72        333.31        10.37 o                         
   2  28   3         17.23         16.40         5.52 o                         
   3  28   3        192.92        190.94        12.31 o                         
   4  28   3         43.58         52.00         8.87 o                         
  -5  29   3          0.65          0.45         8.79 o                         
  -4  29   3          6.25         -0.61         7.07 o                         
  -3  29   3        101.85         83.51         6.01 o                         
  -2  29   3        299.88        299.14         8.19 o                         
  -1  29   3         18.93         22.02         5.66 o                         
   0  29   3         10.89          7.13         5.37 o                         
   1  29   3         19.29         19.16         5.99 o                         
   2  29   3        325.71        314.56        13.35 o                         
   3  29   3          4.87          3.15         6.89 o                         
   4  29   3         83.00         99.57        12.30 o                         
  -5  30   3         15.29          7.89        10.75 o                         
  -4  30   3        155.13        133.89         9.80 o                         
  -3  30   3          4.69          3.48         5.28 o                         
  -2  30   3       1154.87       1090.03        17.33 o                         
  -1  30   3        165.92        180.69        11.38 o                         
   0  30   3        206.58        214.01         8.97 o                         
   1  30   3        491.34        484.96        14.20 o                         
   2  30   3        335.30        313.10        18.96 o                         
   3  30   3          2.42          3.01         6.81 o                         
   4  30   3          1.72         -1.08         7.77 o                         
  -4  31   3         25.62         21.94         8.22 o                         
  -3  31   3        214.39        232.23        13.14 o                         
  -2  31   3       1100.63       1094.33        23.12 o                         
  -1  31   3         57.02         69.40         7.42 o                         
   0  31   3       1207.19       1161.10        21.27 o                         
   1  31   3        315.66        322.19        12.45 o                         
   2  31   3         69.37         82.66         7.66 o                         
   3  31   3         30.54         15.60         7.80 o                         
  -4  32   3         59.40         64.80         9.62 o                         
  -3  32   3          6.08          9.14         5.65 o                         
  -2  32   3        161.65        145.55         7.47 o                         
  -1  32   3        139.55        139.54         7.47 o                         
   0  32   3        679.24        687.76        15.55 o                         
   1  32   3          8.50          8.98         6.98 o                         
   2  32   3         45.71         49.95         6.56 o                         
   3  32   3        124.91        124.05        11.19 o                         
  -4  33   3          7.33         -2.42         8.26 o                         
  -3  33   3         11.50          9.92         5.54 o                         
  -2  33   3        133.88        149.80         7.27 o                         
  -1  33   3         30.96         37.89         6.69 o                         
   0  33   3        207.29        220.08         9.70 o                         
   1  33   3          3.74          8.03         6.61 o                         
   2  33   3          3.57          3.19         6.46 o                         
   3  33   3          0.45         -7.66         7.28 o                         
  -4  34   3         42.50         31.26         9.36 o                         
  -3  34   3         19.88          7.05         6.97 o                         
  -2  34   3          6.07          3.60         5.43 o                         
  -1  34   3        196.13        174.76        11.70 o                         
   0  34   3        300.38        324.78        11.49 o                         
   1  34   3          6.29          5.45         6.72 o                         
   2  34   3        116.86        110.03         8.26 o                         
   3  34   3        141.65        146.33         9.61 o                         
  -4  35   3          1.86         -5.10        11.75 o                         
  -3  35   3          1.01        -10.11         6.74 o                         
  -2  35   3         57.92         38.83         6.21 o                         
  -1  35   3        116.40        116.66         8.31 o                         
   0  35   3        172.66        158.45         9.90 o                         
   1  35   3         45.34         53.77         8.22 o                         
   2  35   3         13.63         18.79         7.26 o                         
   3  35   3          2.17          7.32         8.06 o                         
  -4  36   3         44.19         46.32         9.80 o                         
  -3  36   3         17.09         21.89         7.85 o                         
  -2  36   3        114.44        106.85         7.00 o                         
  -1  36   3       1096.29        986.98        21.48 o                         
   0  36   3         33.77         42.48         7.53 o                         
   1  36   3         58.94         34.80         8.10 o                         
   2  36   3         56.42         68.64         9.17 o                         
   3  36   3        121.82        125.05        14.95 o                         
  -3  37   3         27.23         23.37         9.01 o                         
  -2  37   3         24.81         23.62         5.95 o                         
  -1  37   3          0.32         10.66         7.87 o                         
   0  37   3          0.33          0.07         7.33 o                         
   1  37   3         10.54         14.65         7.88 o                         
   2  37   3          1.51          6.59         8.84 o                         
  -3  38   3         15.81          5.44         9.20 o                         
  -2  38   3         30.65         33.76         7.04 o                         
  -1  38   3        250.81        284.59        12.43 o                         
   0  38   3        187.34        231.79        11.75 o                         
   1  38   3         15.62         35.06         8.57 o                         
   2  38   3         83.72         73.72         9.61 o                         
  -3  39   3          7.78          9.21         8.08 o                         
  -2  39   3         13.06          9.31         7.57 o                         
  -1  39   3          1.93         -3.32         7.67 o                         
   0  39   3         24.97          6.44         9.02 o                         
   1  39   3         26.46         36.23         8.51 o                         
   2  39   3         11.18          9.48        10.61 o                         
  -3  40   3          4.53         12.61         9.27 o                         
  -2  40   3         16.63         13.10         8.34 o                         
  -1  40   3        124.88        150.73        16.15 o                         
   0  40   3         26.08         38.79         8.96 o                         
   1  40   3         19.81         23.65         9.39 o                         
  -2  41   3          0.78         11.58        10.10 o                         
  -1  41   3         15.61         22.73        13.24 o                         
   0  41   3         33.26         22.78        10.97 o                         
   1  41   3         80.27         73.23        10.74 o                         
  -2  42   3          6.42         -8.20         8.75 o                         
  -1  42   3        163.58        198.36        12.05 o                         
   0  42   3         52.67         69.77        10.00 o                         
   1  42   3          1.17         23.82        14.39 o                         
  -1  43   3          0.40         15.66        10.14 o                         
   0  43   3         30.88         45.46        11.59 o                         
  -6   0   4         29.82         36.59        12.09 o                         
  -5   0   4        391.35        392.19        20.48 o                         
  -4   0   4         23.14         20.61         4.84 o                         
  -3   0   4          1.50          1.89         3.48 o                         
  -2   0   4       1256.83       1232.13        18.58 o                         
  -1   0   4      21641.94      21402.84       653.86 o                         
   0   0   4       1270.10       1295.29        17.58 o                         
   1   0   4        883.24        916.47        13.85 o                         
   2   0   4        459.79        449.93        11.22 o                         
   3   0   4       1160.12       1152.60        25.19 o                         
   4   0   4          7.81         15.85         8.67 o                         
   5   0   4         52.36         40.77        10.82 o                         
  -6   1   4          0.06         -3.55         7.73 o                         
  -5   1   4         46.27         53.53         5.54 o                         
  -4   1   4          2.58         -1.78         3.13 o                         
  -3   1   4        109.13        114.73         3.24 o                         
  -2   1   4       1056.15       1052.88        11.49 o                         
  -1   1   4       9880.27       9743.82       217.77 o                         
   0   1   4         64.77         77.67         2.05 o                         
   1   1   4         10.86         17.51         2.17 o                         
   2   1   4         15.35         14.01         3.08 o                         
   3   1   4        179.75        193.13         8.37 o                         
   4   1   4         45.27         52.58         6.40 o                         
   5   1   4          1.45          0.27         6.61 o                         
  -6   2   4          8.26         23.43         7.97 o                         
  -5   2   4        108.97        110.69         7.37 o                         
  -4   2   4        211.47        222.92         7.12 o                         
  -3   2   4          2.19         11.37         2.11 o                         
  -2   2   4        369.91        343.99         4.84 o                         
  -1   2   4       1494.15       1536.08        27.66 o                         
   0   2   4         23.66         38.63         1.74 o                         
   1   2   4          5.81          3.69         1.91 o                         
   2   2   4        428.65        418.40         7.26 o                         
   3   2   4        304.13        326.33         9.62 o                         
   4   2   4          5.46         11.13         5.81 o                         
   5   2   4         11.01         22.02         7.37 o                         
  -6   3   4         58.76         53.89         8.52 o                         
  -5   3   4         12.79         13.13         4.98 o                         
  -4   3   4          8.73         15.23         3.31 o                         
  -3   3   4         99.24        103.11         3.87 o                         
  -2   3   4       3399.58       3434.61        36.26 o                         
  -1   3   4         38.97         34.68         3.59 o                         
   0   3   4          8.31         12.29         1.43 o                         
   1   3   4          2.78          2.28         2.05 o                         
   2   3   4         54.57         52.06         3.41 o                         
   3   3   4          0.21          9.36         4.62 o                         
   4   3   4         72.77         66.95         6.20 o                         
   5   3   4          1.43         -2.34         6.57 o                         
  -6   4   4        199.81        199.09        10.86 o                         
  -5   4   4        149.83        155.86        11.28 o                         
  -4   4   4        146.19        160.10         6.56 o                         
  -3   4   4         70.19         75.63         2.88 o                         
  -2   4   4       2727.35       2796.20        29.77 o                         
  -1   4   4        205.14        189.27         4.47 o                         
   0   4   4        233.50        247.06         3.65 o                         
   1   4   4         37.80         50.02         2.63 o                         
   2   4   4        509.05        481.67         7.80 o                         
   3   4   4          4.26         10.65         4.59 o                         
   4   4   4        232.46        245.03         8.98 o                         
   5   4   4          3.03         11.21         6.62 o                         
  -6   5   4         78.52         68.22         8.70 o                         
  -5   5   4         36.01         39.26         5.41 o                         
  -4   5   4          2.30          7.45         3.50 o                         
  -3   5   4         12.41          8.47         2.21 o                         
  -2   5   4        740.28        737.79         8.55 o                         
  -1   5   4         13.80         18.49         1.83 o                         
   0   5   4       1132.41       1161.02        13.37 o                         
   1   5   4       1353.68       1430.01        15.91 o                         
   2   5   4        602.23        584.86         8.04 o                         
   3   5   4        302.43        285.90         7.19 o                         
   4   5   4        585.35        542.16        12.16 o                         
   5   5   4         32.79         40.27         7.92 o                         
  -6   6   4          0.54          9.23         7.74 o                         
  -5   6   4         11.98         11.30         5.07 o                         
  -4   6   4        357.77        369.19         7.74 o                         
  -3   6   4        215.03        209.78         4.86 o                         
  -2   6   4       1034.50       1059.30        12.22 o                         
  -1   6   4         47.10         47.19         3.54 o                         
   0   6   4       1609.30       1620.26        16.10 o                         
   1   6   4        120.71        136.07         5.33 o                         
   2   6   4       1391.66       1436.09        16.22 o                         
   3   6   4        553.82        566.36        10.11 o                         
   4   6   4         11.84         14.34         4.96 o                         
   5   6   4         73.20         61.75         8.69 o                         
  -6   7   4        147.70        131.20        10.72 o                         
  -5   7   4          0.63          5.77         5.66 o                         
  -4   7   4        857.31        864.00        12.64 o                         
  -3   7   4        245.39        235.66         9.11 o                         
  -2   7   4         23.16         23.46         1.78 o                         
  -1   7   4         67.29         67.88         2.73 o                         
   0   7   4       1492.35       1495.89        15.00 o                         
   1   7   4         62.98         53.76         2.74 o                         
   2   7   4         11.62         12.74         2.70 o                         
   3   7   4        187.91        202.55         9.31 o                         
   4   7   4          1.30          4.70         4.92 o                         
   5   7   4          3.05         -9.64         7.21 o                         
  -6   8   4          4.96          8.00         7.65 o                         
  -5   8   4        145.03        158.53         7.30 o                         
  -4   8   4         55.34         59.48         3.69 o                         
  -3   8   4          7.88         14.23         2.55 o                         
  -2   8   4         26.76         26.29         1.96 o                         
  -1   8   4        180.40        189.71         3.83 o                         
   0   8   4        313.82        306.38         4.54 o                         
   1   8   4         30.63         38.20         2.53 o                         
   2   8   4          3.48          4.58         2.81 o                         
   3   8   4        262.85        257.09         7.74 o                         
   4   8   4         14.63         18.43         5.32 o                         
   5   8   4          0.20        -10.65         7.10 o                         
  -6   9   4         22.10         16.98         7.88 o                         
  -5   9   4         25.89         31.87         5.87 o                         
  -4   9   4        228.13        249.03         7.34 o                         
  -3   9   4        636.33        638.27         8.87 o                         
  -2   9   4        302.33        291.75         4.66 o                         
  -1   9   4          6.63          8.05         1.51 o                         
   0   9   4        129.69        123.94         3.46 o                         
   1   9   4        895.81        882.00        10.52 o                         
   2   9   4        133.74        147.37         4.22 o                         
   3   9   4         62.54         69.04         4.61 o                         
   4   9   4        237.27        255.19         9.35 o                         
   5   9   4        129.30        114.92         9.66 o                         
  -6  10   4         23.90         20.54         9.44 o                         
  -5  10   4         76.45         94.16         7.17 o                         
  -4  10   4         29.20         34.26         3.85 o                         
  -3  10   4         56.25         52.89         3.14 o                         
  -2  10   4        364.81        378.88         5.83 o                         
  -1  10   4         72.21         82.03         2.39 o                         
   0  10   4          8.44         11.55         1.82 o                         
   1  10   4        302.50        315.36         5.07 o                         
   2  10   4         18.88         17.47         2.95 o                         
   3  10   4          0.60          2.64         3.83 o                         
   4  10   4          1.56         -4.11         6.35 o                         
   5  10   4          2.93         10.24         8.86 o                         
  -6  11   4         44.41         55.35        10.55 o                         
  -5  11   4          1.77         -0.04         5.61 o                         
  -4  11   4          2.74          2.92         3.49 o                         
  -3  11   4        534.21        536.69         7.41 o                         
  -2  11   4        628.08        596.49         7.93 o                         
  -1  11   4         15.45         19.45         1.83 o                         
   0  11   4       1096.68       1083.33        12.00 o                         
   1  11   4       3274.24       3309.42        33.39 o                         
   2  11   4        362.30        346.51         6.73 o                         
   3  11   4        217.52        208.23         7.79 o                         
   4  11   4          3.48         -4.93         6.29 o                         
   5  11   4         20.32         35.24         8.59 o                         
  -6  12   4         25.32         44.61         9.56 o                         
  -5  12   4          8.61          4.18         5.71 o                         
  -4  12   4          0.27         -2.95         2.68 o                         
  -3  12   4        355.62        378.09         6.63 o                         
  -2  12   4          4.95          4.69         1.88 o                         
  -1  12   4          7.04          7.33         1.97 o                         
   0  12   4        638.42        652.11         8.95 o                         
   1  12   4         70.80         79.95         2.86 o                         
   2  12   4         84.26        100.25         4.50 o                         
   3  12   4         29.96         33.13         4.80 o                         
   4  12   4          0.35         -7.80         5.96 o                         
   5  12   4          4.10         -1.13         7.36 o                         
  -6  13   4          1.27         10.61         8.11 o                         
  -5  13   4         17.54         21.91         6.15 o                         
  -4  13   4        191.73        184.15         7.12 o                         
  -3  13   4       1326.90       1323.47        16.78 o                         
  -2  13   4        188.21        183.31         4.14 o                         
  -1  13   4          2.76          3.95         1.84 o                         
   0  13   4        731.05        761.03         9.05 o                         
   1  13   4        447.10        435.84         6.98 o                         
   2  13   4        100.71        106.34         5.06 o                         
   3  13   4        121.89        114.25         5.66 o                         
   4  13   4        207.09        202.63         9.83 o                         
   5  13   4         27.41         30.81         9.86 o                         
  -6  14   4          5.05          0.76         7.70 o                         
  -5  14   4         47.69         38.14         6.40 o                         
  -4  14   4         15.81         22.31         4.78 o                         
  -3  14   4         51.48         58.41         3.66 o                         
  -2  14   4        153.72        138.13         3.55 o                         
  -1  14   4         76.96         76.68         2.76 o                         
   0  14   4          0.58          5.66         2.16 o                         
   1  14   4         73.02         81.07         3.92 o                         
   2  14   4         46.40         52.42         4.76 o                         
   3  14   4         10.54         12.65         4.47 o                         
   4  14   4          2.51          5.01         6.71 o                         
  -6  15   4         17.09         31.57         8.69 o                         
  -5  15   4         11.92          6.46         6.09 o                         
  -4  15   4         48.80         48.11         5.23 o                         
  -3  15   4        664.10        693.99         9.90 o                         
  -2  15   4        208.71        212.22         4.33 o                         
  -1  15   4        104.72        102.47         3.12 o                         
   0  15   4        692.46        701.13        10.77 o                         
   1  15   4        704.87        688.85        10.36 o                         
   2  15   4        110.70        125.15         6.34 o                         
   3  15   4          5.18          4.29         5.52 o                         
   4  15   4         33.25         41.41         7.47 o                         
  -6  16   4          4.56          4.47         9.55 o                         
  -5  16   4          1.09          8.43         6.13 o                         
  -4  16   4         17.99         19.30         5.01 o                         
  -3  16   4          2.03          5.20         2.93 o                         
  -2  16   4        143.12        153.13         4.54 o                         
  -1  16   4         67.59         65.89         2.66 o                         
   0  16   4        291.62        286.96         5.55 o                         
   1  16   4          6.62         13.93         2.97 o                         
   2  16   4        130.33        133.70         6.15 o                         
   3  16   4        171.91        175.91         7.66 o                         
   4  16   4          7.86         18.45         7.00 o                         
  -6  17   4         26.83         24.19         9.93 o                         
  -5  17   4         10.64         13.85         6.16 o                         
  -4  17   4        139.22        143.74         6.81 o                         
  -3  17   4        315.88        334.97         7.59 o                         
  -2  17   4         18.35         24.52         3.10 o                         
  -1  17   4        320.91        310.64         4.85 o                         
   0  17   4       1089.98       1081.14        13.37 o                         
   1  17   4        197.43        201.09         7.68 o                         
   2  17   4         88.46         91.87         5.83 o                         
   3  17   4          9.91         17.89         5.78 o                         
   4  17   4        200.13        186.61        12.08 o                         
  -6  18   4         15.57          8.92        10.86 o                         
  -5  18   4         62.73         57.16         8.59 o                         
  -4  18   4          5.95          4.28         4.70 o                         
  -3  18   4          1.00          1.77         2.98 o                         
  -2  18   4        417.28        388.69         6.84 o                         
  -1  18   4        487.31        472.04         6.18 o                         
   0  18   4        335.33        368.24         6.55 o                         
   1  18   4         54.81         63.49         4.29 o                         
   2  18   4        254.87        278.30        13.29 o                         
   3  18   4         40.82         49.32         6.09 o                         
   4  18   4          0.26          4.80         6.58 o                         
  -6  19   4         12.56         21.32         9.71 o                         
  -5  19   4          0.17          7.09         8.19 o                         
  -4  19   4          5.11          4.50         4.54 o                         
  -3  19   4        168.23        184.11         5.74 o                         
  -2  19   4        811.84        851.47        11.45 o                         
  -1  19   4        424.84        441.46         6.02 o                         
   0  19   4         24.35         20.54         3.11 o                         
   1  19   4        228.61        243.48         7.60 o                         
   2  19   4        129.81        152.37         7.01 o                         
   3  19   4          0.90         -0.04         5.87 o                         
   4  19   4         78.18         81.59         9.11 o                         
  -5  20   4        137.44        131.15        15.04 o                         
  -4  20   4          1.51          1.65         5.20 o                         
  -3  20   4          2.25          0.78         3.10 o                         
  -2  20   4        370.71        353.94         6.49 o                         
  -1  20   4        100.07        107.39         3.95 o                         
   0  20   4         86.71         93.89         3.85 o                         
   1  20   4         31.34         27.73         3.82 o                         
   2  20   4        196.76        205.80         7.66 o                         
   3  20   4         77.39         73.26         7.00 o                         
   4  20   4          1.93          0.44         7.17 o                         
  -5  21   4          0.99          4.14         8.43 o                         
  -4  21   4         58.04         56.28         8.05 o                         
  -3  21   4         75.65         80.58         4.34 o                         
  -2  21   4          1.49         10.93         3.25 o                         
  -1  21   4        103.77        111.40         3.33 o                         
   0  21   4         76.54         81.62         3.78 o                         
   1  21   4        548.44        598.81        10.55 o                         
   2  21   4          2.47         -2.06         4.79 o                         
   3  21   4          0.47         -2.26         6.15 o                         
   4  21   4          1.75          3.51         7.39 o                         
  -5  22   4        102.94         90.44         9.95 o                         
  -4  22   4         14.28          9.04         6.57 o                         
  -3  22   4          9.92         12.38         4.43 o                         
  -2  22   4        343.09        316.50         7.40 o                         
  -1  22   4        624.42        644.84         8.65 o                         
   0  22   4        503.95        494.58         9.41 o                         
   1  22   4        185.85        184.95         9.19 o                         
   2  22   4         78.61         74.51         6.20 o                         
   3  22   4        118.35        127.75         7.69 o                         
   4  22   4        141.58        144.05        10.18 o                         
  -5  23   4         16.65         17.18         8.65 o                         
  -4  23   4          5.61         15.97         7.32 o                         
  -3  23   4         38.50         48.04         5.21 o                         
  -2  23   4        121.54        142.68         6.36 o                         
  -1  23   4         22.99         28.32         2.29 o                         
   0  23   4          9.81         12.74         3.64 o                         
   1  23   4         40.16         38.36         4.69 o                         
   2  23   4        415.03        393.98        11.23 o                         
   3  23   4         20.79         21.77         7.19 o                         
   4  23   4          5.92          1.60         7.80 o                         
  -5  24   4          2.10         10.28         8.92 o                         
  -4  24   4        427.28        414.08        15.53 o                         
  -3  24   4          9.94         13.82         5.03 o                         
  -2  24   4        416.70        406.19         9.18 o                         
  -1  24   4        467.34        457.64         6.82 o                         
   0  24   4        394.94        411.35         9.52 o                         
   1  24   4         38.87         31.32         4.67 o                         
   2  24   4        167.00        200.27        15.76 o                         
   3  24   4        257.94        241.97        11.02 o                         
   4  24   4          0.61         11.27         8.21 o                         
  -5  25   4        116.27        121.17        10.77 o                         
  -4  25   4         25.57         28.90         7.47 o                         
  -3  25   4         26.63         21.71         5.22 o                         
  -2  25   4        167.71        175.09         6.60 o                         
  -1  25   4         61.48         55.71         4.65 o                         
   0  25   4         45.89         50.32         5.05 o                         
   1  25   4          3.13         17.00         5.35 o                         
   2  25   4        258.25        255.37        12.35 o                         
   3  25   4          1.03          1.83         6.66 o                         
   4  25   4         18.58         19.25         8.45 o                         
  -5  26   4          2.32          1.71        10.26 o                         
  -4  26   4         28.43         34.74         8.28 o                         
  -3  26   4          7.77          7.76         5.42 o                         
  -2  26   4        100.27         79.17         5.46 o                         
  -1  26   4        533.80        546.37        11.70 o                         
   0  26   4         72.30         89.28         6.45 o                         
   1  26   4        112.65        119.58         7.77 o                         
   2  26   4        116.96        117.46         7.44 o                         
   3  26   4         53.81         66.84         8.04 o                         
  -5  27   4          9.11         17.77        10.08 o                         
  -4  27   4         24.84         36.00         8.67 o                         
  -3  27   4        349.01        346.37        13.12 o                         
  -2  27   4          2.29          3.51         4.64 o                         
  -1  27   4          8.24         12.22         4.89 o                         
   0  27   4         25.28         29.38         5.33 o                         
   1  27   4        280.64        290.14        11.86 o                         
   2  27   4          7.10          8.76         6.81 o                         
   3  27   4         29.47         27.25         8.26 o                         
  -5  28   4         43.44         41.92        14.82 o                         
  -4  28   4        165.99        187.30        11.67 o                         
  -3  28   4         10.81         20.57         5.60 o                         
  -2  28   4        382.48        400.40        11.79 o                         
  -1  28   4        392.55        394.58        10.44 o                         
   0  28   4         16.51         18.62         5.42 o                         
   1  28   4         96.58        129.42         8.25 o                         
   2  28   4        199.97        220.88        11.60 o                         
   3  28   4         53.37         55.28         8.96 o                         
  -5  29   4         12.29         10.44        11.32 o                         
  -4  29   4         18.21         14.01         8.90 o                         
  -3  29   4         32.06         37.01         6.42 o                         
  -2  29   4          4.82         13.23         5.08 o                         
  -1  29   4          0.74         11.01         5.24 o                         
   0  29   4        837.18        816.68        15.57 o                         
   1  29   4        205.14        191.83         8.78 o                         
   2  29   4         18.71          5.11         8.49 o                         
   3  29   4         12.95          8.36         8.35 o                         
  -4  30   4          5.04          6.18        12.76 o                         
  -3  30   4          0.30         -0.12         6.09 o                         
  -2  30   4         45.51         42.42         6.58 o                         
  -1  30   4        478.73        495.85        13.82 o                         
   0  30   4         43.91         74.57         6.49 o                         
   1  30   4         20.29         14.67         6.66 o                         
   2  30   4         84.20         75.27         9.72 o                         
   3  30   4         72.68         72.93         9.32 o                         
  -4  31   4        137.85        137.29        15.94 o                         
  -3  31   4        133.78        118.79         8.08 o                         
  -2  31   4        142.67        155.45         8.47 o                         
  -1  31   4         11.06         10.42         6.03 o                         
   0  31   4         22.37         21.94         6.27 o                         
   1  31   4          7.67         13.14         6.46 o                         
   2  31   4         24.99         35.38         8.56 o                         
   3  31   4         13.69          8.04         9.60 o                         
  -4  32   4         18.28         23.68         9.32 o                         
  -3  32   4         14.87         12.73         6.55 o                         
  -2  32   4          0.97         -3.17         5.72 o                         
  -1  32   4        122.36        147.80        10.78 o                         
   0  32   4         49.32         56.63         7.69 o                         
   1  32   4         13.41         12.52         7.23 o                         
   2  32   4         26.23         29.14         8.63 o                         
   3  32   4         43.97         43.11         9.59 o                         
  -4  33   4         13.37          8.47         9.80 o                         
  -3  33   4         35.62         28.39         9.58 o                         
  -2  33   4         17.49         16.90         6.39 o                         
  -1  33   4        134.95        122.60         9.61 o                         
   0  33   4        136.55        135.96         9.48 o                         
   1  33   4        261.09        291.65        13.69 o                         
   2  33   4        110.11        120.18        10.34 o                         
  -4  34   4         43.47         49.17        12.12 o                         
  -3  34   4         31.75         38.87         7.29 o                         
  -2  34   4          7.07          4.64         6.26 o                         
  -1  34   4         11.46         15.74         6.95 o                         
   0  34   4         31.30         35.95         8.12 o                         
   1  34   4          2.44         -9.19         7.62 o                         
   2  34   4         13.92         11.81         9.99 o                         
  -3  35   4        255.88        241.96        12.05 o                         
  -2  35   4         65.21         81.38         7.95 o                         
  -1  35   4         16.24          3.45         7.73 o                         
   0  35   4          4.12          1.93         7.59 o                         
   1  35   4        115.63        121.57         9.82 o                         
   2  35   4         22.54         32.39         8.90 o                         
  -3  36   4         54.26         72.75        10.56 o                         
  -2  36   4         34.62         35.25         7.49 o                         
  -1  36   4          2.14        -11.32         7.55 o                         
   0  36   4         10.47          7.36         8.79 o                         
   1  36   4         11.36          3.39         8.05 o                         
   2  36   4         20.78         39.19        10.06 o                         
  -3  37   4         30.78         28.90         9.80 o                         
  -2  37   4         20.46         27.22         7.45 o                         
  -1  37   4          2.43          9.14         8.77 o                         
   0  37   4        134.57        115.33        10.10 o                         
   1  37   4        134.60        127.27        10.31 o                         
  -3  38   4         32.58         45.68        10.33 o                         
  -2  38   4         10.80          7.12         7.18 o                         
  -1  38   4          4.14          3.66         8.17 o                         
   0  38   4          1.62         10.52         8.38 o                         
   1  38   4          0.50          4.84         9.76 o                         
  -2  39   4         93.04         97.29         8.64 o                         
  -1  39   4          5.04          9.65         9.28 o                         
   0  39   4         76.14         80.49        13.39 o                         
   1  39   4         77.62         88.11        12.95 o                         
  -2  40   4         19.41         16.70         8.45 o                         
  -1  40   4          8.70          2.79         9.31 o                         
   0  40   4          2.21          5.66         9.48 o                         
  -1  41   4          0.48         -0.77         9.62 o                         
  -6   1   5         71.32         81.02         9.04 o                         
  -5   1   5          0.23          0.70         5.95 o                         
  -4   1   5        301.79        302.94        13.94 o                         
  -3   1   5        236.60        221.40         5.02 o                         
  -2   1   5         24.68         15.21         5.02 o                         
  -1   1   5         14.69         17.56         4.39 o                         
   0   1   5        138.48        134.57         2.93 o                         
   1   1   5        597.45        592.30         8.04 o                         
   2   1   5         73.63         81.56         4.02 o                         
   3   1   5        328.09        325.88         8.75 o                         
   4   1   5         45.29         40.34         8.04 o                         
  -6   2   5          4.58          8.79         7.56 o                         
  -5   2   5          0.07          4.29         5.89 o                         
  -4   2   5          4.66         14.63         4.93 o                         
  -3   2   5         16.36         16.56         2.36 o                         
  -2   2   5          0.88         -1.52         4.26 o                         
  -1   2   5         50.86         48.32         5.40 o                         
   0   2   5         29.49         28.22         1.80 o                         
   1   2   5          2.76          7.88         2.34 o                         
   2   2   5          7.37         11.37         3.14 o                         
   3   2   5          5.86          9.95         4.91 o                         
   4   2   5          0.03         -3.87         6.12 o                         
  -6   3   5          7.33         22.16         8.21 o                         
  -5   3   5         11.75         11.15         6.11 o                         
  -4   3   5         86.76         80.53         5.03 o                         
  -3   3   5        194.37        184.96         4.29 o                         
  -2   3   5         85.05         88.60         4.66 o                         
  -1   3   5          5.58          5.37         5.13 o                         
   0   3   5        482.35        456.77         6.30 o                         
   1   3   5        291.60        303.92         5.56 o                         
   2   3   5        123.38        144.93         5.74 o                         
   3   3   5         21.57         24.42         5.17 o                         
   4   3   5          8.89         -8.19         6.10 o                         
  -6   4   5         14.45         25.12         7.99 o                         
  -5   4   5        157.63        164.00         8.65 o                         
  -4   4   5         20.28         21.29         5.12 o                         
  -3   4   5          0.73          1.21         1.74 o                         
  -2   4   5        184.73        172.37         5.03 o                         
  -1   4   5         96.52         96.01         4.84 o                         
   0   4   5        118.71        127.29         3.30 o                         
   1   4   5         55.27         65.16         3.20 o                         
   2   4   5        318.35        328.25         6.75 o                         
   3   4   5        123.30        137.96         7.42 o                         
   4   4   5          1.21          4.77         6.35 o                         
  -6   5   5         52.86         42.44         8.31 o                         
  -5   5   5         12.78         16.66         6.25 o                         
  -4   5   5         12.29         19.00         5.15 o                         
  -3   5   5        317.56        311.72         6.21 o                         
  -2   5   5        640.98        608.66         9.86 o                         
  -1   5   5        253.31        256.68         7.11 o                         
   0   5   5        863.54        845.26         9.51 o                         
   1   5   5         21.55         19.71         2.59 o                         
   2   5   5         59.76         59.90         4.20 o                         
   3   5   5        218.02        215.46         6.97 o                         
   4   5   5        219.86        190.24        12.78 o                         
  -6   6   5         14.51         21.34         8.01 o                         
  -5   6   5         92.94         83.57         8.01 o                         
  -4   6   5         13.10         13.28         4.04 o                         
  -3   6   5          1.05          3.42         2.12 o                         
  -2   6   5        250.81        246.16         5.25 o                         
  -1   6   5        279.30        277.69         7.13 o                         
   0   6   5          6.25         13.53         1.91 o                         
   1   6   5         32.41         32.05         2.78 o                         
   2   6   5        392.04        350.64         7.76 o                         
   3   6   5         46.83         46.23         4.94 o                         
   4   6   5          4.31         14.08         8.01 o                         
  -6   7   5         41.68         35.23         8.33 o                         
  -5   7   5         29.11         35.31         6.76 o                         
  -4   7   5         73.13         80.73         5.12 o                         
  -3   7   5        241.40        247.63         6.06 o                         
  -2   7   5         57.00         70.05         3.35 o                         
  -1   7   5         27.86         26.87         3.52 o                         
   0   7   5        555.72        551.09         7.36 o                         
   1   7   5        368.83        375.08         7.11 o                         
   2   7   5          3.09          9.29         3.67 o                         
   3   7   5        174.54        175.47         6.53 o                         
   4   7   5          0.56          3.34         8.48 o                         
  -6   8   5          2.19         -3.60         7.55 o                         
  -5   8   5         15.27         19.21         6.45 o                         
  -4   8   5         60.57         62.33         4.85 o                         
  -3   8   5          0.80          3.16         2.23 o                         
  -2   8   5        306.79        295.37         6.48 o                         
  -1   8   5        357.08        338.68         7.34 o                         
   0   8   5         33.48         36.18         2.37 o                         
   1   8   5        105.24        119.63         3.88 o                         
   2   8   5        267.98        271.41         7.48 o                         
   3   8   5         41.28         44.13         5.00 o                         
   4   8   5          3.35          8.44         8.03 o                         
  -6   9   5          0.19          9.22         8.17 o                         
  -5   9   5         23.44         11.14         6.37 o                         
  -4   9   5         37.84         41.16         4.50 o                         
  -3   9   5          1.01          0.77         1.40 o                         
  -2   9   5         23.85         22.32         2.29 o                         
  -1   9   5          0.48          1.30         1.59 o                         
   0   9   5         22.56         24.27         2.17 o                         
   1   9   5         14.90         11.38         2.72 o                         
   2   9   5         13.44          9.57         3.57 o                         
   3   9   5          0.45          9.93         4.58 o                         
   4   9   5         42.88         31.28         8.73 o                         
  -6  10   5         15.50         17.92         8.17 o                         
  -5  10   5         39.14         35.35         7.21 o                         
  -4  10   5        124.05        125.32         5.90 o                         
  -3  10   5        161.40        168.27         4.46 o                         
  -2  10   5        214.64        206.15         4.33 o                         
  -1  10   5        328.30        327.81         6.11 o                         
   0  10   5        388.80        399.92         6.93 o                         
   1  10   5        311.26        313.56         5.88 o                         
   2  10   5        137.55        131.65         5.13 o                         
   3  10   5         42.89         48.03         5.73 o                         
   4  10   5          3.77          3.49         9.02 o                         
  -6  11   5         26.56         27.48         8.49 o                         
  -5  11   5          0.02         -1.89         6.25 o                         
  -4  11   5        171.01        165.84         6.76 o                         
  -3  11   5         27.95         31.21         2.69 o                         
  -2  11   5         56.02         60.28         2.82 o                         
  -1  11   5         12.77         15.36         2.44 o                         
   0  11   5         59.26         65.78         3.22 o                         
   1  11   5        273.34        275.88         5.39 o                         
   2  11   5         65.74         67.77         4.47 o                         
   3  11   5         57.53         54.17         6.71 o                         
   4  11   5         39.93         40.56         9.79 o                         
  -6  12   5         25.67         22.76         8.57 o                         
  -5  12   5         23.79         10.75         6.60 o                         
  -4  12   5          4.12          5.32         4.45 o                         
  -3  12   5          2.61          0.99         2.30 o                         
  -2  12   5        327.81        310.93         5.21 o                         
  -1  12   5        453.93        447.93         6.61 o                         
   0  12   5          1.29          6.23         2.02 o                         
   1  12   5         52.25         54.66         3.00 o                         
   2  12   5        106.57         98.91         4.62 o                         
   3  12   5        107.78        100.67         6.74 o                         
   4  12   5          0.02          4.56         8.05 o                         
  -6  13   5         14.59          3.50         9.14 o                         
  -5  13   5          1.72          7.49         6.80 o                         
  -4  13   5          7.01          9.64         5.58 o                         
  -3  13   5        157.23        151.93         4.13 o                         
  -2  13   5          6.02         10.58         2.20 o                         
  -1  13   5          0.55         -0.81         1.96 o                         
   0  13   5        254.11        242.16         5.16 o                         
   1  13   5         95.48         91.89         3.36 o                         
   2  13   5         38.78         51.18         5.61 o                         
   3  13   5          6.18         17.55         5.57 o                         
   4  13   5         54.03         35.44         9.25 o                         
  -6  14   5         36.69         40.75         9.77 o                         
  -5  14   5         43.23         36.71         7.35 o                         
  -4  14   5         14.84         15.78         5.82 o                         
  -3  14   5          3.75          4.32         2.49 o                         
  -2  14   5        164.50        163.43         3.96 o                         
  -1  14   5        316.23        320.94         5.42 o                         
   0  14   5         11.20         18.12         2.17 o                         
   1  14   5          9.89          7.07         2.69 o                         
   2  14   5         75.96         79.63         5.72 o                         
   3  14   5        192.87        218.87        10.07 o                         
   4  14   5         14.39         35.59        10.33 o                         
  -6  15   5          0.04         -1.69         9.37 o                         
  -5  15   5         15.47         12.55         6.89 o                         
  -4  15   5          3.90          8.01         5.31 o                         
  -3  15   5          8.59         14.44         3.84 o                         
  -2  15   5          5.45          3.19         1.66 o                         
  -1  15   5         55.65         59.07         3.02 o                         
   0  15   5          0.94          1.56         2.08 o                         
   1  15   5          2.04          4.00         2.65 o                         
   2  15   5         26.84         32.00         5.33 o                         
   3  15   5          0.14          7.12         6.42 o                         
   4  15   5          0.91         -7.54         8.43 o                         
  -5  16   5          1.81          2.94         7.83 o                         
  -4  16   5         99.77        104.99         7.63 o                         
  -3  16   5          8.38          5.78         3.77 o                         
  -2  16   5        143.66        143.48         4.09 o                         
  -1  16   5        411.52        415.83         6.85 o                         
   0  16   5         96.98        116.03         4.14 o                         
   1  16   5        126.31        129.25         6.46 o                         
   2  16   5         38.65         48.71         5.90 o                         
   3  16   5         97.70        104.65         8.46 o                         
   4  16   5         18.02         12.23         8.86 o                         
  -5  17   5         63.67         64.51         9.08 o                         
  -4  17   5         88.72         81.57         6.70 o                         
  -3  17   5          0.80          2.10         3.67 o                         
  -2  17   5        376.79        356.38         6.02 o                         
  -1  17   5        600.23        572.63         7.83 o                         
   0  17   5         29.97         35.04         3.74 o                         
   1  17   5         43.20         45.40         4.88 o                         
   2  17   5        116.62        107.22         7.66 o                         
   3  17   5        126.23        120.74         8.81 o                         
   4  17   5          5.40         14.61        10.21 o                         
  -5  18   5          9.98         12.42         8.12 o                         
  -4  18   5         71.47         81.04         8.72 o                         
  -3  18   5         14.20         13.18         3.94 o                         
  -2  18   5        338.39        349.01         6.04 o                         
  -1  18   5        467.57        491.57         6.97 o                         
   0  18   5         16.77         20.15         3.20 o                         
   1  18   5        104.40         99.86         5.69 o                         
   2  18   5         72.58         68.17         6.71 o                         
   3  18   5         36.00         53.47         7.93 o                         
   4  18   5          6.46         -4.10         8.57 o                         
  -5  19   5          3.33         -5.10         8.11 o                         
  -4  19   5         82.65         72.25        11.95 o                         
  -3  19   5          3.87          3.96         3.92 o                         
  -2  19   5          0.21          4.61         3.17 o                         
  -1  19   5          2.22          2.22         2.61 o                         
   0  19   5         59.79         63.38         4.53 o                         
   1  19   5        106.50        102.13         5.90 o                         
   2  19   5          0.60          2.84         6.22 o                         
   3  19   5         10.92          6.65         8.12 o                         
  -5  20   5         18.64         31.45         8.75 o                         
  -4  20   5         12.73         20.00         7.16 o                         
  -3  20   5          8.79          8.16         5.05 o                         
  -2  20   5          1.13          2.84         3.18 o                         
  -1  20   5          7.24          4.81         2.91 o                         
   0  20   5         96.23        108.71         7.38 o                         
   1  20   5          6.02          4.08         5.21 o                         
   2  20   5         37.80         31.31         7.71 o                         
   3  20   5          4.71          8.85         7.79 o                         
  -5  21   5          0.06          2.25         8.34 o                         
  -4  21   5         97.67         91.26         9.51 o                         
  -3  21   5        307.06        273.08         9.64 o                         
  -2  21   5          6.00          9.06         3.61 o                         
  -1  21   5          7.51          9.16         3.94 o                         
   0  21   5        452.40        448.68        10.53 o                         
   1  21   5        277.81        281.93         9.41 o                         
   2  21   5          2.01          2.04         6.41 o                         
   3  21   5         34.39         21.16         8.81 o                         
  -5  22   5          5.33         14.00         8.96 o                         
  -4  22   5         12.50         17.43         8.30 o                         
  -3  22   5         32.93         32.12         6.20 o                         
  -2  22   5          0.51         -6.61         4.41 o                         
  -1  22   5          1.94          0.15         3.89 o                         
   0  22   5        232.42        255.53         8.02 o                         
   1  22   5          6.81         17.76         6.03 o                         
   2  22   5         12.41         16.75         7.37 o                         
   3  22   5          3.19         19.28         8.36 o                         
  -5  23   5         54.54         45.71        10.55 o                         
  -4  23   5          1.42        -11.50         7.69 o                         
  -3  23   5        299.95        295.24        11.29 o                         
  -2  23   5          9.56         15.73         4.80 o                         
  -1  23   5         13.51          7.11         4.21 o                         
   0  23   5        400.88        399.92        15.17 o                         
   1  23   5         59.84         60.24         6.51 o                         
   2  23   5        165.56        149.73         9.03 o                         
   3  23   5         84.79         44.47        10.38 o                         
  -5  24   5         12.28         27.35        10.11 o                         
  -4  24   5        107.45        133.98        11.27 o                         
  -3  24   5          0.15          7.22         5.78 o                         
  -2  24   5          0.80          1.37         4.72 o                         
  -1  24   5          7.57         10.78         4.99 o                         
   0  24   5         11.18         18.39         5.77 o                         
   1  24   5        105.64        122.17         7.99 o                         
   2  24   5         35.55         29.57         7.12 o                         
   3  24   5         12.63          2.34        13.41 o                         
  -5  25   5        182.46        185.74        18.04 o                         
  -4  25   5         79.86         87.24        12.52 o                         
  -3  25   5         61.74         67.86         6.80 o                         
  -2  25   5         37.55         54.28         5.64 o                         
  -1  25   5         78.57         80.63         5.38 o                         
   0  25   5         49.01         54.25         6.67 o                         
   1  25   5        216.18        232.25        11.54 o                         
   2  25   5        395.62        400.36        14.75 o                         
   3  25   5          1.30          6.44         8.95 o                         
  -4  26   5         57.19         66.40        10.09 o                         
  -3  26   5         64.57         60.54         6.92 o                         
  -2  26   5         10.84          0.38         5.06 o                         
  -1  26   5          2.29         -0.40         4.46 o                         
   0  26   5         25.50         26.57         6.31 o                         
   1  26   5        201.18        198.17        10.47 o                         
   2  26   5          5.34          5.69         8.38 o                         
   3  26   5          6.54         23.43         9.20 o                         
  -4  27   5          5.10          4.15         9.34 o                         
  -3  27   5         19.34         33.79         7.06 o                         
  -2  27   5          3.00         11.43         6.00 o                         
  -1  27   5          6.61         17.88         5.42 o                         
   0  27   5         16.82         27.68         6.57 o                         
   1  27   5          1.82          6.70         7.42 o                         
   2  27   5          0.68          9.33         8.36 o                         
   3  27   5         35.93          9.35         9.92 o                         
  -4  28   5         57.41         56.15        10.53 o                         
  -3  28   5        203.56        192.82         9.94 o                         
  -2  28   5         25.35         19.63         6.27 o                         
  -1  28   5          2.19         -0.40         5.29 o                         
   0  28   5        151.86        170.40        10.17 o                         
   1  28   5        129.51        131.86         8.98 o                         
   2  28   5          7.38          9.96         8.77 o                         
  -4  29   5        106.06        113.08        11.93 o                         
  -3  29   5        437.14        466.67        14.31 o                         
  -2  29   5         25.60         47.10         7.64 o                         
  -1  29   5          0.08         -6.37         6.44 o                         
   0  29   5        814.87        820.67        30.12 o                         
   1  29   5        309.77        324.44        24.01 o                         
   2  29   5         11.36          4.69         8.28 o                         
  -4  30   5         17.96         32.82         9.91 o                         
  -3  30   5         39.02         35.43        10.13 o                         
  -2  30   5          6.72          5.02         6.48 o                         
  -1  30   5         12.69         14.94         7.08 o                         
   0  30   5         15.16         27.45         7.43 o                         
   1  30   5         22.47         45.53         9.64 o                         
   2  30   5         18.45         12.17         9.22 o                         
  -4  31   5          0.80        -12.80         8.53 o                         
  -3  31   5         11.52         11.02         9.57 o                         
  -2  31   5          7.56         15.74         6.72 o                         
  -1  31   5          3.61          0.86         8.22 o                         
   0  31   5         39.79         28.80         9.12 o                         
   1  31   5          0.87         -4.70         8.57 o                         
   2  31   5         13.23         20.45         9.60 o                         
  -3  32   5          2.60          5.46         7.02 o                         
  -2  32   5         77.83         83.65         8.12 o                         
  -1  32   5        136.34        118.69        10.71 o                         
   0  32   5          6.93         19.70         7.64 o                         
   1  32   5         20.65         10.84         8.88 o                         
   2  32   5         56.29         47.13        16.01 o                         
  -3  33   5          0.34        -10.99         7.32 o                         
  -2  33   5        111.29        123.90         8.77 o                         
  -1  33   5         30.08         25.81         9.05 o                         
   0  33   5          2.24          0.79         9.10 o                         
   1  33   5         40.11         42.05        10.35 o                         
  -3  34   5         23.13         36.86         7.99 o                         
  -2  34   5        167.88        163.56         9.89 o                         
  -1  34   5        319.06        293.42        17.38 o                         
   0  34   5         29.53         10.18         8.99 o                         
   1  34   5         15.64          9.90        10.57 o                         
  -3  35   5         21.39         28.76         8.00 o                         
  -2  35   5        124.20        133.43         9.62 o                         
  -1  35   5         45.39         34.36         9.94 o                         
   0  35   5         17.96         17.96         9.45 o                         
   1  35   5          0.10          9.23        10.13 o                         
  -2  36   5          4.64         11.69         7.84 o                         
  -1  36   5         14.84         22.38         9.65 o                         
   0  36   5         13.75         27.62        13.20 o                         
   1  36   5          1.83          3.95         9.04 o                         
  -2  37   5          7.97          3.39         8.79 o                         
  -1  37   5         41.15         52.47        13.37 o                         
   0  37   5         35.90         29.55        10.29 o                         
  -1  38   5         24.56         27.08        10.27 o                         
  -6   0   6         42.55         37.08        11.94 o                         
  -5   0   6          0.52         -8.10        11.91 o                         
  -4   0   6         35.37         39.89         6.36 o                         
  -3   0   6         31.75         25.95         7.99 o                         
  -2   0   6       3090.55       2795.81        77.47 o                         
  -1   0   6        127.50        130.03        11.74 o                         
   0   0   6         10.19          9.22         3.52 o                         
   1   0   6          2.32          3.85         5.56 o                         
   2   0   6        256.50        247.00        11.45 o                         
   3   0   6         52.72         46.39        10.35 o                         
  -6   1   6         13.86          7.91         9.35 o                         
  -5   1   6          1.56         -3.94         5.89 o                         
  -4   1   6          0.79          4.94         4.38 o                         
  -3   1   6         17.12         16.53         5.18 o                         
  -2   1   6       1957.85       1775.48        32.02 o                         
  -1   1   6        278.41        281.25         8.21 o                         
   0   1   6         22.95         24.10         2.73 o                         
   1   1   6          1.42          1.53         3.87 o                         
   2   1   6         92.58        110.47         6.13 o                         
   3   1   6          2.00         -1.62         5.42 o                         
  -6   2   6          4.47          3.49         7.59 o                         
  -5   2   6         10.44         10.94         7.77 o                         
  -4   2   6          0.18         -3.09         4.19 o                         
  -3   2   6        158.86        144.30         5.70 o                         
  -2   2   6         75.95        121.28         7.81 o                         
  -1   2   6        112.21        122.00         6.19 o                         
   0   2   6          0.67          1.12         2.33 o                         
   1   2   6         37.89         27.53         4.34 o                         
   2   2   6         55.36         44.53         5.22 o                         
   3   2   6          3.52          4.79         6.14 o                         
  -6   3   6          0.11        -11.18         7.45 o                         
  -5   3   6          4.68          5.06         6.07 o                         
  -4   3   6          0.17          0.52         3.91 o                         
  -3   3   6        153.76        144.99         5.27 o                         
  -2   3   6         36.68         41.62         5.65 o                         
  -1   3   6        719.04        680.16        15.46 o                         
   0   3   6         66.11         69.98         3.36 o                         
   1   3   6          0.37         -1.80         3.81 o                         
   2   3   6          4.96         11.10         4.94 o                         
   3   3   6        105.07         93.11         7.13 o                         
  -6   4   6         11.46         17.57         7.78 o                         
  -5   4   6         25.69         37.41         6.68 o                         
  -4   4   6          2.33         -7.41         4.94 o                         
  -3   4   6         54.39         48.50         3.94 o                         
  -2   4   6          3.68          1.21         6.67 o                         
  -1   4   6        438.03        428.72        12.65 o                         
   0   4   6         76.53         92.48         3.79 o                         
   1   4   6         16.55         18.19         4.04 o                         
   2   4   6        106.94         93.68         6.34 o                         
   3   4   6        240.39        259.61         9.86 o                         
  -6   5   6         14.65         18.70         8.01 o                         
  -5   5   6         27.63         22.30         6.55 o                         
  -4   5   6         70.67         67.68         4.84 o                         
  -3   5   6         83.72         83.02         4.59 o                         
  -2   5   6         38.62         30.12         5.39 o                         
  -1   5   6        174.97        165.78         7.31 o                         
   0   5   6          5.90          6.63         2.59 o                         
   1   5   6         15.01         21.16         4.71 o                         
   2   5   6         48.91         38.24         5.38 o                         
   3   5   6        100.66        107.44         7.79 o                         
  -6   6   6         22.28         21.43         8.03 o                         
  -5   6   6         94.98         81.33         7.31 o                         
  -4   6   6          2.06          5.81         4.03 o                         
  -3   6   6        198.74        197.82         5.91 o                         
  -2   6   6          4.01          6.98         4.70 o                         
  -1   6   6         54.58         67.97         3.61 o                         
   0   6   6         20.45         22.11         2.66 o                         
   1   6   6        136.92        127.88         5.86 o                         
   2   6   6         50.63         48.65         5.18 o                         
   3   6   6          1.31          0.68         6.62 o                         
  -5   7   6          4.49          5.85         6.37 o                         
  -4   7   6          1.32          5.52         6.49 o                         
  -3   7   6        120.58        115.82         5.46 o                         
  -2   7   6          2.90          5.03         2.86 o                         
  -1   7   6          0.50          3.02         2.94 o                         
   0   7   6          6.14          4.93         3.20 o                         
   1   7   6        455.12        457.39         9.26 o                         
   2   7   6          0.76         -1.36         4.64 o                         
   3   7   6        109.13         93.37         8.00 o                         
  -5   8   6          2.22          1.20         6.30 o                         
  -4   8   6         37.55         38.84         5.52 o                         
  -3   8   6         17.04         15.43         4.12 o                         
  -2   8   6         39.73         41.51         3.81 o                         
  -1   8   6          0.63          0.62         3.03 o                         
   0   8   6         69.79         79.79         5.25 o                         
   1   8   6         14.48         22.55         4.08 o                         
   2   8   6        136.20        157.27         7.20 o                         
   3   8   6          0.10          2.03         6.60 o                         
  -5   9   6          0.09          3.59         6.58 o                         
  -4   9   6         40.20         31.62         5.65 o                         
  -3   9   6          9.62          7.50         2.93 o                         
  -2   9   6          7.38          2.99         3.17 o                         
  -1   9   6         46.68         41.40         3.69 o                         
   0   9   6         71.80         73.91         3.68 o                         
   1   9   6        104.73        111.09         6.86 o                         
   2   9   6         20.32         32.11         6.18 o                         
   3   9   6          1.07         13.24         7.15 o                         
  -5  10   6         10.27         -1.89         6.35 o                         
  -4  10   6         32.52         32.09         7.04 o                         
  -3  10   6          3.87          8.05         2.92 o                         
  -2  10   6          0.18         -2.59         3.23 o                         
  -1  10   6         79.21         96.96         4.91 o                         
   0  10   6         65.40         67.99         4.53 o                         
   1  10   6          0.49          2.81         3.58 o                         
   2  10   6         62.15         51.94         6.56 o                         
   3  10   6         12.72         -4.02         6.51 o                         
  -5  11   6          7.03         16.13         6.68 o                         
  -4  11   6        177.08        155.91        11.27 o                         
  -3  11   6         84.30         87.17         7.41 o                         
  -2  11   6          0.86          1.86         3.83 o                         
  -1  11   6         54.52         47.74         4.91 o                         
   0  11   6         79.80         84.90         4.25 o                         
   1  11   6          2.79          1.49         4.54 o                         
   2  11   6          0.09          3.33         5.30 o                         
   3  11   6         35.88         23.53         7.19 o                         
  -5  12   6          8.54          4.99         6.68 o                         
  -4  12   6         18.81         19.92         5.93 o                         
  -3  12   6         27.58         27.80         4.02 o                         
  -2  12   6          5.22          3.60         3.75 o                         
  -1  12   6         17.38         26.63         4.63 o                         
   0  12   6        121.60        127.98         5.58 o                         
   1  12   6          0.92          1.38         4.94 o                         
   2  12   6         16.40         12.37         5.96 o                         
   3  12   6         41.79         53.47        13.12 o                         
  -5  13   6          0.13          6.96         6.68 o                         
  -4  13   6          6.22          5.86         5.20 o                         
  -3  13   6         75.59         76.94         5.49 o                         
  -2  13   6          3.04          8.23         3.99 o                         
  -1  13   6          1.42          5.24         2.88 o                         
   0  13   6        437.61        392.00        10.84 o                         
   1  13   6        101.30        115.40         7.28 o                         
   2  13   6          5.60         12.13         7.33 o                         
   3  13   6          1.53         -5.77         8.21 o                         
  -5  14   6          0.13         -0.51         7.37 o                         
  -4  14   6          0.01         -2.70         5.77 o                         
  -3  14   6          1.47          5.28         4.18 o                         
  -2  14   6         14.71         11.75         3.17 o                         
  -1  14   6          0.15          1.06         3.01 o                         
   0  14   6          5.04         11.22         4.17 o                         
   1  14   6          1.87          3.79         5.55 o                         
   2  14   6         64.64         61.69         8.36 o                         
   3  14   6          0.86         10.14         8.82 o                         
  -5  15   6          8.45          9.50         7.56 o                         
  -4  15   6         11.52         13.76         6.61 o                         
  -3  15   6         39.58         45.19         5.00 o                         
  -2  15   6          3.94         -0.07         3.42 o                         
  -1  15   6         13.45         12.19         3.37 o                         
   0  15   6        126.01        128.73         5.96 o                         
   1  15   6         17.33         19.13         5.93 o                         
   2  15   6          1.33          5.03         6.99 o                         
   3  15   6         29.70         31.29         9.44 o                         
  -5  16   6          4.56         -8.77         7.58 o                         
  -4  16   6          5.52          2.74         6.83 o                         
  -3  16   6         30.49         30.01         5.13 o                         
  -2  16   6          0.38          2.29         3.41 o                         
  -1  16   6         10.90         12.89         4.00 o                         
   0  16   6          1.47          7.68         4.37 o                         
   1  16   6         29.98         35.23         6.51 o                         
   2  16   6          0.57          0.47         8.22 o                         
   3  16   6         22.13         13.56         9.22 o                         
  -5  17   6          6.44         15.34         8.10 o                         
  -4  17   6          0.40          0.27         7.05 o                         
  -3  17   6         66.50         71.16         5.59 o                         
  -2  17   6         84.04         91.92         4.66 o                         
  -1  17   6         23.10         24.20         4.61 o                         
   0  17   6         33.82         38.30         4.81 o                         
   1  17   6         69.81         77.95         7.44 o                         
   2  17   6          0.59          7.21         8.27 o                         
   3  17   6          6.96          2.05         8.28 o                         
  -5  18   6         15.58          3.31         8.11 o                         
  -4  18   6          0.03        -13.83        10.36 o                         
  -3  18   6         93.80         88.14         6.70 o                         
  -2  18   6         63.63         54.12         4.29 o                         
  -1  18   6         70.68         72.32         5.06 o                         
   0  18   6         20.61         21.97         5.00 o                         
   1  18   6          6.43          4.42         6.26 o                         
   2  18   6         19.76         17.68         7.54 o                         
   3  18   6         16.38         13.21         9.05 o                         
  -5  19   6          1.25          4.33         8.53 o                         
  -4  19   6         10.78          7.79         9.94 o                         
  -3  19   6          4.13         10.05         5.62 o                         
  -2  19   6         60.27         53.60         5.18 o                         
  -1  19   6        101.07         99.15         5.56 o                         
   0  19   6         78.98         77.43         7.03 o                         
   1  19   6          2.50          9.20         6.27 o                         
   2  19   6          0.14          0.13         7.88 o                         
   3  19   6          0.31         -8.57         8.41 o                         
  -5  20   6         10.15         -0.93         9.79 o                         
  -4  20   6          0.11          2.83         7.65 o                         
  -3  20   6          0.49          6.72         5.59 o                         
  -2  20   6          4.65         10.22         4.38 o                         
  -1  20   6         62.08         65.81         5.24 o                         
   0  20   6         19.98         17.28         6.65 o                         
   1  20   6          3.25          0.70         6.18 o                         
   2  20   6         47.44         31.42         7.81 o                         
   3  20   6         34.78         39.56         9.64 o                         
  -5  21   6          6.87         15.45        12.33 o                         
  -4  21   6         34.90         18.62         8.56 o                         
  -3  21   6         29.09         33.09         6.02 o                         
  -2  21   6         96.76         93.15         6.50 o                         
  -1  21   6         19.45         22.61         4.75 o                         
   0  21   6         32.12         37.71         6.25 o                         
   1  21   6         20.15         19.06         6.73 o                         
   2  21   6          5.67         -3.46        10.03 o                         
  -4  22   6          9.02         19.05        10.74 o                         
  -3  22   6         39.45         28.91         6.12 o                         
  -2  22   6         41.72         41.46         7.53 o                         
  -1  22   6         29.74         36.58         5.16 o                         
   0  22   6          7.76         19.05         6.03 o                         
   1  22   6          0.46         10.25         7.90 o                         
   2  22   6         42.40         38.78         8.34 o                         
  -4  23   6          2.21         15.51         8.42 o                         
  -3  23   6          1.07          6.82         5.82 o                         
  -2  23   6          7.85         16.71         5.73 o                         
  -1  23   6          2.68          0.68         4.87 o                         
   0  23   6          1.29          7.62         6.69 o                         
   1  23   6         25.11         22.34         7.81 o                         
   2  23   6         40.12         36.28         8.79 o                         
  -4  24   6          7.05         11.31         8.50 o                         
  -3  24   6         49.38         59.79         7.38 o                         
  -2  24   6         33.16         21.07         5.95 o                         
  -1  24   6         61.15         70.80         5.88 o                         
   0  24   6          2.55          0.94         6.55 o                         
   1  24   6        310.51        283.75        12.11 o                         
   2  24   6          4.61         15.77         8.91 o                         
  -4  25   6          0.47         -7.87         7.77 o                         
  -3  25   6          0.22          3.20         6.35 o                         
  -2  25   6          1.75          5.48         5.83 o                         
  -1  25   6         39.50         46.92         6.64 o                         
   0  25   6         13.05         15.26         7.26 o                         
   1  25   6          0.69         16.11         8.41 o                         
   2  25   6         34.83         15.51         9.71 o                         
  -4  26   6         37.79         49.73         9.83 o                         
  -3  26   6          0.21          3.82         6.69 o                         
  -2  26   6         36.28         42.07         7.28 o                         
  -1  26   6         27.50         28.58         7.44 o                         
   0  26   6         33.61         42.96         7.85 o                         
   1  26   6         26.91         33.40         8.41 o                         
   2  26   6          0.59         -3.84         8.93 o                         
  -4  27   6          8.87         16.95        11.23 o                         
  -3  27   6         11.08          9.29         6.76 o                         
  -2  27   6         18.86         17.77         8.00 o                         
  -1  27   6         15.34         18.81         7.09 o                         
   0  27   6        148.07        149.44         9.88 o                         
   1  27   6         45.56         59.16         9.13 o                         
   2  27   6          0.01         10.62         9.93 o                         
  -3  28   6          7.99          8.85         6.82 o                         
  -2  28   6         29.59         25.08         6.84 o                         
  -1  28   6        120.60        130.68        10.43 o                         
   0  28   6          3.81          7.38         8.11 o                         
   1  28   6          5.46         -9.14         8.05 o                         
  -3  29   6        138.95        133.42        10.93 o                         
  -2  29   6          3.65          3.39         6.79 o                         
  -1  29   6          4.44          5.67         7.49 o                         
   0  29   6         17.37         25.55         7.74 o                         
   1  29   6          0.08          0.62         9.22 o                         
  -3  30   6          2.66          9.17         7.12 o                         
  -2  30   6         71.20         73.89         9.48 o                         
  -1  30   6         19.96         19.39         8.74 o                         
   0  30   6          2.02         -2.25         8.77 o                         
   1  30   6         23.03         10.47         9.12 o                         
  -3  31   6          1.38         -4.55         7.87 o                         
  -2  31   6          0.16          7.90         9.44 o                         
  -1  31   6         71.54         76.30        10.61 o                         
   0  31   6         56.70         35.97         9.39 o                         
   1  31   6         35.24         32.26        12.15 o                         
  -2  32   6         32.45         43.96         8.98 o                         
  -1  32   6          2.29         -1.50         8.00 o                         
   0  32   6         33.90         34.42         9.40 o                         
  -2  33   6         23.29         24.12         8.31 o                         
  -1  33   6          2.05          5.11         7.95 o                         
   0  33   6          0.60        -10.78         9.00 o                         
  -1  34   6          0.51          5.41         8.67 o                         
  -5   1   7         14.22         12.30         6.27 o                         
  -4   1   7          4.35          1.57         5.02 o                         
  -3   1   7          0.73         -7.42         5.71 o                         
  -2   1   7          8.97         19.02         6.00 o                         
  -1   1   7         14.06          7.91         4.96 o                         
   0   1   7         22.58         24.25         4.02 o                         
   1   1   7         19.19         24.56         5.20 o                         
   2   1   7          0.07          0.74         5.85 o                         
  -5   2   7         10.76         11.83         6.18 o                         
  -4   2   7         12.19         11.07         5.07 o                         
  -3   2   7         22.40         21.20         5.71 o                         
  -2   2   7          3.75          3.70         5.45 o                         
  -1   2   7         31.30         26.83         6.04 o                         
   0   2   7         16.98         17.23         4.98 o                         
   1   2   7          1.06          5.63         4.61 o                         
   2   2   7        101.86        103.06         7.47 o                         
  -5   3   7          8.15          8.67         6.04 o                         
  -4   3   7          0.54         -0.31         4.96 o                         
  -3   3   7         42.80         47.84         5.90 o                         
  -2   3   7          4.62         -7.62         5.08 o                         
  -1   3   7         80.89         72.47         6.88 o                         
   0   3   7          0.51          1.61         4.55 o                         
   1   3   7         60.69         73.28         8.49 o                         
   2   3   7         42.72         36.73         6.05 o                         
  -5   4   7          3.81          2.27         6.19 o                         
  -4   4   7          2.82          2.58         5.29 o                         
  -3   4   7         24.36         16.66         5.97 o                         
  -2   4   7          6.82          7.76         5.80 o                         
  -1   4   7          0.16          1.64         5.82 o                         
   0   4   7         50.75         59.20         6.18 o                         
   1   4   7          4.06          9.89         5.05 o                         
   2   4   7          0.36          4.24         6.03 o                         
  -5   5   7          2.70          0.03         6.89 o                         
  -4   5   7         20.87         18.59         5.38 o                         
  -3   5   7         14.96         12.47         5.88 o                         
  -2   5   7          5.28          2.48         5.09 o                         
  -1   5   7          1.13          5.33         5.61 o                         
   0   5   7         25.02         32.42         4.83 o                         
   1   5   7         26.57         29.32         5.46 o                         
   2   5   7          2.65         17.19         6.15 o                         
  -5   6   7          1.27          4.44         6.06 o                         
  -4   6   7          3.26          2.35         5.50 o                         
  -3   6   7          0.14         -0.94         5.48 o                         
  -2   6   7         36.47         22.89         5.63 o                         
  -1   6   7          3.59          3.12         5.13 o                         
   0   6   7         18.40         16.63         5.83 o                         
   1   6   7         46.78         39.72         5.99 o                         
   2   6   7        100.27        110.84         8.36 o                         
  -5   7   7         51.01         45.21         7.03 o                         
  -4   7   7          4.35         -3.09         5.40 o                         
  -3   7   7          3.94         12.13         5.70 o                         
  -2   7   7          3.46          5.14         5.27 o                         
  -1   7   7          0.40         -7.79         5.36 o                         
   0   7   7         65.82         66.85         6.25 o                         
   1   7   7         44.60         39.38         5.63 o                         
   2   7   7          0.64          4.91         6.03 o                         
  -5   8   7          6.97          7.64         6.38 o                         
  -4   8   7          3.33         -1.78         5.81 o                         
  -3   8   7         10.01          8.87         4.07 o                         
  -2   8   7         40.50         39.86         5.73 o                         
  -1   8   7         60.50         54.12         6.52 o                         
   0   8   7          1.23          2.62         3.76 o                         
   1   8   7         12.63         13.97         5.30 o                         
   2   8   7         21.14          7.61         6.33 o                         
  -5   9   7          3.80         -1.21         7.93 o                         
  -4   9   7         48.01         53.14         6.65 o                         
  -3   9   7          0.37          8.08         4.61 o                         
  -2   9   7          0.64          5.00         5.31 o                         
  -1   9   7          0.78          4.79         4.55 o                         
   0   9   7         88.89         98.47        11.11 o                         
   1   9   7          0.03         -0.86         6.68 o                         
   2   9   7         27.99         26.48         6.59 o                         
  -5  10   7          5.63          2.15         6.58 o                         
  -4  10   7          0.08         -2.24         6.29 o                         
  -3  10   7         10.14         13.62         5.39 o                         
  -2  10   7         18.86         16.02         4.18 o                         
  -1  10   7          3.47          1.86         4.34 o                         
   0  10   7         55.95         47.94         4.62 o                         
   1  10   7         48.08         27.29         6.94 o                         
   2  10   7          2.77         -0.62         6.37 o                         
  -5  11   7          2.03         -5.58         9.05 o                         
  -4  11   7         36.22         33.43         7.63 o                         
  -3  11   7          1.21          5.44         6.37 o                         
  -2  11   7          0.02         -3.79         4.14 o                         
  -1  11   7          0.27         -1.48         4.36 o                         
   0  11   7         65.84         54.91         4.79 o                         
   1  11   7          5.13          2.58         7.25 o                         
   2  11   7          7.47          9.10         7.61 o                         
  -5  12   7         12.31          1.82         9.46 o                         
  -4  12   7          8.81          9.41         6.46 o                         
  -3  12   7          1.76         -1.34         5.57 o                         
  -2  12   7         28.14         26.03         4.70 o                         
  -1  12   7         46.70         45.41         7.55 o                         
   0  12   7         14.83         23.54         4.48 o                         
   1  12   7          7.55          6.30         8.28 o                         
   2  12   7         20.11         26.13         7.21 o                         
  -5  13   7          1.23         -2.30         9.09 o                         
  -4  13   7          1.62          2.89         7.15 o                         
  -3  13   7         15.18         12.50         5.84 o                         
  -2  13   7          2.08          0.19         4.34 o                         
  -1  13   7          1.76          2.63         5.47 o                         
   0  13   7         13.68         13.53         5.64 o                         
   1  13   7          8.72          1.47         6.87 o                         
   2  13   7          0.02         -4.90         7.15 o                         
  -4  14   7         23.69         15.90         6.52 o                         
  -3  14   7          3.04          6.01         6.04 o                         
  -2  14   7        103.21         93.30         5.99 o                         
  -1  14   7         10.91          5.04         5.24 o                         
   0  14   7          3.97          2.69         6.80 o                         
   1  14   7          1.88         -2.51         6.93 o                         
   2  14   7         52.65         37.39         7.91 o                         
  -4  15   7          0.65          9.07         7.31 o                         
  -3  15   7          4.59          0.29         5.45 o                         
  -2  15   7          4.82          1.26         4.48 o                         
  -1  15   7         16.16         10.81         5.40 o                         
   0  15   7          0.42          0.88         6.32 o                         
   1  15   7         12.24          2.86         7.73 o                         
   2  15   7          0.63          0.27         8.65 o                         
  -4  16   7          3.14         -0.37         8.86 o                         
  -3  16   7          4.04          3.29         5.99 o                         
  -2  16   7         73.21         70.10         6.30 o                         
  -1  16   7          0.88          1.50         5.42 o                         
   0  16   7          0.27         -1.91         5.10 o                         
   1  16   7          0.40         -0.18         5.93 o                         
   2  16   7         46.43         48.23         7.90 o                         
  -4  17   7          0.07          4.65         8.35 o                         
  -3  17   7          0.07          3.83         6.29 o                         
  -2  17   7          4.14          8.04         5.55 o                         
  -1  17   7          0.12          2.92         5.45 o                         
   0  17   7          1.31         -5.24         5.37 o                         
   1  17   7          0.03         -0.99         6.42 o                         
   2  17   7          0.09          9.60         9.65 o                         
  -4  18   7          2.71         10.70         6.71 o                         
  -3  18   7         67.28         56.08         5.69 o                         
  -2  18   7         41.77         38.22         6.80 o                         
  -1  18   7         36.19         47.89         6.16 o                         
   0  18   7          0.00         -1.20         5.91 o                         
   1  18   7         36.78         27.10         8.43 o                         
   2  18   7          3.45         -5.71         8.33 o                         
  -4  19   7          0.45        -10.83         7.22 o                         
  -3  19   7         41.29         34.92         5.79 o                         
  -2  19   7         12.20         18.46         4.92 o                         
  -1  19   7         69.00         62.36         5.48 o                         
   0  19   7         22.21         13.67         5.88 o                         
   1  19   7          0.16          7.58         6.49 o                         
  -4  20   7         36.66         56.29        15.59 o                         
  -3  20   7         31.32         26.68         5.85 o                         
  -2  20   7          3.18         -2.90         4.77 o                         
  -1  20   7         97.61        106.76         9.24 o                         
   0  20   7          0.65         -5.38         6.01 o                         
   1  20   7         12.35         10.90         7.15 o                         
  -4  21   7          0.21         -9.98         8.85 o                         
  -3  21   7          1.70          5.90         5.74 o                         
  -2  21   7          0.08          6.59         5.20 o                         
  -1  21   7         42.92         41.74         7.08 o                         
   0  21   7          9.31         10.61         6.24 o                         
   1  21   7          7.12         -0.07         6.70 o                         
  -3  22   7          1.53          7.46         5.86 o                         
  -2  22   7          4.25          0.43         5.30 o                         
  -1  22   7          0.06         -8.55         6.17 o                         
   0  22   7          9.67          9.12         6.53 o                         
   1  22   7         15.88         20.56        10.20 o                         
  -3  23   7          0.78          8.20         7.22 o                         
  -2  23   7          4.88          3.55         6.11 o                         
  -1  23   7          3.56         11.25         6.66 o                         
   0  23   7         13.64         11.05         7.00 o                         
   1  23   7         10.36         18.72         7.15 o                         
  -3  24   7         13.12          3.65         6.25 o                         
  -2  24   7          3.56          4.49         5.92 o                         
  -1  24   7          3.10         11.44         7.12 o                         
   0  24   7         18.87         33.36         8.75 o                         
   1  24   7        120.53        101.96        10.00 o                         
  -3  25   7          0.40         -1.83         6.44 o                         
  -2  25   7          3.85          3.47         6.70 o                         
  -1  25   7         23.80         21.25         7.06 o                         
   0  25   7         97.70         87.71         8.98 o                         
  -3  26   7          0.04         -9.91         6.68 o                         
  -2  26   7          4.84          2.54         7.64 o                         
  -1  26   7          0.40        -10.78         7.19 o                         
   0  26   7          9.75          8.06         8.58 o                         
  -2  27   7          0.51         10.02         7.30 o                         
  -1  27   7          3.42          5.10         7.32 o                         
   0  27   7         44.97         42.13        15.43 o                         
  -2  28   7          0.72         -7.61         7.19 o                         
  -1  28   7         16.11         20.45         7.95 o                         
  -4   0   8          1.93        -10.02        13.15 o                         
  -3   0   8        376.61        318.98        14.18 o                         
  -2   0   8          0.11         12.41         8.35 o                         
  -1   0   8          3.59         -0.38         8.66 o                         
   0   0   8          5.70        -13.88         9.48 o                         
   1   0   8          5.62         16.81        10.67 o                         
  -4   1   8          0.77        -12.31         9.58 o                         
  -3   1   8         47.58         52.67         6.57 o                         
  -2   1   8        328.62        272.45         9.56 o                         
  -1   1   8         19.03         11.71         6.28 o                         
   0   1   8          2.94          1.12         6.45 o                         
   1   1   8          0.92         -7.41         7.37 o                         
  -4   2   8          8.23         -6.80         9.45 o                         
  -3   2   8         70.84         53.69         6.58 o                         
  -2   2   8        160.82        126.41         7.13 o                         
  -1   2   8          0.05         -3.65         6.68 o                         
   0   2   8          0.31          5.38         5.82 o                         
   1   2   8         13.52         16.80         8.33 o                         
  -4   3   8         11.03         13.03        11.81 o                         
  -3   3   8        218.12        176.85         8.91 o                         
  -2   3   8         29.01         29.97         5.94 o                         
  -1   3   8          2.63          5.17         6.68 o                         
   0   3   8          6.17         12.92         7.03 o                         
   1   3   8          3.96          1.10         7.66 o                         
  -4   4   8         21.92          1.79        11.34 o                         
  -3   4   8         12.30         14.19         7.08 o                         
  -2   4   8          7.75         16.65         5.61 o                         
  -1   4   8         13.33          4.05         6.27 o                         
   0   4   8          0.93          3.32         6.82 o                         
   1   4   8         14.49          4.07         8.15 o                         
  -4   5   8         14.47         12.78         9.28 o                         
  -3   5   8          1.26         -3.88         6.41 o                         
  -2   5   8          0.04          0.79         5.55 o                         
  -1   5   8          1.26         -0.36         5.88 o                         
   0   5   8          0.14         -3.10         7.50 o                         
   1   5   8         25.96         27.30         8.86 o                         
  -4   6   8          0.41        -14.56         9.70 o                         
  -3   6   8         14.74          8.43         9.28 o                         
  -2   6   8          7.96         10.57         5.68 o                         
  -1   6   8          7.81          8.22         6.08 o                         
   0   6   8         49.72         54.45         8.53 o                         
   1   6   8          2.58         -4.60         8.02 o                         
  -4   7   8          6.49         -1.15         9.79 o                         
  -3   7   8         13.64         12.10         7.81 o                         
  -2   7   8          3.29          8.76         5.83 o                         
  -1   7   8         17.97          6.60         6.41 o                         
   0   7   8          9.45         16.81         8.16 o                         
   1   7   8         41.81         31.76         6.94 o                         
  -4   8   8          8.13         14.14         9.76 o                         
  -3   8   8          0.45          7.71         9.87 o                         
  -2   8   8          0.09          3.52         6.42 o                         
  -1   8   8         13.27         20.41         7.02 o                         
   0   8   8         13.55         17.06         6.21 o                         
   1   8   8          2.26        -14.23         9.49 o                         
  -4   9   8          4.15        -10.26        13.81 o                         
  -3   9   8          0.88         -4.10         7.50 o                         
  -2   9   8          2.92         -2.57         5.71 o                         
  -1   9   8          4.86          9.29         6.89 o                         
   0   9   8         22.49         18.83         6.97 o                         
   1   9   8          0.02          9.96        11.01 o                         
  -4  10   8          0.03         -3.01         9.99 o                         
  -3  10   8          0.16          8.82         7.16 o                         
  -2  10   8          0.44         -5.81         5.57 o                         
  -1  10   8          3.39          1.85         6.58 o                         
   0  10   8         38.61         29.55         6.76 o                         
   1  10   8          1.14         -6.36         9.63 o                         
  -4  11   8          0.16         -2.13        14.86 o                         
  -3  11   8          0.57          5.88         7.29 o                         
  -2  11   8          2.89          9.63         6.20 o                         
  -1  11   8          2.86         -1.22         6.68 o                         
   0  11   8         18.50         10.14         6.70 o                         
   1  11   8         28.46         21.39         9.34 o                         
  -3  12   8          1.33          6.40         7.99 o                         
  -2  12   8          0.01         -1.24         7.52 o                         
  -1  12   8         15.81         23.35         6.89 o                         
   0  12   8          3.07          5.24         6.68 o                         
   1  12   8          0.01         -5.95        16.77 o                         
  -3  13   8          0.33         -9.12         9.06 o                         
  -2  13   8          0.81         -2.14         6.89 o                         
  -1  13   8         20.19         16.92         8.11 o                         
   0  13   8          0.75         -2.87         6.59 o                         
   1  13   8          0.33         28.13        11.40 o                         
  -3  14   8          0.23          7.71        10.69 o                         
  -2  14   8          0.28          1.03         7.08 o                         
  -1  14   8          4.16          3.80         5.96 o                         
   0  14   8          0.41         -0.12         7.37 o                         
  -3  15   8          0.15         -1.37         9.73 o                         
  -2  15   8         12.88         17.79         8.09 o                         
  -1  15   8         19.20         25.51         9.91 o                         
   0  15   8          3.71         -4.67         7.39 o                         
  -3  16   8          7.12         -0.29         9.76 o                         
  -2  16   8          9.44          5.16         6.23 o                         
  -1  16   8          3.38         10.62         6.79 o                         
   0  16   8          5.47          9.69         7.35 o                         
  -3  17   8          0.41         -1.85         8.59 o                         
  -2  17   8          2.24         11.45         6.63 o                         
  -1  17   8         30.85         26.83         9.04 o                         
   0  17   8          0.27          6.41         7.92 o                         
  -3  18   8          9.77          2.24         7.24 o                         
  -2  18   8          6.78         10.24         6.84 o                         
  -1  18   8          1.08          9.92         8.06 o                         
   0  18   8          3.89        -10.95        10.73 o                         
  -2  19   8         12.66          8.84         7.79 o                         
  -1  19   8          2.13          4.29         8.08 o                         
  -2  20   8          7.20         -7.66         7.45 o                         
  -1  20   8          0.87         14.44         8.23 o                         
                                                                                
