# Supplementary material for: Crystal structures of three 1-[4-(4-bromo­but­oxy)­phen­yl] chalcone derivatives: (E)-1-[4-(4-bromo­but­oxy)­phen­yl]-3-phenyl­prop-2-en-1-one, (E)-1-[4-(4-bromo­but­oxy)­phen­yl]-3-(4-meth­oxy­phen­yl)prop-2-en-1-one and (E)-1-[4-(4-bromo­but­oxy)­phen­yl]-3-(3,4-di­meth­oxy­phen­yl)prop-2-en-1-one
Source: Acta Crystallogr E Crystallogr Commun. 2017 Jul 21;73(Pt 8):1232–6. doi: 10.1107/S2056989017010052 (PMC5598855; doi:10.1107/S2056989017010052)
Supplement: Supplementary file 3 [file e-73-01232-IIsup6.hkl]

data_II                                                                         
_shelx_title ' in P21/c'                                                        
_shelx_refln_list_code          4                                               
_shelx_F_calc_maximum      163.33                                               
_exptl_crystal_F_000       800.00                                               
_reflns_d_resolution_high  0.8409                                               
                                                                                
loop_                                                                           
 _space_group_symop_operation_xyz                                               
 'x, y, z'                                                                      
 '-x, y+1/2, -z+1/2'                                                            
 '-x, -y, -z'                                                                   
 'x, -y-1/2, z-1/2'                                                             
                                                                                
_cell_length_a     5.7331                                                       
_cell_length_b    41.7323                                                       
_cell_length_c     7.6476                                                       
_cell_angle_alpha  90.000                                                       
_cell_angle_beta  101.767                                                       
_cell_angle_gamma  90.000                                                       
                                                                                
_shelx_F_squared_multiplier     1.000                                           
                                                                                
loop_                                                                           
 _refln_index_h                                                                 
 _refln_index_k                                                                 
 _refln_index_l                                                                 
 _refln_F_squared_calc                                                          
 _refln_F_squared_meas                                                          
 _refln_F_squared_sigma                                                         
 _refln_observed_status                                                         
   1   0   0       1036.78       1165.32         9.84 o                         
   3   0   0       4098.68       3983.58        31.19 o                         
   4   0   0         73.97         84.32         3.83 o                         
   5   0   0        142.12        141.94         8.89 o                         
   6   0   0         54.58         88.71        22.90 o                         
   1   1   0        903.23        888.48         5.42 o                         
   2   1   0         48.66         49.40         2.58 o                         
   3   1   0         88.22         88.26         1.81 o                         
   4   1   0        724.75        710.33         6.11 o                         
   5   1   0         52.19         55.36         3.55 o                         
   6   1   0         36.62         18.62        13.67 o                         
   1   2   0       7294.47       7938.98       130.46 o                         
   2   2   0       3277.08       3387.51        22.48 o                         
   3   2   0       1903.11       1845.05        12.59 o                         
   4   2   0         44.06         52.61         3.33 o                         
   5   2   0        586.64        545.91         9.44 o                         
   6   2   0         16.28         10.92        13.26 o                         
   1   3   0       5024.56       5312.73        30.87 o                         
   2   3   0        177.78        159.91         2.58 o                         
   3   3   0        241.70        232.99         3.36 o                         
   4   3   0        891.27        922.56         9.11 o                         
   5   3   0         83.27         87.37         5.79 o                         
   6   3   0          7.27          3.19        13.82 o                         
   2   4   0       2761.70       2831.81        22.96 o                         
   3   4   0       1308.05       1303.95        11.10 o                         
   4   4   0        602.18        615.30         7.99 o                         
   5   4   0        749.00        745.28        11.71 o                         
   6   4   0          0.16          4.46        17.90 o                         
   2   5   0       9737.17      10091.71        63.83 o                         
   3   5   0        156.01        152.16         3.62 o                         
   4   5   0       1348.86       1281.50        13.41 o                         
   5   5   0        660.37        652.65        11.05 o                         
   6   5   0          3.32         21.01        13.45 o                         
   0   6   0       1052.73       1025.77         7.45 o                         
   1   6   0       4825.69       4842.65        25.96 o                         
   2   6   0        153.13        160.27         2.15 o                         
   3   6   0        886.26        991.96         9.66 o                         
   4   6   0        316.72        335.06         5.54 o                         
   5   6   0        101.98        110.93         6.87 o                         
   6   6   0          0.39          7.45         7.86 o                         
   2   7   0       1770.21       1671.17        11.54 o                         
   3   7   0       7557.40       7982.66        62.89 o                         
   4   7   0        773.92        776.28         8.91 o                         
   5   7   0        327.84        293.07         8.24 o                         
   6   7   0        444.23        389.28        20.17 o                         
   0   8   0       2538.64       2673.83        19.12 o                         
   1   8   0        835.30        830.69         4.85 o                         
   2   8   0          6.61         11.43         0.82 o                         
   3   8   0       1925.25       2103.51        18.32 o                         
   4   8   0        209.56        216.67         5.17 o                         
   5   8   0         99.77        110.96         5.99 o                         
   6   8   0         32.59         15.35         9.50 o                         
   1   9   0       4550.60       4512.37        22.46 o                         
   2   9   0       3964.59       4026.80        23.36 o                         
   3   9   0        921.40        900.29         9.38 o                         
   4   9   0       1971.87       1841.19        16.94 o                         
   5   9   0         56.60         74.99         5.69 o                         
   6   9   0         28.25         50.16        11.66 o                         
   0  10   0       3686.08       3717.86        25.36 o                         
   1  10   0        224.58        241.05         2.04 o                         
   2  10   0         54.10         49.06         1.88 o                         
   3  10   0       2637.21       2645.00        21.17 o                         
   4  10   0         82.13         93.08         4.01 o                         
   5  10   0        375.72        390.47         9.79 o                         
   6  10   0        130.21        143.70        11.58 o                         
   1  11   0      13660.55      14100.03        77.39 o                         
   2  11   0       2682.19       2810.29        17.46 o                         
   3  11   0         48.74         51.27         2.18 o                         
   4  11   0        301.23        294.51         6.27 o                         
   5  11   0         44.97         36.49         6.23 o                         
   6  11   0         55.32         54.87         9.72 o                         
   0  12   0      10890.06      10990.20        76.27 o                         
   1  12   0        481.00        462.87         8.15 o                         
   2  12   0       4147.52       4278.42        26.82 o                         
   3  12   0        961.94        884.24         7.65 o                         
   4  12   0        417.78        397.85         7.26 o                         
   5  12   0          7.17          9.58         5.86 o                         
   6  12   0         23.26         43.47        10.02 o                         
   1  13   0        120.90        118.15         1.75 o                         
   2  13   0       3092.23       3526.18        23.48 o                         
   3  13   0        172.79        170.47         4.97 o                         
   4  13   0         42.83         62.46         4.91 o                         
   5  13   0         45.37         36.11         7.82 o                         
   6  13   0         13.48         28.56        11.63 o                         
   0  14   0       9641.47      10128.17        70.68 o                         
   1  14   0       3290.64       3356.63        19.45 o                         
   2  14   0       8887.13       9452.82        60.26 o                         
   3  14   0       2423.31       2409.36        16.89 o                         
   4  14   0        338.33        306.25         7.53 o                         
   5  14   0        455.34        437.75        17.32 o                         
   6  14   0         55.60         75.78        11.01 o                         
   1  15   0        420.98        434.46         4.19 o                         
   2  15   0        586.63        601.09         5.21 o                         
   3  15   0         65.65         98.73         3.28 o                         
   4  15   0        146.43        185.22         6.78 o                         
   5  15   0         47.75         52.19         8.55 o                         
   6  15   0          5.44          7.50         9.40 o                         
   0  16   0       3416.50       3276.44        27.12 o                         
   1  16   0       1345.56       1304.24         9.47 o                         
   2  16   0       2006.85       1942.29        13.48 o                         
   3  16   0       1068.86       1005.95        11.11 o                         
   4  16   0         20.79         29.85         3.56 o                         
   5  16   0        114.84        127.88        12.65 o                         
   6  16   0          0.92          7.56         9.99 o                         
   1  17   0        508.91        472.13         4.62 o                         
   2  17   0        676.34        643.17         6.08 o                         
   3  17   0         60.81         73.05         3.05 o                         
   4  17   0        228.70        234.41         9.67 o                         
   5  17   0         35.89         44.27        10.66 o                         
   6  17   0         31.85         15.13        16.19 o                         
   0  18   0       6370.49       6557.98        61.46 o                         
   1  18   0        859.32        917.82         7.66 o                         
   2  18   0       1238.21       1122.49        10.53 o                         
   3  18   0        541.71        483.04         6.39 o                         
   4  18   0        246.38        218.05         6.57 o                         
   5  18   0        374.45        362.45        15.03 o                         
   6  18   0         35.59         24.17        10.57 o                         
   1  19   0       4211.77       4017.73        25.96 o                         
   2  19   0        733.37        691.32         7.00 o                         
   3  19   0        233.24        247.57         4.69 o                         
   4  19   0        544.54        561.66         9.83 o                         
   5  19   0          6.91          7.65        11.25 o                         
   6  19   0          6.68          8.41        10.48 o                         
   0  20   0       2585.03       3004.22        29.64 o                         
   1  20   0        615.23        752.32         6.95 o                         
   2  20   0         94.71         92.41         2.79 o                         
   3  20   0         21.69         24.95         2.84 o                         
   4  20   0          1.52         -0.53         3.38 o                         
   5  20   0         34.36         31.59         9.06 o                         
   6  20   0          9.14         17.85        15.18 o                         
   1  21   0       2853.88       2654.12        18.11 o                         
   2  21   0        765.03        756.55         7.25 o                         
   3  21   0          8.52         12.44         2.51 o                         
   4  21   0        884.79        888.67        11.60 o                         
   5  21   0         35.77         58.04         9.88 o                         
   6  21   0         49.67         54.06        11.98 o                         
   0  22   0       2081.50       2328.08        24.11 o                         
   1  22   0         56.79         79.92         3.42 o                         
   2  22   0         47.35         50.91         2.56 o                         
   3  22   0        671.71        688.24         7.89 o                         
   4  22   0          7.05         10.06         3.61 o                         
   5  22   0         51.55         61.60        17.64 o                         
   1  23   0       1874.67       1731.06        12.85 o                         
   2  23   0       1363.79       1336.36        12.21 o                         
   3  23   0        143.86        144.21         4.16 o                         
   4  23   0        388.88        364.55         7.88 o                         
   5  23   0         44.92         56.20        12.38 o                         
   0  24   0        506.54        492.67         8.28 o                         
   1  24   0       1019.13        987.42        10.89 o                         
   2  24   0        134.33        139.48         3.55 o                         
   3  24   0        275.42        298.83         6.65 o                         
   4  24   0         10.33          8.14         4.08 o                         
   5  24   0         26.26         40.62        16.58 o                         
   1  25   0       1500.38       1449.99        14.15 o                         
   2  25   0        175.69        183.86         4.72 o                         
   3  25   0       2355.99       2249.32        21.67 o                         
   4  25   0        164.33        183.02         6.75 o                         
   5  25   0         95.30         72.43        13.59 o                         
   0  26   0       1504.10       1386.50        16.65 o                         
   1  26   0       1034.08       1032.87        10.21 o                         
   2  26   0        916.85        894.56         8.75 o                         
   3  26   0        214.77        230.71         7.39 o                         
   4  26   0        548.26        551.48        10.93 o                         
   5  26   0         85.01         93.47        14.40 o                         
   1  27   0        103.30        118.09         3.66 o                         
   2  27   0        185.97        184.09         4.36 o                         
   3  27   0         95.20         95.39         4.93 o                         
   4  27   0          2.40         13.64         5.23 o                         
   5  27   0          0.58         11.32        17.37 o                         
   0  28   0       1010.61        955.15        13.27 o                         
   1  28   0         13.45         18.07         2.76 o                         
   2  28   0       1058.32       1063.25        11.84 o                         
   3  28   0         91.23        105.56         5.27 o                         
   4  28   0         24.29         29.81         6.14 o                         
   1  29   0        342.91        344.77         6.41 o                         
   2  29   0        167.72        189.89         6.25 o                         
   3  29   0        141.31        142.91         6.69 o                         
   4  29   0         29.85         26.23         7.14 o                         
   5  29   0         78.66         74.49        20.79 o                         
   0  30   0       2083.84       1931.68        22.35 o                         
   1  30   0        204.05        231.72         5.55 o                         
   2  30   0         52.49         60.58         4.44 o                         
   3  30   0        839.89        865.77        12.03 o                         
   4  30   0         50.38         50.54        11.85 o                         
   1  31   0       1946.85       1906.67        18.09 o                         
   2  31   0        476.99        504.46         8.48 o                         
   3  31   0          9.18         17.82         7.23 o                         
   4  31   0         24.40         40.39         8.84 o                         
   0  32   0       1473.23       1468.47        21.19 o                         
   1  32   0          1.26         28.64         4.21 o                         
   2  32   0        640.61        613.20        10.19 o                         
   3  32   0        750.46        720.34        13.41 o                         
   4  32   0        140.92        125.58        16.31 o                         
   5  32   0         30.64         15.27        20.53 o                         
   1  33   0         16.08         24.72         4.43 o                         
   2  33   0          7.56         16.73         4.76 o                         
   3  33   0          6.95          9.88         7.28 o                         
   4  33   0        288.62        279.72        32.64 o                         
   0  34   0        199.25        183.08        11.29 o                         
   1  34   0        114.42        116.91         5.69 o                         
   2  34   0         30.46         35.03         4.84 o                         
   3  34   0         32.54         40.54         7.00 o                         
   1  35   0        379.71        381.88         8.64 o                         
   2  35   0       1164.63       1140.76        17.46 o                         
   3  35   0          6.97          6.16        12.63 o                         
   4  35   0        204.96        225.40        12.59 o                         
   0  36   0        116.60        137.86        10.79 o                         
   1  36   0         40.14         39.16         5.14 o                         
   2  36   0        138.72        153.64         9.86 o                         
   3  36   0         14.17         15.51         7.68 o                         
   1  37   0        537.15        545.01        11.68 o                         
   2  37   0        252.03        272.76        14.44 o                         
   3  37   0        209.22        196.57        14.13 o                         
   4  37   0        168.40        173.52        16.04 o                         
   0  38   0         36.78         29.92         8.22 o                         
   1  38   0          1.54         10.49         6.44 o                         
   2  38   0         91.13         81.84         9.00 o                         
   3  38   0         40.54         38.78        11.28 o                         
   1  39   0        605.66        556.79        13.23 o                         
   2  39   0         38.74         45.28         8.12 o                         
   3  39   0         99.78         93.16        11.70 o                         
   0  40   0        375.00        382.49        17.81 o                         
   1  40   0        170.17        167.11        10.94 o                         
   2  40   0         20.63         25.21         8.75 o                         
   3  40   0        251.89        260.01        17.54 o                         
   1  41   0        220.52        224.97        10.28 o                         
   2  41   0          1.19         -0.46         8.82 o                         
   3  41   0         23.44         46.58        11.90 o                         
   0  42   0        369.68        429.47        22.03 o                         
   1  42   0         42.19         35.24         9.44 o                         
   2  42   0         90.59         79.23        21.85 o                         
   3  42   0        250.31        282.44        19.29 o                         
   1  43   0          2.43         16.25         9.92 o                         
   3  43   0         55.14         63.82        13.19 o                         
   0  44   0        366.04        362.44        29.74 o                         
   1  44   0         22.27         21.88        12.02 o                         
   2  44   0        193.24        174.60        18.54 o                         
   1  45   0         90.73         76.49        11.15 o                         
   2  45   0         66.19         85.38        14.00 o                         
   0  46   0         63.63         66.33        22.37 o                         
   1  46   0         28.14         36.21        12.36 o                         
   2  46   0         53.92         25.19        15.72 o                         
   1  47   0        142.64        129.45        18.33 o                         
   2  47   0         54.22         43.96        25.80 o                         
   0  48   0        134.07        136.32        18.15 o                         
   1  48   0          0.11          4.19        20.79 o                         
  -6   1   1         67.50         86.55         6.76 o                         
  -5   1   1        247.94        242.16         7.20 o                         
  -4   1   1        883.94        887.09         7.22 o                         
  -3   1   1       1801.23       1882.48        12.22 o                         
  -2   1   1        946.05        866.81         5.17 o                         
  -1   1   1       4213.66       4340.20        23.29 o                         
   0   1   1       2112.23       2025.83        27.13 o                         
   1   1   1        255.89        349.39         2.81 o                         
   2   1   1       6399.41       6431.35        40.58 o                         
   3   1   1         17.29          9.34         1.81 o                         
   4   1   1       2118.38       2100.89        27.55 o                         
   5   1   1        165.06        181.56        11.80 o                         
   6   1   1         29.68         26.42         9.42 o                         
  -6   2   1          2.24         -0.32         5.61 o                         
  -5   2   1         13.41          8.80         3.18 o                         
  -4   2   1         18.20         18.38         1.98 o                         
  -3   2   1        446.96        473.73         4.21 o                         
  -2   2   1         12.51         16.29         0.89 o                         
  -1   2   1          2.74          0.18         0.60 o                         
   0   2   1         25.09         19.68         0.58 o                         
   1   2   1        177.43        177.79         2.22 o                         
   2   2   1         76.60         86.27         4.57 o                         
   3   2   1        496.47        565.17         6.35 o                         
   4   2   1         19.89         29.78         2.52 o                         
   5   2   1         45.75         24.26         8.67 o                         
   6   2   1         35.25         24.75         9.24 o                         
  -6   3   1         48.14         64.25         9.42 o                         
  -5   3   1          7.12         13.64         3.18 o                         
  -4   3   1       1229.40       1264.63         9.47 o                         
  -3   3   1        548.25        549.48         4.84 o                         
  -2   3   1          1.52          2.22         0.78 o                         
  -1   3   1       7204.09       7427.24        42.03 o                         
   0   3   1        856.06        820.53         4.56 o                         
   1   3   1       4183.90       4449.31        27.99 o                         
   2   3   1        955.00        885.10         9.91 o                         
   3   3   1        378.97        398.38         5.17 o                         
   4   3   1         10.54         13.43         2.61 o                         
   5   3   1          2.25          1.41         4.83 o                         
   6   3   1          4.20          7.19         9.07 o                         
  -6   4   1        153.73        157.02         8.60 o                         
  -5   4   1        697.09        694.72         8.98 o                         
  -4   4   1       1254.62       1287.64        10.49 o                         
  -3   4   1       2918.63       2992.19        20.60 o                         
  -2   4   1        333.06        333.34         2.61 o                         
  -1   4   1        862.11        919.99         4.88 o                         
   0   4   1        275.51        264.36         1.90 o                         
   1   4   1         82.64         56.79         2.08 o                         
   2   4   1        943.55        992.61         9.50 o                         
   3   4   1       2058.71       2150.54        19.58 o                         
   4   4   1         43.28         40.89         2.61 o                         
   5   4   1         27.30         28.75         4.50 o                         
   6   4   1         47.55         54.07         9.96 o                         
  -6   5   1         95.74        103.26         7.87 o                         
  -5   5   1          2.84          3.66         3.08 o                         
  -4   5   1         26.09         29.29         1.95 o                         
  -3   5   1         70.94         60.81         1.87 o                         
  -2   5   1          0.81          0.83         0.90 o                         
  -1   5   1        500.73        513.56         3.07 o                         
   0   5   1        335.61        348.68         2.33 o                         
   1   5   1        246.00        279.52         2.31 o                         
   2   5   1       1089.28       1032.39         9.27 o                         
   3   5   1        226.40        230.66         4.43 o                         
   4   5   1        898.44        813.29        10.18 o                         
   5   5   1        681.90        666.27        11.80 o                         
   6   5   1          1.81         -6.87         9.05 o                         
  -6   6   1          1.78          1.23         6.42 o                         
  -5   6   1        149.32        137.48         5.59 o                         
  -4   6   1        457.93        473.48         5.73 o                         
  -3   6   1        812.53        780.88         6.36 o                         
  -2   6   1       4024.72       4083.75        23.03 o                         
  -1   6   1       1360.97       1520.73         7.91 o                         
   0   6   1      10304.10      10479.32        87.52 o                         
   1   6   1       4763.82       4702.59        27.69 o                         
   2   6   1        231.61        283.49         4.13 o                         
   3   6   1       5757.07       6084.58        55.53 o                         
   4   6   1         63.63         60.06         3.79 o                         
   5   6   1        120.88        140.21         6.18 o                         
   6   6   1         53.76         81.64        10.66 o                         
  -6   7   1          1.31          6.34         6.71 o                         
  -5   7   1         62.02         72.79         3.80 o                         
  -4   7   1          5.27         10.56         1.73 o                         
  -3   7   1       1712.36       1904.99        13.29 o                         
  -2   7   1        142.10        148.99         2.59 o                         
  -1   7   1          0.54         -0.99         0.66 o                         
   0   7   1          0.68          0.20         0.63 o                         
   1   7   1         49.66         54.38         1.32 o                         
   2   7   1        872.41        963.26         9.69 o                         
   3   7   1         15.57         17.28         2.24 o                         
   4   7   1        391.25        364.44         6.46 o                         
   5   7   1        100.43        114.83         7.67 o                         
   6   7   1          0.05          3.57         9.04 o                         
  -6   8   1          2.85          6.55         6.93 o                         
  -5   8   1       1105.98       1111.57        15.98 o                         
  -4   8   1        400.29        383.11         4.20 o                         
  -3   8   1        662.10        592.36         5.36 o                         
  -2   8   1       7421.15       7567.98        40.80 o                         
  -1   8   1         66.16         73.51         1.38 o                         
   0   8   1       6791.16       6909.21        35.83 o                         
   1   8   1       8089.63       8002.40        43.69 o                         
   2   8   1         50.69         60.22         2.61 o                         
   3   8   1        801.07        686.77         8.06 o                         
   4   8   1        572.94        577.96        10.59 o                         
   5   8   1        142.19        128.23         6.57 o                         
   6   8   1         91.97         89.22        12.80 o                         
  -6   9   1          1.32         -8.43         8.74 o                         
  -5   9   1         45.83         59.00         4.51 o                         
  -4   9   1        158.63        185.42         3.12 o                         
  -3   9   1        664.52        719.07         6.17 o                         
  -2   9   1        751.17        839.52         5.63 o                         
  -1   9   1       1652.45       1599.39         8.47 o                         
   0   9   1        557.50        507.96         3.58 o                         
   1   9   1       1898.92       1948.91        11.01 o                         
   2   9   1        755.26        793.68         7.25 o                         
   3   9   1          9.83         19.62         2.36 o                         
   4   9   1        106.75        114.41         5.80 o                         
   5   9   1          4.84         10.69         6.12 o                         
   6   9   1         50.56         53.10        19.62 o                         
  -6  10   1         34.80         25.29         7.61 o                         
  -5  10   1        584.47        575.75         9.66 o                         
  -4  10   1         75.19         73.79         2.31 o                         
  -3  10   1         42.56         35.73         1.78 o                         
  -2  10   1       4709.64       4772.80        28.10 o                         
  -1  10   1         54.29         69.68         1.46 o                         
   0  10   1       4184.76       4217.31        22.92 o                         
   1  10   1       2705.62       2621.78        14.61 o                         
   2  10   1       3650.36       4005.38        27.15 o                         
   3  10   1       1405.20       1351.85        12.92 o                         
   4  10   1        415.70        403.11        10.63 o                         
   5  10   1        548.23        512.58        17.92 o                         
   6  10   1         60.00         85.98        13.30 o                         
  -6  11   1         46.49         46.85        10.05 o                         
  -5  11   1        144.26        160.07         5.85 o                         
  -4  11   1         91.16        101.15         2.52 o                         
  -3  11   1         94.34         90.22         2.28 o                         
  -2  11   1       2935.52       2932.30        19.83 o                         
  -1  11   1       2935.64       2878.26        15.00 o                         
   0  11   1        197.29        190.89         1.96 o                         
   1  11   1        144.23        148.33         1.87 o                         
   2  11   1        669.47        627.47         5.42 o                         
   3  11   1         69.02         83.50         3.77 o                         
   4  11   1          7.67          7.17         4.12 o                         
   5  11   1        124.88        152.45         9.12 o                         
   6  11   1          6.93         -1.58        11.07 o                         
  -6  12   1         57.72         59.39        18.84 o                         
  -5  12   1        149.94        173.09         6.50 o                         
  -4  12   1         59.27         66.60         2.56 o                         
  -3  12   1        217.90        244.53         4.10 o                         
  -2  12   1        664.77        665.24         5.47 o                         
  -1  12   1        781.41        851.56         5.30 o                         
   0  12   1       1548.87       1599.05         8.80 o                         
   1  12   1       2711.23       2667.50        15.40 o                         
   2  12   1        388.71        439.32         3.65 o                         
   3  12   1        625.10        549.38         7.24 o                         
   4  12   1        151.75        160.68         9.02 o                         
   5  12   1        264.28        253.06        10.74 o                         
   6  12   1          3.57         17.07        25.14 o                         
  -6  13   1        146.40        173.21        13.37 o                         
  -5  13   1         21.96         19.88         6.07 o                         
  -4  13   1        495.14        484.78         6.03 o                         
  -3  13   1       2585.48       2754.30        18.50 o                         
  -2  13   1        322.02        395.82         4.17 o                         
  -1  13   1       5762.27       5683.20        32.34 o                         
   0  13   1       4164.97       4116.46        21.02 o                         
   1  13   1       3386.22       3529.18        20.09 o                         
   2  13   1       6363.91       6436.97        38.19 o                         
   3  13   1        152.15        162.58         4.32 o                         
   4  13   1       1091.77       1047.31        17.50 o                         
   5  13   1        429.71        407.92        13.31 o                         
   6  13   1         10.20         17.65         9.03 o                         
  -6  14   1         17.50          7.35         9.68 o                         
  -5  14   1         66.73         65.01         9.39 o                         
  -4  14   1         40.48         50.12         2.78 o                         
  -3  14   1         46.56         57.66         2.37 o                         
  -2  14   1         14.03         13.82         1.61 o                         
  -1  14   1          3.63          1.45         1.32 o                         
   0  14   1        452.62        497.59         4.88 o                         
   1  14   1        432.05        458.69         4.47 o                         
   2  14   1        281.04        356.96         4.05 o                         
   3  14   1         14.65         17.17         2.26 o                         
   4  14   1         10.59         21.25         5.46 o                         
   5  14   1         21.70         27.61         9.12 o                         
   6  14   1         20.04         -0.79        18.69 o                         
  -6  15   1        133.94        162.43        13.52 o                         
  -5  15   1        238.51        220.05        11.17 o                         
  -4  15   1       1592.68       1542.67        16.02 o                         
  -3  15   1       1231.27       1175.43        10.50 o                         
  -2  15   1       1171.90       1197.96         9.77 o                         
  -1  15   1       6733.95       6617.69        40.12 o                         
   0  15   1        474.01        452.21         4.27 o                         
   1  15   1       1820.12       1761.21        11.66 o                         
   2  15   1       2170.13       2068.91        14.03 o                         
   3  15   1         97.54         98.68         4.05 o                         
   4  15   1       1118.72       1095.31        22.12 o                         
   5  15   1         10.41         26.65         8.39 o                         
   6  15   1         63.03         26.32        20.79 o                         
  -6  16   1         51.31         49.84        11.35 o                         
  -5  16   1        219.06        217.79        14.06 o                         
  -4  16   1          0.57          5.62         3.03 o                         
  -3  16   1        658.63        638.55         7.29 o                         
  -2  16   1         10.16          6.55         1.81 o                         
  -1  16   1         58.41         76.55         2.37 o                         
   0  16   1       2962.24       3019.97        19.82 o                         
   1  16   1        217.37        271.83         3.82 o                         
   2  16   1         14.52         21.52         2.33 o                         
   3  16   1         81.40        106.81         3.41 o                         
   4  16   1         97.77         97.61         8.57 o                         
   5  16   1         15.35         14.60         8.05 o                         
   6  16   1         13.99         -3.05        13.10 o                         
  -6  17   1         17.22          6.82        14.46 o                         
  -5  17   1        188.22        174.49         8.17 o                         
  -4  17   1        276.50        278.05         7.04 o                         
  -3  17   1       2723.97       2825.09        20.81 o                         
  -2  17   1         47.44         44.70         2.29 o                         
  -1  17   1       5252.56       5133.59        32.77 o                         
   0  17   1       3008.26       3053.34        20.15 o                         
   1  17   1       1230.95       1203.89         9.87 o                         
   2  17   1       5289.51       5433.58        37.24 o                         
   3  17   1          4.41          8.00         2.03 o                         
   4  17   1       1305.20       1229.55        24.72 o                         
   5  17   1         70.72         58.44        13.69 o                         
   6  17   1         18.09         18.95        19.22 o                         
  -6  18   1          1.76         14.64        13.18 o                         
  -5  18   1        161.77        160.56        12.07 o                         
  -4  18   1          3.77          5.05         3.24 o                         
  -3  18   1        222.45        214.96         4.24 o                         
  -2  18   1       1407.42       1282.59        10.73 o                         
  -1  18   1       4231.15       4788.09        30.79 o                         
   0  18   1      13164.69      14113.45        86.18 o                         
   1  18   1       1236.02       1171.08         9.79 o                         
   2  18   1         80.46         86.80         2.54 o                         
   3  18   1        437.19        410.98         5.42 o                         
   4  18   1        256.77        276.46        11.96 o                         
   5  18   1         37.33         46.90        17.90 o                         
   6  18   1        124.07        118.40        21.97 o                         
  -6  19   1         39.75         61.45        11.98 o                         
  -5  19   1          4.26         -0.70         8.58 o                         
  -4  19   1         20.02         15.74         3.45 o                         
  -3  19   1       1107.68       1049.87         9.60 o                         
  -2  19   1         29.21         36.28         2.40 o                         
  -1  19   1       5453.17       5742.82        36.67 o                         
   0  19   1       2976.63       3220.17        24.25 o                         
   1  19   1       2942.20       3150.45        22.65 o                         
   2  19   1       1499.67       1381.14        10.83 o                         
   3  19   1        254.98        238.75         4.70 o                         
   4  19   1         20.24         20.11         6.29 o                         
   5  19   1         16.82         40.10        12.25 o                         
  -6  20   1          2.44         -1.06        14.03 o                         
  -5  20   1        321.35        329.87        21.08 o                         
  -4  20   1        138.63        142.68         5.02 o                         
  -3  20   1        134.51        144.26         3.70 o                         
  -2  20   1       2537.08       2442.08        18.51 o                         
  -1  20   1         13.89         28.72         3.89 o                         
   0  20   1       1521.48       1400.01        14.12 o                         
   1  20   1       1870.23       1723.92        13.64 o                         
   2  20   1        829.12        846.92         8.17 o                         
   3  20   1       1224.08       1184.45        13.10 o                         
   4  20   1        299.94        336.63        13.56 o                         
   5  20   1        257.09        271.62        25.53 o                         
  -6  21   1         20.00         36.61        12.72 o                         
  -5  21   1          4.14          2.25        11.19 o                         
  -4  21   1          3.92          7.49         3.81 o                         
  -3  21   1         64.90         68.65         3.25 o                         
  -2  21   1         18.28         32.73         2.65 o                         
  -1  21   1        543.65        596.42         6.36 o                         
   0  21   1        420.01        479.36         6.55 o                         
   1  21   1          2.82         18.82         2.24 o                         
   2  21   1         26.58         24.44         2.34 o                         
   3  21   1         50.49         54.93         4.06 o                         
   4  21   1          7.40          7.31         4.22 o                         
   5  21   1          0.13         -4.21         9.84 o                         
  -6  22   1          0.06         10.47        10.91 o                         
  -5  22   1        360.29        362.13        20.72 o                         
  -4  22   1        627.67        609.50        10.05 o                         
  -3  22   1        531.37        508.33         6.52 o                         
  -2  22   1       7102.63       7027.75        48.34 o                         
  -1  22   1        238.03        247.48         4.36 o                         
   0  22   1       2106.51       2005.19        17.57 o                         
   1  22   1       6688.70       6789.06        46.55 o                         
   2  22   1        453.98        481.43         5.91 o                         
   3  22   1       1078.49       1038.60        11.78 o                         
   4  22   1         53.26         53.50         9.29 o                         
   5  22   1         75.65         71.87        10.36 o                         
  -6  23   1         26.90         29.64        15.44 o                         
  -5  23   1        132.08        127.20        12.05 o                         
  -4  23   1        154.56        149.53        10.82 o                         
  -3  23   1        634.27        617.45         7.77 o                         
  -2  23   1          1.55         19.04         2.80 o                         
  -1  23   1       1865.80       1873.33        15.29 o                         
   0  23   1        430.03        495.93         6.17 o                         
   1  23   1       1366.74       1492.95        12.62 o                         
   2  23   1        517.27        516.41         8.60 o                         
   3  23   1         23.81         24.10         4.14 o                         
   4  23   1        140.30        117.53         6.95 o                         
   5  23   1         27.67         35.77        17.50 o                         
  -5  24   1         13.18         14.54        11.70 o                         
  -4  24   1        359.86        368.45         8.99 o                         
  -3  24   1        174.58        196.27         5.93 o                         
  -2  24   1       4247.48       4221.84        30.59 o                         
  -1  24   1        205.59        204.56         4.55 o                         
   0  24   1       2538.56       2460.96        21.10 o                         
   1  24   1       4972.11       5096.28        35.92 o                         
   2  24   1        645.22        649.50         7.23 o                         
   3  24   1       2542.61       2487.83        23.06 o                         
   4  24   1         16.50         25.07         7.03 o                         
   5  24   1        153.00        171.07        20.79 o                         
  -5  25   1         22.90         17.27         9.73 o                         
  -4  25   1        121.41        132.54         8.35 o                         
  -3  25   1        202.52        205.50         6.02 o                         
  -2  25   1         29.65         34.97         3.60 o                         
  -1  25   1       1092.84       1009.04         9.95 o                         
   0  25   1        392.02        413.81         6.56 o                         
   1  25   1        833.02        907.66        10.51 o                         
   2  25   1        820.49        794.59         8.31 o                         
   3  25   1        711.75        676.92         9.57 o                         
   4  25   1        546.58        483.62        12.19 o                         
  -5  26   1         29.32         29.43        13.56 o                         
  -4  26   1        478.99        459.17         9.42 o                         
  -3  26   1        206.48        213.10         5.92 o                         
  -2  26   1        397.95        386.88         6.44 o                         
  -1  26   1        233.04        266.16         5.31 o                         
   0  26   1        753.25        790.02         9.50 o                         
   1  26   1        137.20        144.23         4.73 o                         
   2  26   1        530.41        551.65         6.92 o                         
   3  26   1         63.07         66.98         4.44 o                         
   4  26   1        202.73        180.34         9.89 o                         
   5  26   1         30.31          2.58        12.77 o                         
  -5  27   1          0.53         -8.18        11.64 o                         
  -4  27   1       1693.49       1561.92        16.61 o                         
  -3  27   1       2341.20       2275.20        22.13 o                         
  -2  27   1        677.17        669.06         9.59 o                         
  -1  27   1       2569.04       2437.10        19.58 o                         
   0  27   1        900.79        885.42         9.60 o                         
   1  27   1        204.64        186.84         8.13 o                         
   2  27   1       4228.49       4113.43        31.55 o                         
   3  27   1        821.91        725.32        12.72 o                         
   4  27   1        109.45        135.57        11.55 o                         
   5  27   1         22.44         24.68        18.03 o                         
  -5  28   1         24.27         11.19        12.40 o                         
  -4  28   1          1.23         11.81         7.51 o                         
  -3  28   1         29.33         43.14         5.16 o                         
  -2  28   1          1.25          6.14         3.50 o                         
  -1  28   1          0.48         24.54         5.19 o                         
   0  28   1          0.89         13.84         2.89 o                         
   1  28   1         86.53         87.54         4.38 o                         
   2  28   1         35.44         44.64         5.13 o                         
   3  28   1        106.27        103.17         5.71 o                         
   4  28   1          5.60         10.17         5.69 o                         
  -5  29   1         43.36         43.96        21.06 o                         
  -4  29   1        140.60        157.73         9.95 o                         
  -3  29   1        146.35        166.84         6.98 o                         
  -2  29   1        369.25        350.79         7.25 o                         
  -1  29   1       2960.01       2888.59        22.53 o                         
   0  29   1        723.41        711.65         9.68 o                         
   1  29   1        866.82        851.58        10.69 o                         
   2  29   1        524.03        513.24         9.01 o                         
   3  29   1         31.28         23.11         4.86 o                         
   4  29   1        618.69        567.67        18.39 o                         
   5  29   1        168.96        176.92        18.39 o                         
  -5  30   1          0.82          8.16        20.27 o                         
  -4  30   1          5.05          6.73         7.59 o                         
  -3  30   1          3.95          6.97         4.54 o                         
  -2  30   1        466.70        457.20         7.76 o                         
  -1  30   1        101.83        127.89         4.68 o                         
   0  30   1         54.94         57.08         4.25 o                         
   1  30   1        129.61        140.59         5.34 o                         
   2  30   1       1168.43       1146.61        14.38 o                         
   3  30   1        254.45        253.47         7.79 o                         
   4  30   1          5.17         10.31         7.18 o                         
   5  30   1         22.67         32.11        19.48 o                         
  -5  31   1         72.56         78.71        23.43 o                         
  -4  31   1          3.16          8.10         6.42 o                         
  -3  31   1        905.50        832.82        13.48 o                         
  -2  31   1       2237.14       2208.62        20.71 o                         
  -1  31   1       1386.99       1370.76        13.35 o                         
   0  31   1        693.16        704.01        10.10 o                         
   1  31   1       3568.48       3561.66        32.20 o                         
   2  31   1        487.20        474.24         9.16 o                         
   3  31   1        186.39        170.26         7.13 o                         
   4  31   1        189.67        203.19         9.56 o                         
  -5  32   1        134.26        146.85        27.11 o                         
  -4  32   1         47.11         37.69         9.82 o                         
  -3  32   1        648.00        593.92        11.99 o                         
  -2  32   1       2372.31       2340.80        22.21 o                         
  -1  32   1         43.00         62.69         4.46 o                         
   0  32   1        552.42        511.33         9.73 o                         
   1  32   1       4554.30       4480.65        37.30 o                         
   2  32   1        248.15        252.98         8.68 o                         
   3  32   1        475.97        467.47        12.03 o                         
   4  32   1        240.53        224.63         9.94 o                         
  -5  33   1         12.19         30.01        22.90 o                         
  -4  33   1         84.00         93.52         7.20 o                         
  -3  33   1         32.70         36.30         8.32 o                         
  -2  33   1         46.11         64.55         4.68 o                         
  -1  33   1       1890.81       1904.45        17.22 o                         
   0  33   1        401.27        435.79         8.39 o                         
   1  33   1        305.86        369.27        11.75 o                         
   2  33   1         57.07         67.04         6.03 o                         
   3  33   1          0.61          1.81         5.48 o                         
   4  33   1         33.59         38.25        11.81 o                         
  -4  34   1        170.60        180.14        10.99 o                         
  -3  34   1        122.89        136.61        12.61 o                         
  -2  34   1        532.08        488.40        15.20 o                         
  -1  34   1          1.46         32.78         4.59 o                         
   0  34   1        929.61        886.83        12.00 o                         
   1  34   1         65.35         77.62         5.21 o                         
   2  34   1        305.37        314.84        10.16 o                         
   3  34   1        515.93        518.12        13.28 o                         
   4  34   1          1.01          2.06         7.51 o                         
  -4  35   1         11.84         18.25         8.69 o                         
  -3  35   1         60.98         57.26         7.56 o                         
  -2  35   1         73.13         78.40         6.28 o                         
  -1  35   1         20.28         20.57         4.85 o                         
   0  35   1          0.23         19.07         4.96 o                         
   1  35   1          2.42         13.48         4.95 o                         
   2  35   1         37.99         39.70         6.76 o                         
   3  35   1         20.42          6.99         8.20 o                         
   4  35   1         55.94         53.34         9.00 o                         
  -4  36   1         73.36         83.56        22.67 o                         
  -3  36   1         24.00         18.64         8.46 o                         
  -2  36   1        184.38        190.19         8.66 o                         
  -1  36   1        423.73        436.62        10.49 o                         
   0  36   1       1481.76       1445.10        16.41 o                         
   1  36   1         71.01         92.74         5.85 o                         
   2  36   1         59.09         51.39         7.57 o                         
   3  36   1        324.66        364.44        13.86 o                         
   4  36   1          5.02         14.21        13.42 o                         
  -4  37   1         83.56         85.93        11.28 o                         
  -3  37   1         32.54         48.13         8.16 o                         
  -2  37   1          7.23          5.35         8.27 o                         
  -1  37   1       1328.06       1246.69        16.19 o                         
   0  37   1        520.73        548.65        13.30 o                         
   1  37   1        489.76        455.84        11.94 o                         
   2  37   1        252.23        263.34        11.88 o                         
   3  37   1         51.24         76.30         9.20 o                         
   4  37   1         15.55         19.80        11.71 o                         
  -4  38   1         62.13         57.65        20.27 o                         
  -3  38   1         13.98         20.60         9.74 o                         
  -2  38   1       1027.94        959.18        17.11 o                         
  -1  38   1        427.27        434.89        13.65 o                         
   0  38   1       1667.18       1591.45        20.49 o                         
   1  38   1        847.76        817.13        14.80 o                         
   2  38   1         86.61         75.72         7.87 o                         
   3  38   1        175.37        184.62        10.61 o                         
   4  38   1          0.39          3.54        10.58 o                         
  -4  39   1        143.95        164.75        25.27 o                         
  -3  39   1         34.83         34.62        10.58 o                         
  -2  39   1          2.37          7.13         9.88 o                         
  -1  39   1        159.06        178.08         9.76 o                         
   0  39   1         21.18         52.96         6.07 o                         
   1  39   1        107.02        116.70         8.26 o                         
   2  39   1         95.92        131.00        15.02 o                         
   3  39   1         52.24         56.33        15.66 o                         
  -4  40   1         45.83         43.70        20.53 o                         
  -3  40   1          1.37         -2.11        16.85 o                         
  -2  40   1         42.78         44.19        11.12 o                         
  -1  40   1          7.78          7.39         7.17 o                         
   0  40   1         12.11         52.00        10.17 o                         
   1  40   1          2.20         16.56         7.24 o                         
   2  40   1        140.28        121.34        14.11 o                         
   3  40   1         36.13         43.70        19.74 o                         
  -3  41   1        136.35        168.11        17.73 o                         
  -2  41   1        106.47         96.45         9.52 o                         
  -1  41   1        401.98        390.66        14.62 o                         
   0  41   1         50.38         57.90         7.44 o                         
   1  41   1        144.90        135.99        11.02 o                         
   2  41   1        259.35        285.37        19.81 o                         
   3  41   1          2.32         15.00        20.27 o                         
  -3  42   1         46.05         35.27        19.74 o                         
  -2  42   1          2.81         10.02         8.65 o                         
  -1  42   1         70.10         81.47        11.41 o                         
   0  42   1          1.70         16.73         8.12 o                         
   1  42   1          1.23         14.65        13.60 o                         
   2  42   1         13.05         -0.05        10.94 o                         
   3  42   1         21.43         40.16        13.42 o                         
  -3  43   1        215.16        190.91        20.08 o                         
  -2  43   1         40.56         36.47        11.33 o                         
  -1  43   1        347.89        374.88        14.81 o                         
   0  43   1        200.30        229.22        14.40 o                         
   1  43   1         27.52         21.03        11.42 o                         
   2  43   1        471.34        476.11        38.56 o                         
   3  43   1          0.26         13.06        15.31 o                         
  -3  44   1          1.38         -2.68        14.63 o                         
  -2  44   1         35.99         13.42        19.48 o                         
  -1  44   1          0.36          7.76         9.33 o                         
   0  44   1          8.66         20.38        13.57 o                         
   1  44   1         72.23         79.01         9.82 o                         
   2  44   1          8.15         12.83         9.84 o                         
  -2  45   1          4.25         29.65        17.77 o                         
  -1  45   1        147.05        165.43        17.80 o                         
   0  45   1         15.79         24.01        13.49 o                         
   1  45   1        137.54        153.74        12.38 o                         
   2  45   1         99.36        100.01        18.29 o                         
  -2  46   1         40.80         42.29        15.25 o                         
  -1  46   1          2.46         30.01        19.74 o                         
   0  46   1        175.66        199.22        15.59 o                         
   1  46   1         43.68         16.32        19.74 o                         
   2  46   1          6.70         29.22        26.06 o                         
  -2  47   1         13.42         21.90        12.37 o                         
  -1  47   1         89.93        114.77        23.43 o                         
   0  47   1         32.80         56.28        11.06 o                         
   1  47   1         59.01         63.84        16.83 o                         
  -1  48   1         14.00         21.06        22.11 o                         
   0  48   1        190.59        218.72        27.38 o                         
   1  48   1         27.16         41.28        13.06 o                         
   0  49   1          4.02         14.33        14.79 o                         
  -6   0   2          5.02          6.56         6.90 o                         
  -5   0   2        151.07        191.35        24.48 o                         
  -4   0   2        811.70        758.51         9.25 o                         
  -3   0   2        929.97        950.65        11.12 o                         
  -2   0   2       7621.65       7763.78        70.00 o                         
   0   0   2      15392.77      15579.44       173.41 o                         
   1   0   2      15876.72      16295.19       206.71 o                         
   2   0   2        756.10        668.23         8.25 o                         
   3   0   2       1210.43       1250.27        16.00 o                         
   4   0   2        225.33        224.77        20.01 o                         
   5   0   2         12.99          7.63        15.79 o                         
   6   0   2         11.80         -0.16        13.76 o                         
  -6   1   2          3.29          6.67         4.86 o                         
  -5   1   2        220.95        237.44         7.08 o                         
  -4   1   2         15.87         22.81         2.01 o                         
  -3   1   2         47.84         62.73         3.15 o                         
  -2   1   2         18.05         32.77         3.10 o                         
  -1   1   2       7844.52       8286.80        42.23 o                         
   1   1   2          2.08          2.89         2.26 o                         
   2   1   2         34.30         46.65         1.98 o                         
   3   1   2        515.15        531.53         5.90 o                         
   4   1   2        123.76        123.17         8.56 o                         
   5   1   2         84.95        104.39        13.57 o                         
   6   1   2          5.26          8.43        10.20 o                         
  -6   2   2         83.20         66.93         5.58 o                         
  -5   2   2        192.79        238.37         7.10 o                         
  -4   2   2       1488.54       1398.68        10.14 o                         
  -3   2   2          0.51         -1.27         1.35 o                         
  -2   2   2       2868.40       2583.82        19.31 o                         
  -1   2   2       1430.50       1416.01        14.06 o                         
   1   2   2       9127.25       9189.71        50.46 o                         
   2   2   2          3.32         15.02         1.37 o                         
   3   2   2       2626.39       2570.18        21.42 o                         
   4   2   2        732.35        674.49        11.48 o                         
   5   2   2         76.17         72.63        12.84 o                         
   6   2   2        217.69        228.09        21.86 o                         
  -6   3   2          1.12          1.71         5.27 o                         
  -5   3   2        391.50        379.26         8.62 o                         
  -4   3   2        129.57        136.77         3.08 o                         
  -3   3   2       1250.04       1200.68         8.63 o                         
  -2   3   2        243.76        221.30         5.93 o                         
  -1   3   2      20200.76      21003.66       336.49 o                         
   0   3   2      10471.40      10479.35        52.87 o                         
   1   3   2        822.94        843.15         6.55 o                         
   2   3   2       2675.83       2576.59        16.35 o                         
   3   3   2        404.51        425.48         5.42 o                         
   4   3   2        788.87        747.44        15.80 o                         
   5   3   2         87.53        100.12        17.24 o                         
   6   3   2         29.41         34.28        11.93 o                         
  -6   4   2        270.72        281.64         8.30 o                         
  -5   4   2         31.96         39.20         4.59 o                         
  -4   4   2        911.40        907.54         7.41 o                         
  -3   4   2        130.62        147.63         4.07 o                         
  -2   4   2       2992.93       3052.08        20.56 o                         
  -1   4   2        249.74        274.03         4.82 o                         
   0   4   2       3472.26       3496.03        18.29 o                         
   1   4   2       2123.05       2063.00        12.36 o                         
   2   4   2          7.13         14.40         1.06 o                         
   3   4   2       1773.10       1829.00        18.97 o                         
   4   4   2        363.51        340.47        11.08 o                         
   5   4   2        244.69        198.05         9.42 o                         
   6   4   2         14.93          7.44        11.17 o                         
  -6   5   2        264.75        286.09        12.54 o                         
  -5   5   2         51.22         53.35         6.25 o                         
  -4   5   2        573.96        592.63         5.94 o                         
  -3   5   2       5975.27       6044.63        38.07 o                         
  -2   5   2       4102.49       4252.58        26.92 o                         
  -1   5   2       5922.71       5898.78        29.54 o                         
   0   5   2      19240.40      20328.08       434.80 o                         
   1   5   2         43.67         48.99         1.93 o                         
   2   5   2       3902.78       3920.49        25.20 o                         
   3   5   2       1081.94        990.33        12.26 o                         
   4   5   2         88.13         92.56         7.07 o                         
   5   5   2         18.62         38.75         6.64 o                         
   6   5   2          1.62          1.58        11.44 o                         
  -6   6   2        197.28        207.25         7.28 o                         
  -5   6   2        326.37        331.58         8.36 o                         
  -4   6   2         94.70        108.78         2.85 o                         
  -3   6   2        353.27        393.91         5.63 o                         
  -2   6   2       2904.65       2912.53        18.29 o                         
  -1   6   2        626.79        659.46         4.32 o                         
   0   6   2       1912.21       1918.55        10.25 o                         
   1   6   2       1909.37       1903.54        11.98 o                         
   2   6   2       1513.44       1651.08        14.22 o                         
   3   6   2        189.71        210.53         5.53 o                         
   4   6   2         21.31         27.48         6.04 o                         
   5   6   2         82.00         79.71         7.88 o                         
   6   6   2          0.27         -3.51        11.17 o                         
  -6   7   2         34.60         61.16         5.61 o                         
  -5   7   2        248.36        261.04         7.68 o                         
  -4   7   2        279.85        273.89         3.97 o                         
  -3   7   2       2053.41       1917.72        12.46 o                         
  -2   7   2       1787.45       1782.82        11.82 o                         
  -1   7   2       3510.83       3451.10        17.78 o                         
   0   7   2      10896.02      11016.44        55.49 o                         
   1   7   2        985.69       1049.53         7.15 o                         
   2   7   2      12860.61      13052.41        98.48 o                         
   3   7   2         36.61         24.75         2.46 o                         
   4   7   2       2063.94       1922.08        33.95 o                         
   5   7   2       1042.17        950.07        30.20 o                         
   6   7   2          1.95         -7.96        11.11 o                         
  -6   8   2          9.83          7.15         5.38 o                         
  -5   8   2        539.91        551.78        10.22 o                         
  -4   8   2        202.14        200.87         3.58 o                         
  -3   8   2        635.41        685.42         5.68 o                         
  -2   8   2        267.47        279.99         3.31 o                         
  -1   8   2        198.45        205.52         2.50 o                         
   0   8   2        160.37        194.35         2.71 o                         
   1   8   2         17.87         15.71         1.12 o                         
   2   8   2       2635.89       2844.99        18.04 o                         
   3   8   2          4.99          7.83         2.45 o                         
   4   8   2        843.11        839.31        15.14 o                         
   5   8   2          2.82         -0.75         6.23 o                         
   6   8   2         30.19         44.05        19.61 o                         
  -6   9   2         15.21         32.31         5.74 o                         
  -5   9   2        736.68        707.22        11.59 o                         
  -4   9   2         45.14         56.88         2.49 o                         
  -3   9   2       4667.21       4588.49        30.18 o                         
  -2   9   2        213.70        196.65         2.91 o                         
  -1   9   2       7704.67       7629.48        40.18 o                         
   0   9   2       6694.95       6558.10        32.72 o                         
   1   9   2        111.92        125.00         2.12 o                         
   2   9   2       6143.35       6203.22        37.96 o                         
   3   9   2        460.54        423.05         6.52 o                         
   4   9   2        227.77        248.50        10.95 o                         
   5   9   2         11.11         10.08         7.16 o                         
   6   9   2          9.54          6.99        11.19 o                         
  -6  10   2        112.49         96.63         7.64 o                         
  -5  10   2        112.36        133.09         5.96 o                         
  -4  10   2        686.74        671.99         7.10 o                         
  -3  10   2        433.21        427.10         4.43 o                         
  -2  10   2       3824.95       3758.20        23.40 o                         
  -1  10   2       2299.14       2289.74        13.02 o                         
   0  10   2       2807.71       2793.03        15.46 o                         
   1  10   2       3746.74       3622.07        22.87 o                         
   2  10   2        833.98        809.13         7.03 o                         
   3  10   2        430.88        454.74         7.42 o                         
   4  10   2        156.30        184.86         9.77 o                         
   5  10   2          5.08         13.06         9.49 o                         
   6  10   2          9.04         24.56        11.60 o                         
  -6  11   2         14.71         28.37        10.08 o                         
  -5  11   2         62.41         66.37         5.26 o                         
  -4  11   2        171.86        191.07         3.84 o                         
  -3  11   2       1939.29       1951.97        13.89 o                         
  -2  11   2       1190.59       1205.13         9.13 o                         
  -1  11   2       1196.65       1195.23         8.52 o                         
   0  11   2       5425.73       5421.30        32.53 o                         
   1  11   2         91.16        107.68         2.14 o                         
   2  11   2        402.29        354.59         4.78 o                         
   3  11   2        414.80        431.00         7.40 o                         
   4  11   2        148.59        137.22         9.23 o                         
   5  11   2        271.94        267.22        11.89 o                         
   6  11   2          0.16         -1.20        11.24 o                         
  -6  12   2         82.94         86.68        12.03 o                         
  -5  12   2         43.18         55.03         6.01 o                         
  -4  12   2        612.35        585.31         6.66 o                         
  -3  12   2        200.44        222.30         3.72 o                         
  -2  12   2       1132.22       1044.87         8.23 o                         
  -1  12   2       1830.97       1819.52        12.21 o                         
   0  12   2       1022.32       1004.19         7.53 o                         
   1  12   2       3251.81       3241.73        20.78 o                         
   2  12   2        137.86        201.25         3.05 o                         
   3  12   2       2622.16       2612.26        26.47 o                         
   4  12   2         98.07        112.87         8.72 o                         
   5  12   2          9.11          7.38         7.80 o                         
   6  12   2         74.47         68.83        16.41 o                         
  -6  13   2          0.73          4.41         9.88 o                         
  -5  13   2         27.33         32.76         4.99 o                         
  -4  13   2        195.16        210.59         4.25 o                         
  -3  13   2        303.32        346.05         4.68 o                         
  -2  13   2         60.55         71.65         2.22 o                         
  -1  13   2         92.27         98.41         2.43 o                         
   0  13   2        211.04        195.78         3.15 o                         
   1  13   2       3026.06       3266.91        21.01 o                         
   2  13   2          8.57         17.46         1.71 o                         
   3  13   2        177.51        199.32         5.28 o                         
   4  13   2         56.26         54.50         7.50 o                         
   5  13   2         67.24         55.95         7.94 o                         
  -6  14   2         65.19         43.18         9.35 o                         
  -5  14   2          4.67         -1.89         4.57 o                         
  -4  14   2       1051.34       1023.81        14.19 o                         
  -3  14   2        129.30        145.97         3.39 o                         
  -2  14   2       7586.75       7592.73        47.87 o                         
  -1  14   2       2061.69       2042.90        14.76 o                         
   0  14   2        668.42        664.57         5.60 o                         
   1  14   2      13444.04      13819.19        83.70 o                         
   2  14   2        282.99        262.11         3.86 o                         
   3  14   2       1662.84       1588.39        16.12 o                         
   4  14   2        345.50        343.68        13.30 o                         
   5  14   2         12.80         13.45         7.32 o                         
  -6  15   2          1.59         -3.77        10.09 o                         
  -5  15   2          0.83          3.83         5.08 o                         
  -4  15   2         57.81         56.49         3.73 o                         
  -3  15   2        134.64        136.96         3.83 o                         
  -2  15   2         59.10         76.21         2.49 o                         
  -1  15   2        194.08        177.32         3.45 o                         
   0  15   2        351.09        347.66         4.48 o                         
   1  15   2        244.83        274.56         4.73 o                         
   2  15   2        278.99        303.17         3.94 o                         
   3  15   2        242.60        256.68         5.36 o                         
   4  15   2         70.26         49.43         7.74 o                         
   5  15   2          0.24          5.82         7.34 o                         
  -6  16   2         11.16         14.15        10.60 o                         
  -5  16   2        157.81        195.29         9.29 o                         
  -4  16   2        919.46        882.71        10.43 o                         
  -3  16   2         44.95         55.15         2.85 o                         
  -2  16   2       5089.62       4967.89        33.44 o                         
  -1  16   2       1174.64       1102.20         9.97 o                         
   0  16   2       1248.78       1252.85        10.34 o                         
   1  16   2       4820.33       4635.79        32.01 o                         
   2  16   2         11.69         24.22         2.00 o                         
   3  16   2        597.21        561.88         6.22 o                         
   4  16   2        158.22        177.91        10.36 o                         
   5  16   2         54.83         41.69         8.23 o                         
  -6  17   2         32.98         43.54        11.71 o                         
  -5  17   2         94.50         97.62         6.75 o                         
  -4  17   2         22.03         26.66         3.65 o                         
  -3  17   2       1136.39       1100.77        10.14 o                         
  -2  17   2          2.13         11.55         2.13 o                         
  -1  17   2       2607.69       2545.31        19.92 o                         
   0  17   2       1993.06       1979.58        15.16 o                         
   1  17   2        375.69        399.04         4.98 o                         
   2  17   2       1213.11       1163.84        10.77 o                         
   3  17   2         18.15         16.05         2.52 o                         
   4  17   2        141.13        166.76         8.73 o                         
   5  17   2        104.31        123.15         9.86 o                         
  -6  18   2         81.74         70.97        12.29 o                         
  -5  18   2         12.11         21.32         6.64 o                         
  -4  18   2        183.29        186.59         5.86 o                         
  -3  18   2         15.93         17.62         2.70 o                         
  -2  18   2        387.68        394.35         5.18 o                         
  -1  18   2       1433.72       1440.71        12.49 o                         
   0  18   2         90.78        111.08         3.13 o                         
   1  18   2        670.14        605.60         6.41 o                         
   2  18   2        209.81        216.86         3.65 o                         
   3  18   2        576.53        492.19         6.64 o                         
   4  18   2        348.67        351.71        14.03 o                         
   5  18   2        127.29        123.03        16.52 o                         
  -6  19   2         52.72         46.23        12.28 o                         
  -5  19   2         17.91         19.60         6.52 o                         
  -4  19   2        209.52        220.74         5.93 o                         
  -3  19   2        354.07        348.90         5.64 o                         
  -2  19   2        363.69        365.57         5.15 o                         
  -1  19   2         55.42         36.17         2.61 o                         
   0  19   2        655.20        549.05         6.59 o                         
   1  19   2         71.29         90.89         2.97 o                         
   2  19   2       1063.21       1092.68         9.14 o                         
   3  19   2        568.17        581.71         9.58 o                         
   4  19   2         66.39         71.49         8.78 o                         
   5  19   2        116.62        139.78        11.66 o                         
  -6  20   2         34.72         42.99        15.63 o                         
  -5  20   2          0.02          0.25         6.60 o                         
  -4  20   2         12.06         14.33         3.82 o                         
  -3  20   2        130.21        120.74         3.97 o                         
  -2  20   2          1.51          5.70         2.51 o                         
  -1  20   2        140.04        172.15         4.50 o                         
   0  20   2       1059.90       1137.79        10.70 o                         
   1  20   2        245.32        210.18         4.16 o                         
   2  20   2        233.32        235.80         4.06 o                         
   3  20   2         47.89         37.07         3.60 o                         
   4  20   2          1.26          8.01         7.62 o                         
   5  20   2          7.11          3.03        15.93 o                         
  -6  21   2         41.32         47.99        15.96 o                         
  -5  21   2        147.09        146.33         9.81 o                         
  -4  21   2        312.45        324.31         8.72 o                         
  -3  21   2        799.40        763.26         8.06 o                         
  -2  21   2         68.51         63.17         3.07 o                         
  -1  21   2       4543.33       4410.68        31.57 o                         
   0  21   2       5412.82       5228.43        38.59 o                         
   1  21   2         63.42         65.36         2.95 o                         
   2  21   2       1059.61        988.80         9.17 o                         
   3  21   2        478.69        478.53         8.62 o                         
   4  21   2        110.70        116.60         9.96 o                         
   5  21   2         59.29         66.86        22.11 o                         
  -6  22   2          7.83          0.14        14.24 o                         
  -5  22   2          0.67          1.45         9.71 o                         
  -4  22   2        153.70        162.95         5.66 o                         
  -3  22   2        263.53        256.13         4.98 o                         
  -2  22   2         19.99         20.86         2.76 o                         
  -1  22   2        675.58        719.06         7.72 o                         
   0  22   2        187.18        191.84         4.54 o                         
   1  22   2         68.90         79.81         3.19 o                         
   2  22   2        560.33        558.84         6.24 o                         
   3  22   2        202.82        207.29         6.58 o                         
   4  22   2         42.64         53.91         8.79 o                         
   5  22   2         12.69         15.88        12.06 o                         
  -6  23   2        141.81        158.25        15.21 o                         
  -5  23   2         88.01         99.31        11.89 o                         
  -4  23   2         71.79        100.75         5.10 o                         
  -3  23   2       1501.47       1475.48        12.73 o                         
  -2  23   2        296.30        297.64         5.29 o                         
  -1  23   2        275.12        259.25         4.94 o                         
   0  23   2        646.88        596.70         7.51 o                         
   1  23   2         20.33         15.27         2.64 o                         
   2  23   2       1057.27        999.12         9.07 o                         
   3  23   2        214.54        249.32         6.26 o                         
   4  23   2         89.32         80.35        13.03 o                         
   5  23   2        292.60        368.49        33.96 o                         
  -5  24   2         18.22         28.71         8.89 o                         
  -4  24   2        146.00        147.03         6.39 o                         
  -3  24   2          1.09          3.51         3.15 o                         
  -2  24   2        808.50        715.46         7.97 o                         
  -1  24   2         60.52         64.36         3.23 o                         
   0  24   2          3.33          9.58         3.11 o                         
   1  24   2        552.09        532.08         6.77 o                         
   2  24   2          2.45          7.15         2.77 o                         
   3  24   2        567.93        594.60         9.52 o                         
   4  24   2         52.67         76.86        20.01 o                         
   5  24   2         46.26         58.14        13.72 o                         
  -5  25   2         64.58         67.06         7.82 o                         
  -4  25   2        622.35        567.72        10.60 o                         
  -3  25   2        427.88        394.80         6.79 o                         
  -2  25   2        159.74        200.97         4.97 o                         
  -1  25   2        467.28        467.29         6.58 o                         
   0  25   2       1068.66       1026.60        11.34 o                         
   1  25   2         19.46         20.32         3.40 o                         
   2  25   2       1977.06       1848.65        17.03 o                         
   3  25   2          6.35         14.86         4.46 o                         
   4  25   2        272.95        215.50        16.57 o                         
   5  25   2         59.67         49.63        32.90 o                         
  -5  26   2        423.65        422.83        22.86 o                         
  -4  26   2         47.85         45.39         6.20 o                         
  -3  26   2         76.17         86.09         4.28 o                         
  -2  26   2       1388.93       1319.94        12.52 o                         
  -1  26   2        172.03        187.60         5.33 o                         
   0  26   2          5.44         14.62         3.43 o                         
   1  26   2       1758.04       1656.72        16.96 o                         
   2  26   2        150.29        175.19         5.68 o                         
   3  26   2        334.74        304.13         7.74 o                         
   4  26   2        376.59        398.74        32.11 o                         
   5  26   2         20.29         22.64        22.37 o                         
  -5  27   2          8.18         29.74        13.02 o                         
  -4  27   2         53.21         61.97         6.14 o                         
  -3  27   2        366.06        347.56         9.35 o                         
  -2  27   2         71.74         71.85         4.35 o                         
  -1  27   2        456.38        454.28         6.72 o                         
   0  27   2        332.53        314.16         6.77 o                         
   1  27   2          3.68         15.76         3.84 o                         
   2  27   2         17.83         21.08         4.10 o                         
   3  27   2         24.49         38.57         5.30 o                         
   4  27   2          7.75          2.55         7.77 o                         
   5  27   2         49.33         43.64        14.94 o                         
  -5  28   2        139.70        118.00        16.11 o                         
  -4  28   2        184.88        191.49        11.58 o                         
  -3  28   2        117.74        128.91         5.04 o                         
  -2  28   2        856.37        824.23        10.58 o                         
  -1  28   2        556.73        555.37         7.95 o                         
   0  28   2       1304.94       1228.07        13.20 o                         
   1  28   2       1833.20       1784.71        18.26 o                         
   2  28   2        280.16        257.58         7.55 o                         
   3  28   2        287.88        292.97         9.37 o                         
   4  28   2        284.18        288.10        39.75 o                         
   5  28   2          2.37          3.95        13.93 o                         
  -5  29   2         54.28         44.53        14.01 o                         
  -4  29   2         29.42         40.01         5.92 o                         
  -3  29   2        115.30        118.24         6.00 o                         
  -2  29   2        507.26        491.56         8.68 o                         
  -1  29   2        242.05        236.35         6.49 o                         
   0  29   2          1.76          7.06         3.85 o                         
   1  29   2         17.48         34.04         4.37 o                         
   2  29   2          1.40          2.35         4.88 o                         
   3  29   2          0.65          6.68         4.92 o                         
   4  29   2         29.05         22.48        12.96 o                         
  -5  30   2         18.90         33.42        11.68 o                         
  -4  30   2        281.26        296.10         9.17 o                         
  -3  30   2        116.78        115.48         5.96 o                         
  -2  30   2        185.37        185.28         6.24 o                         
  -1  30   2        387.72        386.31         7.13 o                         
   0  30   2         34.69         25.60         4.15 o                         
   1  30   2         43.51         37.78         5.43 o                         
   2  30   2        342.76        369.48         9.20 o                         
   3  30   2        360.50        339.46         8.94 o                         
   4  30   2        149.19        185.32        12.80 o                         
  -5  31   2         11.47         -0.92        13.94 o                         
  -4  31   2         25.27         25.76         7.33 o                         
  -3  31   2        290.65        317.44         8.59 o                         
  -2  31   2        437.95        444.29         8.05 o                         
  -1  31   2        121.56        119.82         4.69 o                         
   0  31   2        697.80        679.62        11.56 o                         
   1  31   2          0.01          5.08         4.45 o                         
   2  31   2        189.03        220.89         7.71 o                         
   3  31   2         47.49         48.97         6.28 o                         
   4  31   2          9.27         22.23        18.56 o                         
  -5  32   2          0.86        -15.33        14.05 o                         
  -4  32   2        359.42        341.65        12.63 o                         
  -3  32   2          0.73          5.90         4.74 o                         
  -2  32   2        516.62        512.96         8.92 o                         
  -1  32   2       1053.86       1029.32        12.38 o                         
   0  32   2        570.58        523.56         9.78 o                         
   1  32   2       1676.51       1575.49        29.95 o                         
   2  32   2        437.68        434.33        11.04 o                         
   3  32   2        541.03        485.43        12.49 o                         
   4  32   2          6.49         16.33        10.00 o                         
  -4  33   2        120.63        132.90         8.56 o                         
  -3  33   2          7.11          9.05         5.10 o                         
  -2  33   2        195.96        209.79         7.16 o                         
  -1  33   2        513.07        465.49         8.22 o                         
   0  33   2         82.02         88.81         5.75 o                         
   1  33   2         13.65         16.13         4.79 o                         
   2  33   2        175.85        194.11         7.79 o                         
   3  33   2        240.55        273.93        10.08 o                         
   4  33   2         19.66         18.16        22.37 o                         
  -4  34   2        179.41        186.79        14.21 o                         
  -3  34   2         91.89         95.96         6.36 o                         
  -2  34   2         38.96         42.70         5.04 o                         
  -1  34   2        103.03         90.55         5.28 o                         
   0  34   2         36.02         46.16         5.11 o                         
   1  34   2          2.13          7.63         4.87 o                         
   2  34   2         96.17         82.79         7.04 o                         
   3  34   2        153.61        144.83         8.72 o                         
   4  34   2          3.11          0.00        22.37 o                         
  -4  35   2        105.08        110.85        13.64 o                         
  -3  35   2        788.92        757.26        16.15 o                         
  -2  35   2         16.60         13.51         4.81 o                         
  -1  35   2        150.59        149.99         6.40 o                         
   0  35   2        161.95        179.89         7.59 o                         
   1  35   2         47.94         53.51         6.23 o                         
   2  35   2        306.68        340.65        10.73 o                         
   3  35   2         82.93        110.91         7.67 o                         
   4  35   2         67.35         61.83        11.38 o                         
  -4  36   2          1.17         -2.99         9.67 o                         
  -3  36   2         22.39         21.72         7.26 o                         
  -2  36   2          2.18         -1.98         5.83 o                         
  -1  36   2         36.20         41.59         5.94 o                         
   0  36   2          0.11          7.00         5.89 o                         
   1  36   2         79.34         75.10         7.81 o                         
   2  36   2          3.42          9.81         6.07 o                         
   3  36   2         24.36         23.31         6.73 o                         
   4  36   2         17.53         33.92        11.47 o                         
  -4  37   2         14.72         18.87         8.93 o                         
  -3  37   2        231.61        231.37        16.95 o                         
  -2  37   2          2.10          2.99         5.39 o                         
  -1  37   2        348.61        342.74        10.99 o                         
   0  37   2        643.04        644.62        12.76 o                         
   1  37   2         35.12         38.57         6.19 o                         
   2  37   2        514.11        514.45        17.29 o                         
   3  37   2        171.08        202.59        10.32 o                         
  -4  38   2          0.51         11.53        11.22 o                         
  -3  38   2         42.85         58.54         9.32 o                         
  -2  38   2         26.84         12.76         7.48 o                         
  -1  38   2          0.56         12.34         6.84 o                         
   0  38   2         51.24         43.01         7.54 o                         
   1  38   2        224.27        231.36         9.50 o                         
   2  38   2         39.23         47.79         7.27 o                         
   3  38   2         22.78         21.33         8.38 o                         
  -4  39   2          9.08         -9.92        12.64 o                         
  -3  39   2        142.70        150.10        16.76 o                         
  -2  39   2        390.05        389.44        17.65 o                         
  -1  39   2        121.86        142.17        10.83 o                         
   0  39   2        354.58        368.60        17.35 o                         
   1  39   2         98.39         74.12         9.39 o                         
   2  39   2        244.98        251.92        11.44 o                         
   3  39   2          1.65          5.34         9.41 o                         
  -3  40   2         42.09         36.60        11.53 o                         
  -2  40   2        285.80        268.60        13.47 o                         
  -1  40   2         83.87         78.36         9.18 o                         
   0  40   2         33.54         24.45         7.65 o                         
   1  40   2        151.06        208.98        13.71 o                         
   2  40   2         60.13         73.64        15.74 o                         
   3  40   2         25.17         43.06        10.90 o                         
  -3  41   2         13.54         26.68         9.53 o                         
  -2  41   2        101.08        117.96        16.15 o                         
  -1  41   2         66.68         74.18         8.09 o                         
   0  41   2        168.55        156.32        11.34 o                         
   1  41   2         25.92         21.74         7.60 o                         
   2  41   2         30.52         11.62         8.86 o                         
   3  41   2          2.85          5.20        11.26 o                         
  -3  42   2          6.36         -8.96        13.90 o                         
  -2  42   2        228.99        257.58        18.79 o                         
  -1  42   2         95.53        112.53        15.53 o                         
   0  42   2         94.05         82.80        11.57 o                         
   1  42   2        218.48        274.09        18.96 o                         
   2  42   2         39.99         42.98        13.05 o                         
  -3  43   2          0.03          6.32        19.48 o                         
  -2  43   2         10.82         20.34        23.95 o                         
  -1  43   2         17.74          7.32         8.53 o                         
   0  43   2          0.76          0.10        12.85 o                         
   1  43   2          1.28          1.87        11.45 o                         
   2  43   2          3.14          7.34        10.50 o                         
  -3  44   2          0.75        -18.78        15.23 o                         
  -2  44   2        110.53        108.59        19.61 o                         
  -1  44   2        111.58        116.28        17.23 o                         
   0  44   2         31.45         15.75         9.65 o                         
   1  44   2        229.78        253.77        19.66 o                         
   2  44   2          7.21         26.32        18.95 o                         
  -2  45   2          0.89          0.26        18.16 o                         
  -1  45   2         44.60         43.39         9.23 o                         
   0  45   2         45.73         59.34         9.96 o                         
   1  45   2         10.95         30.80        20.53 o                         
   2  45   2         79.83        111.15        16.56 o                         
  -2  46   2        106.95        107.77        18.15 o                         
  -1  46   2         37.37         49.19        10.79 o                         
   0  46   2         16.56         12.41        10.05 o                         
   1  46   2        101.26        105.83        16.70 o                         
  -1  47   2        124.86        108.98        23.95 o                         
   0  47   2        164.15        207.48        13.80 o                         
   1  47   2         16.13         15.58        12.35 o                         
  -1  48   2         67.73         59.49        16.75 o                         
   0  48   2          2.47          9.78        12.43 o                         
  -6   1   3          2.86          1.08         5.61 o                         
  -5   1   3        540.37        562.30        12.51 o                         
  -4   1   3          1.42          1.90         2.56 o                         
  -3   1   3       1430.85       1435.52        11.38 o                         
  -2   1   3        769.81        729.18         7.31 o                         
  -1   1   3        125.56        132.32         3.10 o                         
   0   1   3       2361.16       2268.02        14.24 o                         
   1   1   3       1480.89       1385.07        10.60 o                         
   2   1   3       1066.05       1132.97         8.99 o                         
   3   1   3       2068.64       2016.49        17.56 o                         
   4   1   3          7.90          7.45         4.03 o                         
   5   1   3        119.24        146.39        16.47 o                         
  -6   2   3          5.82          4.88         5.66 o                         
  -5   2   3        145.50        163.34         6.82 o                         
  -4   2   3        348.98        333.05         5.26 o                         
  -3   2   3        228.25        236.09         4.39 o                         
  -2   2   3        408.45        396.22         4.62 o                         
  -1   2   3        238.89        254.34         4.70 o                         
   0   2   3          0.60          1.92         1.96 o                         
   1   2   3         59.71         67.64         2.23 o                         
   2   2   3        348.65        345.08         6.35 o                         
   3   2   3         22.06         24.58         1.95 o                         
   4   2   3          1.71         -3.18         5.51 o                         
   5   2   3         10.24         17.43        13.31 o                         
  -6   3   3          1.92          3.41         6.36 o                         
  -5   3   3         85.03         79.09         5.88 o                         
  -4   3   3         13.56         18.83         2.65 o                         
  -3   3   3        189.15        173.59         3.90 o                         
  -2   3   3       2609.08       2573.27        18.89 o                         
  -1   3   3        456.52        435.25         4.86 o                         
   0   3   3       5212.93       5113.28        31.26 o                         
   1   3   3         80.89         57.59         1.99 o                         
   2   3   3        606.73        591.43         5.82 o                         
   3   3   3        120.75        132.53         3.25 o                         
   4   3   3        153.34        138.87         8.49 o                         
   5   3   3        181.12        164.46        16.71 o                         
  -6   4   3         91.83        107.97         9.69 o                         
  -5   4   3        156.01        164.02         7.59 o                         
  -4   4   3        685.43        678.35         7.74 o                         
  -3   4   3         17.61         21.77         2.71 o                         
  -2   4   3        781.45        767.19         7.15 o                         
  -1   4   3        265.56        237.97         3.46 o                         
   0   4   3         11.84         26.26         1.99 o                         
   1   4   3        140.98        130.41         2.72 o                         
   2   4   3       1524.96       1431.04        11.22 o                         
   3   4   3       1295.23       1320.31        12.33 o                         
   4   4   3        306.27        287.41        11.32 o                         
   5   4   3         49.14         57.37        14.22 o                         
  -6   5   3        154.26        175.09         8.21 o                         
  -5   5   3         73.95         96.84         6.23 o                         
  -4   5   3         14.54         33.92         3.11 o                         
  -3   5   3        275.23        279.66         5.28 o                         
  -2   5   3         67.84         75.38         2.25 o                         
  -1   5   3        480.63        485.01         5.31 o                         
   0   5   3        232.42        200.47         3.21 o                         
   1   5   3          1.63          4.05         1.55 o                         
   2   5   3        104.34         92.75         2.79 o                         
   3   5   3        361.76        359.67         5.15 o                         
   4   5   3        642.98        604.13        28.83 o                         
   5   5   3          2.76         13.09        13.31 o                         
  -6   6   3         74.10         72.15         6.70 o                         
  -5   6   3         45.99         72.71         5.87 o                         
  -4   6   3       1296.45       1295.96        12.90 o                         
  -3   6   3        467.78        501.08         7.62 o                         
  -2   6   3       1075.06        945.64         7.91 o                         
  -1   6   3       5076.21       4751.53        33.28 o                         
   0   6   3         24.41         32.63         1.75 o                         
   1   6   3       2256.77       2323.58        17.43 o                         
   2   6   3       3502.84       3570.42        25.02 o                         
   3   6   3        208.39        221.50         5.13 o                         
   4   6   3         15.10         17.97         6.66 o                         
   5   6   3         16.04         47.56        14.23 o                         
  -6   7   3          0.05          8.62         7.97 o                         
  -5   7   3         75.53         75.19         5.87 o                         
  -4   7   3        480.07        474.75         7.29 o                         
  -3   7   3         35.65         36.24         2.60 o                         
  -2   7   3          8.65         24.89         2.08 o                         
  -1   7   3        122.36        134.89         3.43 o                         
   0   7   3         51.59         72.83         2.29 o                         
   1   7   3         75.80         77.24         2.27 o                         
   2   7   3        306.46        300.93         4.16 o                         
   3   7   3         83.39        103.39         3.07 o                         
   4   7   3        277.69        267.88        28.34 o                         
   5   7   3         18.90         18.52         9.66 o                         
  -6   8   3        191.22        178.06         7.96 o                         
  -5   8   3         10.13         10.70         5.11 o                         
  -4   8   3        150.11        141.02         4.57 o                         
  -3   8   3        640.25        605.23         7.00 o                         
  -2   8   3       1665.82       1605.21        11.74 o                         
  -1   8   3       4657.31       4540.21        30.53 o                         
   0   8   3        305.92        282.35         4.06 o                         
   1   8   3       2999.03       2928.39        20.67 o                         
   2   8   3        148.51        111.49         2.87 o                         
   3   8   3        183.68        178.59         4.42 o                         
   4   8   3       1047.42        993.02        39.96 o                         
   5   8   3         15.59         40.04        13.31 o                         
  -6   9   3          2.56         13.02         6.48 o                         
  -5   9   3          3.68          7.40         4.93 o                         
  -4   9   3          2.46          9.36         3.13 o                         
  -3   9   3         45.42         61.58         2.81 o                         
  -2   9   3        222.43        202.84         3.92 o                         
  -1   9   3        154.84        182.69         3.42 o                         
   0   9   3        794.04        748.87         6.36 o                         
   1   9   3        173.78        194.77         3.70 o                         
   2   9   3        302.11        293.78         4.25 o                         
   3   9   3         37.08         36.74         2.35 o                         
   4   9   3          1.11          7.48        10.20 o                         
   5   9   3          0.71         -1.30         7.53 o                         
  -6  10   3        166.30        166.07         8.67 o                         
  -5  10   3         85.67         94.64         6.19 o                         
  -4  10   3        478.14        472.44         8.28 o                         
  -3  10   3       1278.42       1314.17        11.41 o                         
  -2  10   3        337.67        322.70         4.46 o                         
  -1  10   3       3461.36       3310.89        22.94 o                         
   0  10   3          4.29          4.24         1.54 o                         
   1  10   3       6757.14       6934.67        44.79 o                         
   2  10   3        940.46        856.97        11.84 o                         
   3  10   3          6.83          8.95         2.18 o                         
   4  10   3        990.14        919.75        21.07 o                         
   5  10   3          0.75         -0.20         7.76 o                         
  -6  11   3        117.72        127.05         9.20 o                         
  -5  11   3          3.19          2.26         5.07 o                         
  -4  11   3         19.38         22.09         3.73 o                         
  -3  11   3       1695.34       1690.83        13.20 o                         
  -2  11   3        758.97        727.68         6.99 o                         
  -1  11   3        307.45        292.94         4.43 o                         
   0  11   3       2515.38       2361.40        16.05 o                         
   1  11   3        306.17        317.79         5.06 o                         
   2  11   3        468.05        450.48         5.40 o                         
   3  11   3        139.44        162.03         3.93 o                         
   4  11   3         30.74         33.90         7.95 o                         
   5  11   3         82.46         85.46         8.81 o                         
  -6  12   3         48.77         49.61         7.12 o                         
  -5  12   3         73.28        102.01         6.46 o                         
  -4  12   3        152.93        166.95         5.15 o                         
  -3  12   3        127.18        142.58         3.53 o                         
  -2  12   3        136.00        129.44         3.37 o                         
  -1  12   3        612.57        616.60         6.52 o                         
   0  12   3         13.80         19.82         1.77 o                         
   1  12   3        119.68        150.54         3.20 o                         
   2  12   3         89.54         76.95         3.02 o                         
   3  12   3          5.37          8.03         2.38 o                         
   4  12   3        171.88        168.98        16.75 o                         
   5  12   3         23.28         19.04         7.85 o                         
  -6  13   3         86.00        107.04         8.05 o                         
  -5  13   3        189.12        194.37         7.65 o                         
  -4  13   3         21.77         25.66         3.70 o                         
  -3  13   3        463.23        436.97         5.68 o                         
  -2  13   3        624.97        579.16         6.55 o                         
  -1  13   3        296.49        294.11         4.52 o                         
   0  13   3       2581.94       2428.72        16.57 o                         
   1  13   3        435.92        417.68         7.12 o                         
   2  13   3        653.89        693.49         7.29 o                         
   3  13   3       1017.64       1002.72        12.00 o                         
   4  13   3         49.89         36.75         8.35 o                         
   5  13   3         55.34         80.82        10.49 o                         
  -6  14   3         23.11         27.98         6.96 o                         
  -5  14   3         21.09         32.28         6.11 o                         
  -4  14   3         12.22         15.26         3.71 o                         
  -3  14   3        233.53        242.58         6.08 o                         
  -2  14   3        108.19        133.39         3.58 o                         
  -1  14   3        843.87        884.36         8.36 o                         
   0  14   3          8.90         30.40         2.63 o                         
   1  14   3        681.37        686.44         6.76 o                         
   2  14   3        189.53        206.12         4.29 o                         
   3  14   3        129.52        131.07         4.33 o                         
   4  14   3          7.16         13.94        10.55 o                         
   5  14   3          3.90         13.87         7.98 o                         
  -6  15   3         25.68         20.86         6.96 o                         
  -5  15   3        507.96        486.53        11.28 o                         
  -4  15   3         19.86         22.32         3.87 o                         
  -3  15   3       1514.97       1445.09        13.35 o                         
  -2  15   3       2952.66       2846.48        21.43 o                         
  -1  15   3        441.66        424.58         5.49 o                         
   0  15   3       4531.82       4320.43        29.21 o                         
   1  15   3       1137.05       1126.24         9.65 o                         
   2  15   3       1091.92       1073.45         9.85 o                         
   3  15   3       1850.42       1752.95        19.61 o                         
   4  15   3        247.69        224.49        14.34 o                         
   5  15   3        416.45        404.01        29.71 o                         
  -6  16   3         19.89         22.19         9.09 o                         
  -5  16   3         30.89         38.23         5.96 o                         
  -4  16   3        113.85        104.73         5.20 o                         
  -3  16   3          0.96         12.91         2.95 o                         
  -2  16   3         30.60         37.23         3.20 o                         
  -1  16   3       1537.40       1477.43        12.31 o                         
   0  16   3        163.47        169.29         3.75 o                         
   1  16   3        235.85        244.17         4.15 o                         
   2  16   3        377.39        375.48         5.07 o                         
   3  16   3         39.23         60.09         4.48 o                         
   4  16   3         83.94         70.75         8.97 o                         
   5  16   3          0.97          9.70         8.14 o                         
  -6  17   3          1.97          3.87         8.70 o                         
  -5  17   3        267.37        287.00        14.70 o                         
  -4  17   3        182.20        183.77         7.93 o                         
  -3  17   3       1032.90        960.10        13.08 o                         
  -2  17   3        900.46        882.89         9.42 o                         
  -1  17   3        195.41        206.97         4.70 o                         
   0  17   3       1809.65       1748.00        13.91 o                         
   1  17   3        686.14        685.73         6.99 o                         
   2  17   3        756.48        751.08         7.17 o                         
   3  17   3        927.65        883.50        14.32 o                         
   4  17   3          7.17          6.65         7.72 o                         
   5  17   3         19.67         14.63         9.75 o                         
  -6  18   3         18.99         17.35         9.02 o                         
  -5  18   3        161.30        170.16         9.82 o                         
  -4  18   3        107.43        107.96         5.42 o                         
  -3  18   3         13.72         23.13         3.53 o                         
  -2  18   3         16.97         24.69         3.03 o                         
  -1  18   3       4899.05       4734.47        35.37 o                         
   0  18   3        195.11        217.00         3.90 o                         
   1  18   3        925.93        894.00         8.45 o                         
   2  18   3        228.61        228.27         4.71 o                         
   3  18   3          0.86          6.87         4.93 o                         
   4  18   3         89.33         92.42         9.71 o                         
   5  18   3         46.87         79.49        11.32 o                         
  -6  19   3         14.60          7.00        14.83 o                         
  -5  19   3          4.37         -0.65         6.15 o                         
  -4  19   3        212.24        213.65        10.70 o                         
  -3  19   3        305.76        308.80         6.72 o                         
  -2  19   3       1821.53       1782.01        15.69 o                         
  -1  19   3         91.17        108.46         3.73 o                         
   0  19   3       3921.78       3908.25        29.64 o                         
   1  19   3        244.08        252.95         4.35 o                         
   2  19   3        681.11        652.58         6.81 o                         
   3  19   3          5.87          4.45         4.05 o                         
   4  19   3          0.43         -8.42         7.83 o                         
   5  19   3         34.12         31.19        15.72 o                         
  -6  20   3         53.57         57.93        13.02 o                         
  -5  20   3         48.00         61.71         7.16 o                         
  -4  20   3        432.86        424.27         9.59 o                         
  -3  20   3        231.65        245.71         6.47 o                         
  -2  20   3       1104.69       1028.32        10.71 o                         
  -1  20   3        944.72        884.98         9.50 o                         
   0  20   3         81.22         93.75         3.93 o                         
   1  20   3       2352.46       2316.84        17.97 o                         
   2  20   3        403.40        389.16         5.99 o                         
   3  20   3          4.42          6.65         4.56 o                         
   4  20   3        587.09        604.79        55.53 o                         
   5  20   3          3.10          9.02        10.35 o                         
  -6  21   3          1.75         16.74        12.15 o                         
  -5  21   3          1.52          7.40         7.00 o                         
  -4  21   3         65.33         65.45         5.26 o                         
  -3  21   3         47.58         60.08         4.32 o                         
  -2  21   3         79.70         96.23         4.11 o                         
  -1  21   3          0.97         11.52         2.87 o                         
   0  21   3         11.17         20.46         3.95 o                         
   1  21   3         45.61         68.73         3.26 o                         
   2  21   3        147.09        143.45         4.66 o                         
   3  21   3         12.13         12.91         4.06 o                         
   4  21   3         17.95         41.33        20.53 o                         
   5  21   3         24.52         19.33        10.64 o                         
  -6  22   3         61.03         54.75        16.60 o                         
  -5  22   3         79.74         73.55         7.78 o                         
  -4  22   3        451.03        450.02        13.54 o                         
  -3  22   3       1031.43        995.15        11.88 o                         
  -2  22   3       1879.85       1845.98        16.57 o                         
  -1  22   3       2247.75       2085.96        17.88 o                         
   0  22   3        772.48        784.77         9.51 o                         
   1  22   3       3010.20       2903.88        22.06 o                         
   2  22   3        415.87        427.42         6.53 o                         
   3  22   3        354.29        323.67        12.07 o                         
   4  22   3        432.03        413.19        29.86 o                         
   5  22   3          1.02        -13.96        16.19 o                         
  -5  23   3          7.72          3.76         7.35 o                         
  -4  23   3         87.37        109.98         6.08 o                         
  -3  23   3         65.03         61.21         4.58 o                         
  -2  23   3        485.81        486.71         7.60 o                         
  -1  23   3         22.17         27.02         3.41 o                         
   0  23   3       1814.32       1748.16        16.55 o                         
   1  23   3         18.48         35.96         3.18 o                         
   2  23   3        301.74        314.85         6.65 o                         
   3  23   3          2.34          3.76         6.29 o                         
   4  23   3          0.23         11.78        11.45 o                         
   5  23   3          6.43         -1.26        12.46 o                         
  -5  24   3         12.90         -0.83         6.88 o                         
  -4  24   3        773.52        796.35        13.19 o                         
  -3  24   3        827.14        817.49        13.62 o                         
  -2  24   3        600.62        605.48         8.88 o                         
  -1  24   3       1641.58       1603.14        14.87 o                         
   0  24   3        453.90        483.97         7.47 o                         
   1  24   3       2298.28       2243.00        20.23 o                         
   2  24   3       1372.42       1351.67        21.50 o                         
   3  24   3         10.07         12.50         5.01 o                         
   4  24   3         59.73         68.46        13.78 o                         
  -5  25   3          1.25         -3.62         9.91 o                         
  -4  25   3          0.04          3.86         4.96 o                         
  -3  25   3        428.04        414.14        12.78 o                         
  -2  25   3        122.40        125.20         4.84 o                         
  -1  25   3        230.95        226.55         5.95 o                         
   0  25   3       1124.48       1075.75        11.55 o                         
   1  25   3         15.41         19.48         3.75 o                         
   2  25   3       1008.71        997.00        13.54 o                         
   3  25   3        202.12        208.05         9.25 o                         
   4  25   3         22.55         28.89        12.58 o                         
  -5  26   3        212.50        207.67        13.80 o                         
  -4  26   3        119.45        124.37         7.03 o                         
  -3  26   3         67.16         76.78         4.74 o                         
  -2  26   3          6.70         12.89         3.65 o                         
  -1  26   3        417.17        407.12         6.93 o                         
   0  26   3          2.66          9.69         3.57 o                         
   1  26   3        600.04        604.63         8.96 o                         
   2  26   3         79.47         68.67         5.38 o                         
   3  26   3       1202.98       1032.08        17.01 o                         
   4  26   3        108.44         83.47        14.72 o                         
  -5  27   3        368.34        325.67        12.86 o                         
  -4  27   3         41.72         48.56         6.24 o                         
  -3  27   3       1342.77       1244.77        14.82 o                         
  -2  27   3        385.82        363.47         6.99 o                         
  -1  27   3        135.56        123.74         7.39 o                         
   0  27   3        821.60        767.63        10.45 o                         
   1  27   3       1071.04       1073.53        13.44 o                         
   2  27   3        149.15        158.93         7.10 o                         
   3  27   3        395.15        390.78        12.09 o                         
   4  27   3         20.75          5.29        12.58 o                         
  -5  28   3          7.78         22.08        13.29 o                         
  -4  28   3        200.88        214.00         8.79 o                         
  -3  28   3        141.03        156.26         6.06 o                         
  -2  28   3          5.23         10.83         4.25 o                         
  -1  28   3         18.12         20.75         3.46 o                         
   0  28   3         20.10         35.13         4.60 o                         
   1  28   3          7.90         16.75         4.13 o                         
   2  28   3        275.29        273.79        12.10 o                         
   3  28   3         53.60         40.66         7.42 o                         
   4  28   3          8.36         12.79        13.73 o                         
  -5  29   3        151.63        127.95        13.05 o                         
  -4  29   3          0.94          9.66         6.15 o                         
  -3  29   3        845.95        858.83        13.43 o                         
  -2  29   3       1013.40        986.24        13.06 o                         
  -1  29   3         89.25         77.23         4.22 o                         
   0  29   3       2109.54       2071.83        19.89 o                         
   1  29   3        253.45        294.43         7.35 o                         
   2  29   3        359.88        376.71         9.96 o                         
   3  29   3        569.27        564.40        15.36 o                         
   4  29   3         18.54         31.86        14.16 o                         
  -5  30   3          9.22         30.22        10.92 o                         
  -4  30   3         42.96         30.18         6.73 o                         
  -3  30   3        253.15        257.63         8.01 o                         
  -2  30   3         66.95         62.02         5.08 o                         
  -1  30   3         59.26         57.10         4.07 o                         
   0  30   3          0.06         18.18         4.42 o                         
   1  30   3       2085.06       2018.86        20.91 o                         
   2  30   3        247.80        245.97         8.31 o                         
   3  30   3         47.54         35.20        14.27 o                         
   4  30   3         37.13         34.75        23.69 o                         
  -5  31   3          4.27         12.42        11.03 o                         
  -4  31   3        148.65        144.71         8.92 o                         
  -3  31   3        234.58        210.70         8.42 o                         
  -2  31   3        552.25        554.31        10.18 o                         
  -1  31   3         32.65         36.36         4.61 o                         
   0  31   3       1653.56       1631.39        18.36 o                         
   1  31   3        282.90        280.24         7.89 o                         
   2  31   3        821.37        750.49        14.14 o                         
   3  31   3         43.14         55.59        10.07 o                         
   4  31   3         70.63         52.54        16.64 o                         
  -5  32   3         21.42         18.07        19.61 o                         
  -4  32   3        339.46        336.15        15.65 o                         
  -3  32   3         23.07         35.18         6.56 o                         
  -2  32   3       1384.72       1299.00        16.72 o                         
  -1  32   3        313.80        313.23         8.28 o                         
   0  32   3        771.15        796.49        12.24 o                         
   1  32   3         30.26         31.30         5.78 o                         
   2  32   3        209.59        229.07         8.95 o                         
   3  32   3         13.31         10.66         8.32 o                         
   4  32   3         51.45         89.23        30.01 o                         
  -4  33   3          4.11         14.29         6.74 o                         
  -3  33   3        103.26        110.80         7.71 o                         
  -2  33   3       1479.45       1417.77        17.21 o                         
  -1  33   3          0.08          7.61         5.29 o                         
   0  33   3        835.45        823.89        13.20 o                         
   1  33   3        158.40        174.89         7.73 o                         
   2  33   3         10.06         15.32         7.01 o                         
   3  33   3         45.06         75.81        27.38 o                         
   4  33   3         11.30          0.53        26.06 o                         
  -4  34   3        170.50        173.83        11.16 o                         
  -3  34   3        149.19        142.58         7.79 o                         
  -2  34   3        186.74        201.51        11.09 o                         
  -1  34   3        601.78        590.43        10.48 o                         
   0  34   3        184.91        189.43         7.88 o                         
   1  34   3        971.04        940.40        15.09 o                         
   2  34   3        314.50        360.35        15.46 o                         
  -4  35   3         33.38         21.87         8.18 o                         
  -3  35   3          6.72         -3.12         7.19 o                         
  -2  35   3          2.37          3.76         5.47 o                         
  -1  35   3          3.12         17.14         5.61 o                         
   0  35   3         82.05         88.74         7.40 o                         
   1  35   3          0.30         -1.30         6.54 o                         
   2  35   3          3.47          9.64         7.11 o                         
   3  35   3          0.81         -5.43        14.54 o                         
  -4  36   3         61.52         77.13        22.64 o                         
  -3  36   3          7.82         13.73         8.39 o                         
  -2  36   3         10.97         20.71         6.25 o                         
  -1  36   3        873.73        835.05        14.66 o                         
   0  36   3        217.03        213.75         9.26 o                         
   1  36   3        171.54        188.38        12.76 o                         
   2  36   3         67.34         77.25         8.88 o                         
   3  36   3         63.00         59.34        13.61 o                         
  -4  37   3         13.93          5.91        13.31 o                         
  -3  37   3         33.16         30.64         9.42 o                         
  -2  37   3        561.07        526.66        12.17 o                         
  -1  37   3         12.18         29.83         6.45 o                         
   0  37   3        682.86        620.42        12.38 o                         
   1  37   3         64.90         78.40         7.77 o                         
   2  37   3          3.49         20.27         7.10 o                         
   3  37   3         46.90         41.98        11.38 o                         
  -4  38   3         44.51         32.80        12.45 o                         
  -3  38   3        240.30        232.93        13.02 o                         
  -2  38   3          5.66          4.57         6.32 o                         
  -1  38   3       1347.49       1292.37        21.14 o                         
   0  38   3         51.78         73.22         7.41 o                         
   1  38   3        378.71        369.36        12.67 o                         
   2  38   3         60.80         84.96        10.68 o                         
   3  38   3         39.45         32.80        12.44 o                         
  -3  39   3         15.73         31.86         9.76 o                         
  -2  39   3          8.05          3.48         7.07 o                         
  -1  39   3        161.13        162.20        10.24 o                         
   0  39   3         63.39         74.08         9.66 o                         
   1  39   3         15.65         11.78         9.35 o                         
   2  39   3         26.32         30.99         8.72 o                         
  -3  40   3         51.38         56.86        21.32 o                         
  -2  40   3          9.49          9.36         7.38 o                         
  -1  40   3         20.61         39.21         8.44 o                         
   0  40   3          0.32          9.44         6.91 o                         
   1  40   3        176.09        182.06        10.84 o                         
   2  40   3          8.41         19.13        13.73 o                         
  -3  41   3        202.91        160.19        18.51 o                         
  -2  41   3        148.19        127.19        11.65 o                         
  -1  41   3         35.84         36.74         7.95 o                         
   0  41   3        386.77        370.62        15.18 o                         
   1  41   3         82.74        105.57         9.57 o                         
   2  41   3        138.99        138.55        14.28 o                         
  -3  42   3          4.67         -5.81        12.63 o                         
  -2  42   3         20.12         21.78        10.18 o                         
  -1  42   3          2.85         -9.00         9.04 o                         
   0  42   3          1.39          8.21         8.43 o                         
   1  42   3          1.79          0.54         8.56 o                         
   2  42   3          7.28         20.28         8.96 o                         
  -2  43   3         48.63         53.94        21.40 o                         
  -1  43   3         12.61          1.55         9.47 o                         
   0  43   3         90.33         91.43        10.08 o                         
   1  43   3         88.18         94.29        13.23 o                         
   2  43   3         51.97         48.67        11.84 o                         
  -2  44   3         16.75         29.59        12.19 o                         
  -1  44   3          1.31         16.52        10.36 o                         
   0  44   3          1.26        -15.23        11.97 o                         
   1  44   3         44.06         61.07        22.37 o                         
  -2  45   3        102.43        115.19        16.89 o                         
  -1  45   3         10.63         -3.22        10.04 o                         
   0  45   3        141.37        156.25        14.42 o                         
   1  45   3         15.62         -3.46        18.16 o                         
  -1  46   3        124.06        158.96        11.89 o                         
   0  46   3          1.44          4.37        12.80 o                         
  -6   0   4         64.29         64.73        11.17 o                         
  -5   0   4          0.59         -0.23         7.78 o                         
  -4   0   4        133.16        159.65         8.20 o                         
  -3   0   4       2439.26       2410.30        31.43 o                         
  -2   0   4       3815.65       3630.69        39.28 o                         
  -1   0   4      26676.12      25854.78       255.19 o                         
   0   0   4       2325.96       2245.15        25.64 o                         
   1   0   4       1801.34       1812.35        24.03 o                         
   2   0   4       1506.17       1426.57        15.86 o                         
   3   0   4        161.35        177.36        10.63 o                         
   4   0   4         31.16         37.98         8.09 o                         
   5   0   4         14.82         23.69        22.37 o                         
  -6   1   4         48.64         45.83         7.13 o                         
  -5   1   4         60.79         44.31         6.14 o                         
  -4   1   4          6.77          6.67         3.98 o                         
  -3   1   4         43.55         62.68         4.53 o                         
  -2   1   4       1194.00       1175.90        11.71 o                         
  -1   1   4      10650.55      10396.48        74.21 o                         
   0   1   4        702.70        712.24         7.74 o                         
   1   1   4         97.06        111.99         3.04 o                         
   2   1   4          5.63         23.60         2.31 o                         
   3   1   4        272.76        240.54         8.86 o                         
   4   1   4          9.75         13.66         5.44 o                         
   5   1   4         11.71          6.81        14.69 o                         
  -6   2   4         87.65         89.51         7.57 o                         
  -5   2   4         74.70         79.31         8.26 o                         
  -4   2   4        211.92        233.87         6.49 o                         
  -3   2   4       1049.81        959.64        11.47 o                         
  -2   2   4        171.27        197.27         9.96 o                         
  -1   2   4       4965.17       4866.60        36.19 o                         
   0   2   4        521.31        474.05         6.19 o                         
   1   2   4        889.35        938.26         8.22 o                         
   2   2   4       2328.70       2205.90        16.51 o                         
   3   2   4         65.60         82.90         8.94 o                         
   4   2   4        346.11        332.76        12.59 o                         
   5   2   4        136.96        150.27        18.43 o                         
  -6   3   4         52.28         34.78         6.81 o                         
  -5   3   4        107.97        113.44         7.01 o                         
  -4   3   4        109.09        115.76         5.25 o                         
  -3   3   4         59.79         96.03         4.49 o                         
  -2   3   4       5921.42       5660.63        39.85 o                         
  -1   3   4       1074.72       1010.75        26.01 o                         
   0   3   4        380.86        298.29         5.07 o                         
   1   3   4        889.28        850.62         8.54 o                         
   2   3   4          0.92         22.05         2.26 o                         
   3   3   4        987.04        963.38        16.70 o                         
   4   3   4         20.16         29.40         6.90 o                         
   5   3   4          0.62         -2.51        18.43 o                         
  -6   4   4          0.67          0.02         6.44 o                         
  -5   4   4        143.78        139.65         7.38 o                         
  -4   4   4        102.14        124.04         5.28 o                         
  -3   4   4        263.16        254.69         6.20 o                         
  -2   4   4       1670.25       1758.57        14.30 o                         
  -1   4   4         55.19         64.67         5.31 o                         
   0   4   4        277.07        280.33         7.31 o                         
   1   4   4       1337.42       1348.32        10.75 o                         
   2   4   4       1153.77       1124.94         9.42 o                         
   3   4   4         19.66         17.14         5.17 o                         
   4   4   4        868.44        751.11        18.81 o                         
   5   4   4         14.49         21.45        15.82 o                         
  -6   5   4        115.57        150.01         9.36 o                         
  -5   5   4        378.82        387.80        10.59 o                         
  -4   5   4        410.44        413.26         8.25 o                         
  -3   5   4        127.91        115.41         4.66 o                         
  -2   5   4       3443.16       3251.95        24.10 o                         
  -1   5   4        697.26        638.23        13.33 o                         
   0   5   4       3424.78       3383.76        27.56 o                         
   1   5   4       2701.43       2605.25        18.51 o                         
   2   5   4          2.34         16.43         2.26 o                         
   3   5   4        135.79        123.06         6.85 o                         
   4   5   4          6.82         27.00         8.84 o                         
   5   5   4         50.73         84.11        23.03 o                         
  -6   6   4         69.24         72.05        13.02 o                         
  -5   6   4          1.16         -0.96         5.60 o                         
  -4   6   4        372.09        397.29         8.46 o                         
  -3   6   4        680.18        679.32         8.48 o                         
  -2   6   4        243.91        289.78         7.98 o                         
  -1   6   4        160.29        176.34         7.84 o                         
   0   6   4       1282.13       1274.64        11.65 o                         
   1   6   4        208.78        257.87         4.76 o                         
   2   6   4         35.61         48.99         3.00 o                         
   3   6   4         85.63         88.00        17.64 o                         
   4   6   4        286.24        259.31        12.56 o                         
   5   6   4         34.00         37.11        16.38 o                         
  -6   7   4         41.00         47.84         8.00 o                         
  -5   7   4          3.29          2.01         5.68 o                         
  -4   7   4        379.02        414.66         8.68 o                         
  -3   7   4        109.87        115.86         4.39 o                         
  -2   7   4       2019.99       1903.86        15.35 o                         
  -1   7   4        346.39        353.19         5.88 o                         
   0   7   4       5148.77       5042.23        39.25 o                         
   1   7   4       2835.82       2733.50        21.29 o                         
   2   7   4       1698.37       1766.49        13.46 o                         
   3   7   4       1962.36       1920.47        32.31 o                         
   4   7   4        116.76        118.15        15.25 o                         
   5   7   4         82.98         59.23        17.12 o                         
  -6   8   4        172.56        164.56         9.51 o                         
  -5   8   4          8.23         15.15         5.80 o                         
  -4   8   4        481.14        459.98         8.54 o                         
  -3   8   4         78.20         87.29         4.97 o                         
  -2   8   4        137.46        145.54         4.00 o                         
  -1   8   4        248.64        220.82         4.94 o                         
   0   8   4          0.72         24.64         4.32 o                         
   1   8   4        248.41        294.62         6.27 o                         
   2   8   4         40.50         38.25         2.98 o                         
   3   8   4        483.88        527.52        12.12 o                         
   4   8   4          1.49         -5.12         7.60 o                         
   5   8   4          4.10         16.12        15.15 o                         
  -6   9   4         15.55         20.40         7.31 o                         
  -5   9   4        181.70        188.76         8.19 o                         
  -4   9   4        531.77        503.77        10.17 o                         
  -3   9   4        268.14        286.83         5.43 o                         
  -2   9   4       2166.10       2041.49        17.23 o                         
  -1   9   4        411.81        390.88         6.23 o                         
   0   9   4       1107.13       1020.90        10.52 o                         
   1   9   4       2726.07       2645.56        24.33 o                         
   2   9   4         84.71         90.51         3.06 o                         
   3   9   4        890.95        844.17        15.66 o                         
   4   9   4          5.16         17.39         8.29 o                         
   5   9   4        149.97        133.21        11.59 o                         
  -6  10   4         23.91         20.09         7.66 o                         
  -5  10   4          3.91         15.80         5.81 o                         
  -4  10   4        427.44        430.27         8.63 o                         
  -3  10   4        554.20        513.45         7.08 o                         
  -2  10   4         39.35         66.86         3.56 o                         
  -1  10   4       1291.17       1224.26        12.12 o                         
   0  10   4       1310.92       1261.13        12.21 o                         
   1  10   4          7.06         24.15         2.81 o                         
   2  10   4        847.31        781.66         7.94 o                         
   3  10   4          0.13          3.65         4.64 o                         
   4  10   4        300.25        302.01        14.52 o                         
   5  10   4         56.76         57.93        10.16 o                         
  -6  11   4         33.68         25.98         7.65 o                         
  -5  11   4        137.03        127.67         7.44 o                         
  -4  11   4        312.14        325.35         8.14 o                         
  -3  11   4        207.55        206.93         4.86 o                         
  -2  11   4       1385.41       1318.94        13.99 o                         
  -1  11   4        101.56        113.09         3.91 o                         
   0  11   4       1051.47       1042.69        10.75 o                         
   1  11   4        422.68        437.03         6.40 o                         
   2  11   4          0.84          6.54         2.64 o                         
   3  11   4         80.36         74.41         6.41 o                         
   4  11   4         62.06         50.65         9.77 o                         
   5  11   4          2.30          1.55         9.17 o                         
  -6  12   4         17.30         31.41         7.66 o                         
  -5  12   4         47.63         51.45         6.44 o                         
  -4  12   4         45.88         56.33         4.80 o                         
  -3  12   4        219.72        213.16         4.61 o                         
  -2  12   4        193.22        175.22         4.18 o                         
  -1  12   4       2249.86       2087.20        17.43 o                         
   0  12   4        151.59        164.74         4.05 o                         
   1  12   4       2657.15       2725.61        25.55 o                         
   2  12   4       1720.24       1654.67        15.84 o                         
   3  12   4         73.13         68.26         6.59 o                         
   4  12   4          3.80         17.24        18.82 o                         
   5  12   4         35.94         39.89        10.19 o                         
  -6  13   4         48.71         45.89         8.98 o                         
  -5  13   4         18.06         15.35         6.59 o                         
  -4  13   4          2.81         11.01         4.26 o                         
  -3  13   4         33.00         50.22         3.19 o                         
  -2  13   4          8.40          9.72         2.95 o                         
  -1  13   4         59.18         82.67         3.53 o                         
   0  13   4        528.58        545.82         6.93 o                         
   1  13   4        220.96        249.67         6.27 o                         
   2  13   4        201.63        220.28         5.56 o                         
   3  13   4         12.47         15.40         5.16 o                         
   4  13   4         49.06         38.15         9.53 o                         
   5  13   4          0.31          0.00         9.54 o                         
  -6  14   4          1.07          7.68         7.57 o                         
  -5  14   4         88.85         87.82         7.13 o                         
  -4  14   4        279.33        294.73         7.83 o                         
  -3  14   4       2011.72       1930.22        16.27 o                         
  -2  14   4        150.36        144.37         4.64 o                         
  -1  14   4       1709.95       1624.48        14.43 o                         
   0  14   4       2148.31       2081.40        16.51 o                         
   1  14   4        758.58        747.71         8.66 o                         
   2  14   4       1186.18       1160.59        13.34 o                         
   3  14   4         17.08         13.03         5.50 o                         
   4  14   4        287.94        286.08        15.76 o                         
   5  14   4         76.00         76.91        11.41 o                         
  -6  15   4         11.67         11.90         8.67 o                         
  -5  15   4         67.87         63.26         6.91 o                         
  -4  15   4         12.31         11.19         4.48 o                         
  -3  15   4        221.49        198.41         4.89 o                         
  -2  15   4        127.24        115.52         4.51 o                         
  -1  15   4          8.14         21.75         3.06 o                         
   0  15   4         33.47         51.59         2.95 o                         
   1  15   4         52.67         57.06         3.14 o                         
   2  15   4          0.38          9.50         4.03 o                         
   3  15   4          5.48          5.74         9.64 o                         
   4  15   4          1.39          8.65         8.79 o                         
   5  15   4          0.81          8.59        10.38 o                         
  -6  16   4         34.14         30.53         8.37 o                         
  -5  16   4         64.02         49.40         7.37 o                         
  -4  16   4         86.93         89.60         5.18 o                         
  -3  16   4       1067.33       1025.31        11.27 o                         
  -2  16   4         24.84         39.49         3.72 o                         
  -1  16   4       1187.01       1124.06        11.28 o                         
   0  16   4       1204.28       1171.22        10.82 o                         
   1  16   4        626.10        616.84         7.45 o                         
   2  16   4        815.64        820.60        12.22 o                         
   3  16   4         23.32         23.33        10.37 o                         
   4  16   4        156.68        171.94        12.90 o                         
  -6  17   4          0.35         -0.27         7.60 o                         
  -5  17   4          5.48          9.56         6.33 o                         
  -4  17   4         54.81         52.13         5.21 o                         
  -3  17   4        134.39        142.48         5.28 o                         
  -2  17   4        574.02        536.60         8.22 o                         
  -1  17   4        383.44        413.13         6.67 o                         
   0  17   4        698.30        689.02         7.74 o                         
   1  17   4        562.56        536.60         6.63 o                         
   2  17   4         47.86         61.41         6.52 o                         
   3  17   4        451.14        485.14        21.04 o                         
   4  17   4         68.87         78.38        16.47 o                         
  -6  18   4         47.97         61.39         9.46 o                         
  -5  18   4         25.04         36.61         7.42 o                         
  -4  18   4         87.42         95.43         6.29 o                         
  -3  18   4        221.25        242.68         6.03 o                         
  -2  18   4          7.29          7.13         3.36 o                         
  -1  18   4        657.59        680.56         8.09 o                         
   0  18   4         58.05         73.30         3.27 o                         
   1  18   4        128.43        119.82         3.76 o                         
   2  18   4        298.76        296.09         9.82 o                         
   3  18   4          0.46          5.43        12.11 o                         
   4  18   4        206.32        168.54        13.25 o                         
  -6  19   4          5.24         10.83         7.90 o                         
  -5  19   4        154.38        165.22        12.15 o                         
  -4  19   4          6.18         -4.03         5.27 o                         
  -3  19   4        114.72        112.30         4.91 o                         
  -2  19   4        152.90        140.85         5.09 o                         
  -1  19   4        286.24        278.25         5.48 o                         
   0  19   4       1876.47       1815.65        16.07 o                         
   1  19   4        314.51        298.99         5.40 o                         
   2  19   4         45.61         43.52         5.17 o                         
   3  19   4        233.35        254.71        25.01 o                         
   4  19   4          9.38         18.25        10.11 o                         
  -5  20   4          1.44          9.85         8.33 o                         
  -4  20   4         41.16         30.66         5.34 o                         
  -3  20   4         11.86         15.63         3.94 o                         
  -2  20   4        129.35        131.32         4.83 o                         
  -1  20   4         43.67         66.40         3.53 o                         
   0  20   4         19.70         17.95         2.71 o                         
   1  20   4         97.50         93.56         4.65 o                         
   2  20   4         31.17         35.06         5.30 o                         
   3  20   4          1.79          8.00         8.44 o                         
   4  20   4         39.09         13.90        12.27 o                         
  -5  21   4        210.59        226.34        10.84 o                         
  -4  21   4          8.93          9.35         5.17 o                         
  -3  21   4        155.68        153.26         5.85 o                         
  -2  21   4       1945.26       1895.02        17.44 o                         
  -1  21   4        841.53        835.22         9.25 o                         
   0  21   4        413.52        386.41         6.54 o                         
   1  21   4        486.90        485.81         8.37 o                         
   2  21   4          2.12          4.47         4.38 o                         
   3  21   4        358.09        385.98        16.41 o                         
   4  21   4         10.86         10.47        12.08 o                         
  -5  22   4          2.79          3.40         7.85 o                         
  -4  22   4        143.88        150.36         8.24 o                         
  -3  22   4          0.12          2.78         4.26 o                         
  -2  22   4         59.97         67.19         4.35 o                         
  -1  22   4         17.49         25.06         3.61 o                         
   0  22   4          0.06         10.55         3.08 o                         
   1  22   4        124.29        139.02         5.42 o                         
   2  22   4        326.65        324.69         9.17 o                         
   3  22   4          0.19        -13.49        10.75 o                         
   4  22   4         10.44         13.55        12.66 o                         
  -5  23   4         63.16         82.08         9.84 o                         
  -4  23   4        252.61        261.82        10.93 o                         
  -3  23   4         72.25         67.78         5.08 o                         
  -2  23   4        265.62        284.36         6.90 o                         
  -1  23   4         18.07         19.21         3.79 o                         
   0  23   4        883.98        855.39        10.95 o                         
   1  23   4        553.83        539.21         9.12 o                         
   2  23   4          1.44         12.98         5.28 o                         
   3  23   4        249.58        266.00        14.68 o                         
   4  23   4        125.06        143.92        16.25 o                         
  -5  24   4          3.04          2.57         8.10 o                         
  -4  24   4          1.63          6.12         6.03 o                         
  -3  24   4         22.74         26.97         5.04 o                         
  -2  24   4        147.87        133.58         5.31 o                         
  -1  24   4        186.56        164.95         7.78 o                         
   0  24   4        154.00        162.18         5.75 o                         
   1  24   4        274.87        279.94         6.82 o                         
   2  24   4        664.53        708.11        13.54 o                         
   3  24   4          0.29          1.46        11.64 o                         
   4  24   4        137.78        156.86        26.59 o                         
  -5  25   4         54.91         59.17         9.44 o                         
  -4  25   4        327.05        308.69        11.04 o                         
  -3  25   4         23.84         23.06         4.77 o                         
  -2  25   4        426.08        419.41         8.55 o                         
  -1  25   4         64.88         81.79         4.58 o                         
   0  25   4        335.84        352.32         7.73 o                         
   1  25   4        368.70        373.91         7.92 o                         
   2  25   4        307.05        290.41         8.30 o                         
   3  25   4        323.54        303.58        19.63 o                         
   4  25   4          0.42         11.58        23.95 o                         
  -5  26   4        176.51        173.90        11.30 o                         
  -4  26   4        274.74        270.51         9.84 o                         
  -3  26   4        370.91        355.10         7.92 o                         
  -2  26   4        173.23        168.46         6.08 o                         
  -1  26   4        336.64        325.84         6.92 o                         
   0  26   4        283.71        297.09         7.30 o                         
   1  26   4        161.67        142.37         6.27 o                         
   2  26   4        149.02        118.01         9.83 o                         
   3  26   4        127.15        127.12        15.61 o                         
   4  26   4          4.62          5.46        13.91 o                         
  -5  27   4         13.48         22.02         8.92 o                         
  -4  27   4         38.40         40.03         6.90 o                         
  -3  27   4          1.01          5.90         4.74 o                         
  -2  27   4        274.43        278.17         7.20 o                         
  -1  27   4        149.20        141.28         5.29 o                         
   0  27   4          6.69         10.02         4.28 o                         
   1  27   4        161.56        158.43         6.56 o                         
   2  27   4          0.93         10.34         5.98 o                         
   3  27   4          0.70         10.53        13.07 o                         
   4  27   4         23.54         12.32        14.04 o                         
  -5  28   4          3.51          3.04         8.81 o                         
  -4  28   4          2.23         -1.73         6.95 o                         
  -3  28   4        182.30        205.68         7.62 o                         
  -2  28   4          8.41         17.64         4.89 o                         
  -1  28   4        784.01        802.58        12.75 o                         
   0  28   4        227.32        250.19         7.18 o                         
   1  28   4        685.97        630.38        13.01 o                         
   2  28   4        264.02        281.59         9.88 o                         
   3  28   4        101.28        111.97        15.94 o                         
   4  28   4        112.95        129.51        30.53 o                         
  -5  29   4         12.71         12.63         8.31 o                         
  -4  29   4          0.30          3.97         6.77 o                         
  -3  29   4        208.02        199.04         9.44 o                         
  -2  29   4          4.29          3.70         5.05 o                         
  -1  29   4          6.84         21.99         4.87 o                         
   0  29   4         18.34         23.56         6.33 o                         
   1  29   4          0.30          8.70         5.61 o                         
   2  29   4         33.48         44.03         7.26 o                         
   3  29   4          0.09          1.03        13.66 o                         
  -5  30   4         17.04          2.65         9.12 o                         
  -4  30   4        181.38        174.74        16.87 o                         
  -3  30   4         17.06         24.14         5.51 o                         
  -2  30   4         79.07         76.77         7.41 o                         
  -1  30   4        425.43        423.96        10.56 o                         
   0  30   4         26.65         23.17         5.72 o                         
   1  30   4         13.29         14.46         6.31 o                         
   2  30   4        378.46        380.36        11.49 o                         
   3  30   4          0.85         11.32        24.22 o                         
  -4  31   4         17.09         16.49         7.74 o                         
  -3  31   4          1.66          5.18         5.89 o                         
  -2  31   4        155.61        165.84         7.28 o                         
  -1  31   4          0.23          4.82         5.61 o                         
   0  31   4        407.84        394.08        11.28 o                         
   1  31   4        221.32        244.00         9.22 o                         
   2  31   4          7.95         14.00         7.44 o                         
   3  31   4          5.86          7.77        11.63 o                         
  -4  32   4         83.51         93.20         8.58 o                         
  -3  32   4        355.92        374.08        23.61 o                         
  -2  32   4        272.59        273.90         9.24 o                         
  -1  32   4        436.23        440.50        10.64 o                         
   0  32   4        635.25        676.35        13.17 o                         
   1  32   4         28.18         39.98         8.99 o                         
   2  32   4        474.68        467.49        16.53 o                         
   3  32   4         28.34         17.90        23.69 o                         
  -4  33   4         12.06         17.79         9.22 o                         
  -3  33   4        164.46        151.75        11.33 o                         
  -2  33   4        182.82        184.68         9.83 o                         
  -1  33   4          8.85          9.73         6.05 o                         
   0  33   4         12.77         21.54         8.31 o                         
   1  33   4         12.93          9.38         6.29 o                         
   2  33   4          1.24          5.60        11.09 o                         
   3  33   4         86.51        110.29        27.90 o                         
  -4  34   4         10.81          2.92        12.13 o                         
  -3  34   4          2.08         -3.58         9.23 o                         
  -2  34   4          0.73          2.59         6.15 o                         
  -1  34   4         11.36         30.25         9.10 o                         
   0  34   4         10.13          9.59         6.14 o                         
   1  34   4        152.74        153.91        10.68 o                         
   2  34   4        119.46        109.38         9.21 o                         
   3  34   4          3.29        -33.56        22.37 o                         
  -4  35   4         25.30         21.40        10.80 o                         
  -3  35   4        112.82        112.00         9.75 o                         
  -2  35   4         35.84         29.37         6.41 o                         
  -1  35   4         32.97         29.88         6.21 o                         
   0  35   4        139.04        137.14         7.45 o                         
   1  35   4        426.48        437.71        11.99 o                         
   2  35   4          0.29         22.03        11.35 o                         
   3  35   4        193.20        182.92        30.27 o                         
  -4  36   4          1.01         10.00        14.50 o                         
  -3  36   4         62.13         70.45        10.51 o                         
  -2  36   4          2.97         12.50         6.76 o                         
  -1  36   4          6.32          0.05         8.24 o                         
   0  36   4         12.16         11.07         6.77 o                         
   1  36   4          5.77          8.59         7.38 o                         
   2  36   4         12.12         10.40        10.20 o                         
  -3  37   4         99.92         97.03        12.73 o                         
  -2  37   4        284.36        303.29        13.70 o                         
  -1  37   4         96.00        106.51         7.99 o                         
   0  37   4         33.01         47.11         8.69 o                         
   1  37   4        149.18        174.88        13.07 o                         
   2  37   4          1.51         -0.32        10.28 o                         
  -3  38   4          6.42         -0.36        10.49 o                         
  -2  38   4          7.87         15.22         7.07 o                         
  -1  38   4         52.69         55.33         8.20 o                         
   0  38   4         20.59         17.67         9.51 o                         
   1  38   4         16.32         16.90         9.36 o                         
  -3  39   4         42.73         27.00        10.15 o                         
  -2  39   4        111.17        143.53        12.30 o                         
  -1  39   4         36.99         45.75         8.21 o                         
   0  39   4        228.89        223.74        13.82 o                         
   1  39   4        135.51        154.42        10.99 o                         
   2  39   4         34.44         36.48        12.50 o                         
  -3  40   4         18.31         18.33        10.55 o                         
  -2  40   4         39.65         43.33         9.21 o                         
  -1  40   4        103.79         87.37        12.74 o                         
   0  40   4         21.89         39.14         9.08 o                         
   1  40   4         10.92          8.74         9.51 o                         
   2  40   4         59.61         71.38        14.16 o                         
  -2  41   4        109.69        100.83        13.39 o                         
  -1  41   4         48.04         46.67         9.51 o                         
   0  41   4         45.70         45.16         8.72 o                         
   1  41   4          8.18          9.13         8.72 o                         
  -2  42   4          7.16         22.35        12.03 o                         
  -1  42   4        128.98        148.72        11.34 o                         
   0  42   4         33.59         46.05         9.91 o                         
   1  42   4         16.90         10.73        10.48 o                         
  -2  43   4          1.56         -2.22        10.95 o                         
  -1  43   4          6.12         -9.43        11.22 o                         
   0  43   4          1.67         12.14        11.85 o                         
  -1  44   4         88.45         91.42        10.04 o                         
   0  44   4         33.30         29.44        10.02 o                         
  -6   1   5         61.78         50.56         8.00 o                         
  -5   1   5         49.62         66.14         7.12 o                         
  -4   1   5        234.14        268.38         9.04 o                         
  -3   1   5          4.74          2.84         4.07 o                         
  -2   1   5        425.24        412.57         6.69 o                         
  -1   1   5        626.61        576.16         7.72 o                         
   0   1   5         40.39         41.47         3.38 o                         
   1   1   5       1269.72       1229.23        13.45 o                         
   2   1   5        190.34        191.66         5.55 o                         
   3   1   5        500.49        452.54        28.07 o                         
   4   1   5         65.40         83.10        16.19 o                         
  -6   2   5         14.78         22.33         7.45 o                         
  -5   2   5         22.37         21.58         6.64 o                         
  -4   2   5        153.26        156.24         6.30 o                         
  -3   2   5         45.30         48.02         4.64 o                         
  -2   2   5        101.90         87.27         3.90 o                         
  -1   2   5         54.05         63.94         3.62 o                         
   0   2   5        114.51        114.16         4.27 o                         
   1   2   5          1.16         12.03         3.40 o                         
   2   2   5         39.82         42.30         3.97 o                         
   3   2   5         66.51         66.35         7.20 o                         
   4   2   5         17.31          5.84        12.92 o                         
  -6   3   5          6.29          0.32         7.15 o                         
  -5   3   5        151.26        169.49         8.53 o                         
  -4   3   5         25.15         26.49         5.18 o                         
  -3   3   5         22.92         21.50         4.28 o                         
  -2   3   5        698.45        646.69         8.33 o                         
  -1   3   5        385.15        387.10         6.59 o                         
   0   3   5        297.02        298.53         5.90 o                         
   1   3   5        609.58        615.15         9.40 o                         
   2   3   5         19.12         34.59         4.63 o                         
   3   3   5         67.59         81.34         9.28 o                         
   4   3   5        124.98        115.43        10.90 o                         
  -6   4   5          1.54          6.16         7.31 o                         
  -5   4   5         59.68         89.87        10.48 o                         
  -4   4   5        249.34        254.91         7.36 o                         
  -3   4   5        165.54        163.25         5.11 o                         
  -2   4   5         81.18         86.08         3.88 o                         
  -1   4   5        134.88        144.51         4.49 o                         
   0   4   5         35.59         41.88         3.36 o                         
   1   4   5        131.69        138.39         4.85 o                         
   2   4   5       1407.45       1404.37        16.14 o                         
   3   4   5        207.02        221.39        11.86 o                         
   4   4   5         50.27         25.89        11.69 o                         
  -6   5   5         34.71         32.61         7.69 o                         
  -5   5   5          3.30          2.02         6.43 o                         
  -4   5   5         58.06         60.25         5.37 o                         
  -3   5   5          0.23         11.06         3.42 o                         
  -2   5   5        408.98        405.39         6.80 o                         
  -1   5   5         26.95         34.87         3.59 o                         
   0   5   5        242.77        255.43         5.53 o                         
   1   5   5         24.07         14.83         3.56 o                         
   2   5   5         13.83         30.40         4.66 o                         
   3   5   5         13.60         25.83         8.00 o                         
   4   5   5         27.63         26.42         9.45 o                         
  -6   6   5          2.67         11.56         7.40 o                         
  -5   6   5        160.45        151.16        10.13 o                         
  -4   6   5          1.78          6.01         4.63 o                         
  -3   6   5        664.82        620.95         9.04 o                         
  -2   6   5        388.02        367.18         6.55 o                         
  -1   6   5        929.38        874.39         9.79 o                         
   0   6   5       1058.80       1043.16        12.38 o                         
   1   6   5         83.06         91.30         4.45 o                         
   2   6   5        702.39        653.02        11.27 o                         
   3   6   5        123.36        105.82        13.90 o                         
   4   6   5        115.62         98.34        11.12 o                         
  -6   7   5         91.99         90.06         9.54 o                         
  -5   7   5         12.16         11.37         6.57 o                         
  -4   7   5         96.71        115.20         5.95 o                         
  -3   7   5          0.84         27.63         4.39 o                         
  -2   7   5         24.57         29.20         3.36 o                         
  -1   7   5         21.48         32.88         3.40 o                         
   0   7   5          1.24         21.91         3.19 o                         
   1   7   5        107.08        114.81         5.53 o                         
   2   7   5         21.89         32.87         5.81 o                         
   3   7   5         28.43         40.64         9.13 o                         
   4   7   5          0.53          0.20         9.12 o                         
  -6   8   5          6.71         25.19         7.77 o                         
  -5   8   5          2.37          7.24         6.55 o                         
  -4   8   5         36.44         33.58         5.05 o                         
  -3   8   5        851.87        839.33        15.62 o                         
  -2   8   5        188.71        198.10         5.20 o                         
  -1   8   5        632.32        594.69         8.02 o                         
   0   8   5       1361.57       1261.42        13.20 o                         
   1   8   5        159.51        189.57         5.51 o                         
   2   8   5        557.31        554.40        10.75 o                         
   3   8   5        759.80        777.51        20.05 o                         
   4   8   5          7.93         13.05         9.56 o                         
  -6   9   5          7.51          2.86         7.97 o                         
  -5   9   5         29.83         31.86         6.99 o                         
  -4   9   5          6.06         11.41         4.82 o                         
  -3   9   5          3.85         15.80         3.52 o                         
  -2   9   5        204.45        188.27         5.11 o                         
  -1   9   5         20.46         23.99         3.35 o                         
   0   9   5        640.86        660.60         8.99 o                         
   1   9   5        228.96        242.64         6.16 o                         
   2   9   5          5.77          7.31         4.66 o                         
   3   9   5          1.71         17.20         7.96 o                         
   4   9   5         16.68         46.45        16.09 o                         
  -6  10   5         57.87         48.17         8.96 o                         
  -5  10   5         65.22         55.86         7.34 o                         
  -4  10   5         48.88         50.43         5.31 o                         
  -3  10   5        147.46        148.29         5.71 o                         
  -2  10   5        215.65        204.88         5.61 o                         
  -1  10   5        357.07        357.17         7.03 o                         
   0  10   5       1462.89       1456.52        13.90 o                         
   1  10   5         18.00         23.90         3.82 o                         
   2  10   5         71.60         66.02         6.30 o                         
   3  10   5        319.53        333.26        25.12 o                         
   4  10   5        105.87         86.20        18.03 o                         
  -6  11   5         31.00         28.53         9.31 o                         
  -5  11   5         15.33         21.81         6.89 o                         
  -4  11   5        141.62        157.72        10.03 o                         
  -3  11   5         53.35         57.56         3.79 o                         
  -2  11   5        313.22        285.86         8.20 o                         
  -1  11   5        317.47        303.75         6.68 o                         
   0  11   5         42.53         42.77         3.79 o                         
   1  11   5         57.45         65.72         4.38 o                         
   2  11   5          2.16          1.66         4.74 o                         
   3  11   5          7.75         19.51         8.26 o                         
   4  11   5         49.00         83.62        11.26 o                         
  -6  12   5         55.74         48.23         9.02 o                         
  -5  12   5          4.80          1.55         7.25 o                         
  -4  12   5        152.33        147.00         7.47 o                         
  -3  12   5        223.70        234.39         5.69 o                         
  -2  12   5        165.00        188.79         6.66 o                         
  -1  12   5        218.89        240.68         6.02 o                         
   0  12   5         34.46         44.55         3.95 o                         
   1  12   5          1.97         17.82         3.99 o                         
   2  12   5        168.68        146.33         6.82 o                         
   3  12   5         23.43         12.50         7.93 o                         
   4  12   5        138.52        120.16        12.46 o                         
  -6  13   5          5.71          9.72         8.21 o                         
  -5  13   5         17.52         17.18         7.55 o                         
  -4  13   5        132.77        146.14         6.64 o                         
  -3  13   5          0.02          3.02         4.38 o                         
  -2  13   5        778.77        746.36        10.15 o                         
  -1  13   5        469.23        443.34         7.82 o                         
   0  13   5        502.90        477.14         7.87 o                         
   1  13   5       1609.79       1538.09        18.80 o                         
   2  13   5         95.59        107.20         6.37 o                         
   3  13   5        235.73        246.97        23.95 o                         
   4  13   5         66.03         76.25        14.17 o                         
  -6  14   5          1.99         10.67         8.44 o                         
  -5  14   5          0.46          8.47         7.36 o                         
  -4  14   5         32.88         27.86         5.31 o                         
  -3  14   5         83.23         81.69         5.43 o                         
  -2  14   5         59.04         83.23         4.68 o                         
  -1  14   5          0.72          9.30         3.70 o                         
   0  14   5         45.25         36.83         3.97 o                         
   1  14   5         62.56         94.71         5.41 o                         
   2  14   5         28.93         33.87         5.54 o                         
   3  14   5          6.15          6.00         9.20 o                         
   4  14   5         20.52         27.51        10.98 o                         
  -5  15   5         83.84         83.85         8.60 o                         
  -4  15   5        218.10        222.42         7.57 o                         
  -3  15   5         29.07         25.16         4.80 o                         
  -2  15   5        671.61        641.24        10.28 o                         
  -1  15   5        394.84        367.09         7.43 o                         
   0  15   5          4.46         10.09         3.65 o                         
   1  15   5        728.64        759.09        11.30 o                         
   2  15   5        327.70        342.52        12.12 o                         
   3  15   5        455.37        458.62        38.00 o                         
   4  15   5        190.36        200.70        14.85 o                         
  -5  16   5          0.71         -8.13        11.29 o                         
  -4  16   5         22.65         29.19         5.42 o                         
  -3  16   5          6.34          7.16         4.64 o                         
  -2  16   5         37.42         52.13         4.51 o                         
  -1  16   5        150.04        144.33         5.30 o                         
   0  16   5          6.13          6.39         3.60 o                         
   1  16   5         53.28         70.85         5.01 o                         
   2  16   5         82.48         88.31         7.07 o                         
   3  16   5         57.19         49.76        10.60 o                         
   4  16   5          3.98          7.60        19.48 o                         
  -5  17   5          0.36         10.57         7.60 o                         
  -4  17   5        386.90        385.53        10.31 o                         
  -3  17   5          3.97          5.40         4.73 o                         
  -2  17   5        703.91        668.33         9.95 o                         
  -1  17   5        420.09        443.54         8.89 o                         
   0  17   5        113.30        121.42         5.03 o                         
   1  17   5        872.80        826.56        12.70 o                         
   2  17   5         73.87         75.32         9.00 o                         
   3  17   5        268.37        231.24        18.15 o                         
   4  17   5         11.14         15.98        11.05 o                         
  -5  18   5         11.99         13.12         8.73 o                         
  -4  18   5         55.44         51.41         6.43 o                         
  -3  18   5         64.86         70.75         5.61 o                         
  -2  18   5        544.72        518.52         8.97 o                         
  -1  18   5        955.54        882.16        13.76 o                         
   0  18   5        409.46        407.52         9.30 o                         
   1  18   5         27.27         38.52         4.92 o                         
   2  18   5        183.16        170.31         9.66 o                         
   3  18   5         10.95         19.18        14.28 o                         
   4  18   5          8.40          5.58        10.93 o                         
  -5  19   5         22.96         14.19         8.66 o                         
  -4  19   5        134.78        132.60         7.55 o                         
  -3  19   5        102.34        104.77         5.53 o                         
  -2  19   5         40.47         50.98         4.76 o                         
  -1  19   5       1104.87       1039.02        12.39 o                         
   0  19   5         54.83         65.44         4.44 o                         
   1  19   5        342.87        342.35        11.08 o                         
   2  19   5         36.71         37.61         7.68 o                         
   3  19   5          5.61         11.27        12.17 o                         
   4  19   5          9.47         20.12        11.20 o                         
  -5  20   5         63.38         59.63         9.45 o                         
  -4  20   5         10.54         18.13         6.12 o                         
  -3  20   5        410.07        398.12         8.95 o                         
  -2  20   5          1.28          8.95         4.10 o                         
  -1  20   5        704.12        658.53         9.41 o                         
   0  20   5        587.43        563.96         8.53 o                         
   1  20   5         79.96         92.51         5.79 o                         
   2  20   5        169.60        194.09        14.78 o                         
   3  20   5        203.40        236.21        18.21 o                         
   4  20   5         44.40         39.43        12.37 o                         
  -5  21   5          0.23          3.86         7.94 o                         
  -4  21   5          0.91         -1.46         6.01 o                         
  -3  21   5         12.95         39.60         4.84 o                         
  -2  21   5         25.67         26.63         4.68 o                         
  -1  21   5          5.25         10.70         4.11 o                         
   0  21   5         18.22         30.64         4.57 o                         
   1  21   5         38.99         54.42         7.63 o                         
   2  21   5          5.10          9.53         7.60 o                         
   3  21   5          0.39          4.26        12.39 o                         
   4  21   5         14.37         -3.95        18.16 o                         
  -5  22   5         76.48         72.37        11.42 o                         
  -4  22   5          6.54         -0.01         6.52 o                         
  -3  22   5        994.43        973.15        12.69 o                         
  -2  22   5         42.62         36.22         4.69 o                         
  -1  22   5         66.15         61.13         4.80 o                         
   0  22   5       1103.94       1072.99        15.09 o                         
   1  22   5         20.09         21.24         5.82 o                         
   2  22   5        420.59        439.49        17.32 o                         
   3  22   5        239.44        217.71        17.94 o                         
  -5  23   5          0.39          7.52         8.92 o                         
  -4  23   5         18.77         12.66         6.50 o                         
  -3  23   5          1.10         30.82         6.86 o                         
  -2  23   5         75.56         63.68         5.03 o                         
  -1  23   5        238.40        252.92         6.87 o                         
   0  23   5        182.17        193.29         6.51 o                         
   1  23   5        236.85        232.16        14.59 o                         
   2  23   5         11.39         27.42         8.30 o                         
   3  23   5          0.70         12.37        13.82 o                         
  -5  24   5        184.98        185.94        12.19 o                         
  -4  24   5         46.36         34.66         8.16 o                         
  -3  24   5        378.75        406.18        11.21 o                         
  -2  24   5        186.66        200.87         6.81 o                         
  -1  24   5         45.78         52.25         5.59 o                         
   0  24   5       1342.99       1305.66        15.15 o                         
   1  24   5         23.46         40.28         6.45 o                         
   2  24   5        163.95        191.16        13.01 o                         
   3  24   5          6.42         -5.05        18.16 o                         
  -5  25   5          5.83          5.88         9.72 o                         
  -4  25   5         38.01         36.02         7.38 o                         
  -3  25   5         33.76         34.06         5.33 o                         
  -2  25   5        222.95        207.90         7.26 o                         
  -1  25   5        161.00        167.11         6.58 o                         
   0  25   5        234.51        218.87         7.52 o                         
   1  25   5        377.75        398.35        14.14 o                         
   2  25   5         91.34         91.56         8.61 o                         
   3  25   5        103.44         87.56        27.51 o                         
  -5  26   5         32.17         25.85         9.82 o                         
  -4  26   5          0.50         19.84         7.92 o                         
  -3  26   5         12.13         21.08         5.89 o                         
  -2  26   5         54.50         59.22         6.51 o                         
  -1  26   5         57.78         62.42         6.95 o                         
   0  26   5        207.80        207.67         7.18 o                         
   1  26   5        195.79        224.80        10.17 o                         
   2  26   5        753.50        717.52        35.60 o                         
   3  26   5         23.85         30.14        14.66 o                         
  -4  27   5        490.24        444.06        18.37 o                         
  -3  27   5         41.68         42.95         7.00 o                         
  -2  27   5        345.58        327.50        11.58 o                         
  -1  27   5         76.25         76.25         7.16 o                         
   0  27   5          3.21          5.26         5.70 o                         
   1  27   5        591.56        597.20        12.23 o                         
   2  27   5        195.15        214.62        12.22 o                         
   3  27   5         40.11         56.32        12.25 o                         
  -4  28   5         62.28         70.63         8.26 o                         
  -3  28   5          0.13         -6.17         5.63 o                         
  -2  28   5         11.40         18.15         6.45 o                         
  -1  28   5          0.03         12.11         6.67 o                         
   0  28   5          8.27          5.06         6.25 o                         
   1  28   5        156.35        164.86        10.53 o                         
   2  28   5         61.71         64.11         9.80 o                         
   3  28   5         38.22         41.30        15.38 o                         
  -4  29   5         89.85         99.69         8.88 o                         
  -3  29   5          0.07          8.98         7.65 o                         
  -2  29   5        255.11        250.58        10.95 o                         
  -1  29   5        432.62        437.76        11.37 o                         
   0  29   5          4.11         14.85         6.34 o                         
   1  29   5        129.03        166.15         9.17 o                         
   2  29   5          6.53          6.06        10.52 o                         
   3  29   5         54.83         31.61        15.82 o                         
  -4  30   5         43.94         24.12         9.68 o                         
  -3  30   5          1.77         13.19         7.85 o                         
  -2  30   5         18.32         23.00         7.17 o                         
  -1  30   5          6.94         13.28         6.84 o                         
   0  30   5        535.59        556.88        11.82 o                         
   1  30   5         12.19         22.07         7.99 o                         
   2  30   5         70.13         76.59         9.36 o                         
   3  30   5          0.36         12.24        15.66 o                         
  -4  31   5          3.13         -3.94         9.44 o                         
  -3  31   5        167.12        167.97        10.69 o                         
  -2  31   5        163.42        173.38        10.08 o                         
  -1  31   5        291.09        316.18        11.55 o                         
   0  31   5       1027.75        967.78        17.59 o                         
   1  31   5        700.99        687.68        16.65 o                         
   2  31   5          6.22          9.19        11.78 o                         
  -4  32   5         80.21         82.57        10.12 o                         
  -3  32   5        770.51        683.13        25.28 o                         
  -2  32   5          4.67          5.65         7.21 o                         
  -1  32   5          2.11         23.81         7.25 o                         
   0  32   5        181.21        210.32        11.18 o                         
   1  32   5          8.31         34.99         8.24 o                         
   2  32   5         45.33         48.47        15.23 o                         
  -4  33   5         22.56         10.74        10.14 o                         
  -3  33   5        234.71        236.17        13.38 o                         
  -2  33   5        120.81        131.26        19.26 o                         
  -1  33   5        256.74        261.27        13.34 o                         
   0  33   5         68.77         89.78         8.78 o                         
   1  33   5          7.43          9.14         9.74 o                         
   2  33   5          4.08          8.20        11.83 o                         
  -3  34   5         69.54         73.40         9.76 o                         
  -2  34   5          1.56         12.53         7.14 o                         
  -1  34   5        359.25        371.58        20.06 o                         
   0  34   5        107.47        114.88        10.24 o                         
   1  34   5          0.48          5.88         7.61 o                         
   2  34   5        183.24        219.24        19.17 o                         
  -3  35   5          8.31         -1.05        10.04 o                         
  -2  35   5          9.60          7.14         8.16 o                         
  -1  35   5         25.81         33.53         7.46 o                         
   0  35   5          0.17         -4.79         8.26 o                         
   1  35   5         11.92         22.35        11.07 o                         
   2  35   5          0.02         -1.23        16.59 o                         
  -3  36   5         35.42         35.42         9.68 o                         
  -2  36   5        105.05        127.75        13.78 o                         
  -1  36   5        417.61        398.63        13.12 o                         
   0  36   5         28.08         49.74         8.85 o                         
   1  36   5         20.09          3.97         9.68 o                         
  -3  37   5         84.07         81.42        14.78 o                         
  -2  37   5        109.93        122.06         9.69 o                         
  -1  37   5        171.95        159.13        11.93 o                         
   0  37   5          9.66          2.90         7.97 o                         
   1  37   5         30.39         23.56        10.40 o                         
  -2  38   5        348.49        343.32        11.84 o                         
  -1  38   5         48.46         49.94         8.78 o                         
   0  38   5        250.63        273.99        11.77 o                         
   1  38   5          0.03          3.98        15.78 o                         
  -2  39   5        148.05        146.47        11.42 o                         
  -1  39   5          8.01          4.32         9.10 o                         
   0  39   5        132.75        126.59        10.29 o                         
   1  39   5         48.82         57.95        10.54 o                         
  -2  40   5          0.64         10.20        11.93 o                         
  -1  40   5          0.29         18.55        11.88 o                         
   0  40   5         34.29         59.01        10.68 o                         
  -1  41   5         44.15         42.08        12.16 o                         
   0  41   5          3.19         -6.18        12.25 o                         
  -5   0   6         11.12          9.04        10.40 o                         
  -4   0   6        145.95        144.41        10.07 o                         
  -3   0   6         15.98         21.18         7.32 o                         
  -2   0   6       8314.65       7585.52        79.98 o                         
  -1   0   6         39.91         47.57         6.08 o                         
   0   0   6       1171.68       1173.44        17.92 o                         
   1   0   6        248.44        226.13         9.62 o                         
   2   0   6        497.45        534.66        30.53 o                         
   3   0   6         18.95         27.64        21.06 o                         
   4   0   6          0.48          6.84        23.95 o                         
  -5   1   6          1.58          6.07         7.28 o                         
  -4   1   6          7.06          9.17         5.45 o                         
  -3   1   6         61.43         53.66         5.93 o                         
  -2   1   6       1344.99       1463.41        18.35 o                         
  -1   1   6         12.29         25.63         4.05 o                         
   0   1   6         18.16         39.92         4.12 o                         
   1   1   6         29.89         38.25         5.47 o                         
   2   1   6        199.91        219.91        10.62 o                         
   3   1   6          0.05         12.87        14.96 o                         
   4   1   6         41.58         62.48        21.58 o                         
  -5   2   6         47.37         46.88         7.86 o                         
  -4   2   6         21.36         21.09         5.64 o                         
  -3   2   6          9.59         28.70         5.27 o                         
  -2   2   6        103.36        188.41         6.69 o                         
  -1   2   6        981.30        881.22        13.55 o                         
   0   2   6        756.57        768.70        10.08 o                         
   1   2   6        105.28        120.00         5.59 o                         
   2   2   6        144.27        150.91        13.14 o                         
   3   2   6        141.33        159.86        18.97 o                         
   4   2   6          0.18        -13.10        15.91 o                         
  -5   3   6          2.29         10.02         7.35 o                         
  -4   3   6         44.27         55.99         6.04 o                         
  -3   3   6        365.61        373.01         9.10 o                         
  -2   3   6        262.66        279.56        11.80 o                         
  -1   3   6         17.15         41.04         4.20 o                         
   0   3   6         20.40         39.15         4.18 o                         
   1   3   6        127.47        148.38         5.94 o                         
   2   3   6        170.60        182.76         9.80 o                         
   3   3   6         50.03         33.47        15.15 o                         
   4   3   6         13.70         13.18        16.45 o                         
  -5   4   6         52.33         37.06         7.65 o                         
  -4   4   6          3.40          8.44         5.46 o                         
  -3   4   6        737.68        756.27        12.08 o                         
  -2   4   6         25.58         22.12         5.54 o                         
  -1   4   6          8.12         40.42         4.15 o                         
   0   4   6        493.00        481.38         9.17 o                         
   1   4   6         80.51         86.93         6.08 o                         
   2   4   6        189.75        192.62        10.12 o                         
   3   4   6        532.69        523.54        27.33 o                         
   4   4   6          0.76        -21.36        16.67 o                         
  -5   5   6          2.96          2.60         7.95 o                         
  -4   5   6        181.75        205.63        12.11 o                         
  -3   5   6        390.52        419.29         9.60 o                         
  -2   5   6         90.13         95.19        10.58 o                         
  -1   5   6       1449.42       1414.65        14.34 o                         
   0   5   6        142.91        155.71         5.42 o                         
   1   5   6        219.29        242.90         7.02 o                         
   2   5   6         57.09         64.75         8.32 o                         
   3   5   6          3.58         30.86        14.98 o                         
   4   5   6         11.96         49.19        11.34 o                         
  -5   6   6         97.20         82.62         8.44 o                         
  -4   6   6         28.91         30.76         5.77 o                         
  -3   6   6         75.11         78.66         5.89 o                         
  -2   6   6         49.26         43.46         5.28 o                         
  -1   6   6        242.06        302.98         9.17 o                         
   0   6   6          4.27         12.32         3.91 o                         
   1   6   6          0.14         36.71         5.03 o                         
   2   6   6         45.91         56.12         8.09 o                         
   3   6   6        160.05        171.06        19.15 o                         
   4   6   6         42.01         28.45        11.66 o                         
  -5   7   6         10.12         15.19         8.28 o                         
  -4   7   6         51.29         58.44         6.28 o                         
  -3   7   6         79.17         88.36         6.01 o                         
  -2   7   6         52.54         51.06         5.88 o                         
  -1   7   6       1425.42       1389.55        14.20 o                         
   0   7   6          9.51         13.67         4.00 o                         
   1   7   6       1982.99       1930.81        23.04 o                         
   2   7   6        340.16        356.14        12.94 o                         
   3   7   6        177.86        161.35        13.09 o                         
   4   7   6        203.58        181.07        25.19 o                         
  -5   8   6         78.58         79.20         8.45 o                         
  -4   8   6          1.45         13.59         5.54 o                         
  -3   8   6         50.90         46.33         5.58 o                         
  -2   8   6         44.56         49.26         4.82 o                         
  -1   8   6          7.34         35.61         4.56 o                         
   0   8   6         16.90         23.73         4.11 o                         
   1   8   6         63.78         98.85         5.97 o                         
   2   8   6         86.32        111.17        11.46 o                         
   3   8   6          7.08          6.35        16.19 o                         
  -5   9   6         10.87          9.48         8.20 o                         
  -4   9   6        236.25        251.08        10.53 o                         
  -3   9   6         63.82         80.30         5.92 o                         
  -2   9   6        187.03        193.40         6.10 o                         
  -1   9   6        339.09        337.78         8.31 o                         
   0   9   6         35.48         42.74         4.34 o                         
   1   9   6        423.56        436.66         9.10 o                         
   2   9   6        194.64        205.95        10.76 o                         
   3   9   6          3.80         10.58        27.77 o                         
  -5  10   6         89.72         64.97         9.16 o                         
  -4  10   6          3.52         12.56         5.66 o                         
  -3  10   6         64.14         74.99         5.91 o                         
  -2  10   6         79.72         85.93         5.27 o                         
  -1  10   6          5.08         19.51         4.19 o                         
   0  10   6        141.32        153.71         5.66 o                         
   1  10   6         68.02         69.17         5.35 o                         
   2  10   6         80.28        101.94         9.20 o                         
   3  10   6        135.24        118.53        35.79 o                         
  -5  11   6          0.74         15.83         8.27 o                         
  -4  11   6        175.37        175.70         9.29 o                         
  -3  11   6        178.64        184.58         7.19 o                         
  -2  11   6         36.76         45.30         4.87 o                         
  -1  11   6        463.81        454.27         8.25 o                         
   0  11   6         29.57         60.60         4.64 o                         
   1  11   6         29.37         42.07         5.18 o                         
   2  11   6          7.84         28.09         9.89 o                         
   3  11   6          5.19          1.27        15.35 o                         
  -5  12   6          4.98          7.47         8.29 o                         
  -4  12   6          2.08          2.56         5.85 o                         
  -3  12   6        190.83        190.41         7.35 o                         
  -2  12   6        246.59        258.86         7.10 o                         
  -1  12   6         62.13         63.76         4.83 o                         
   0  12   6       1160.74       1109.63        13.56 o                         
   1  12   6         83.77         91.23         6.23 o                         
   2  12   6        411.90        410.04        17.73 o                         
   3  12   6          2.45          5.59        14.98 o                         
  -5  13   6          1.05          5.88         7.72 o                         
  -4  13   6         10.29         11.52         5.93 o                         
  -3  13   6          0.56         16.58         5.32 o                         
  -2  13   6          0.09          9.09         4.25 o                         
  -1  13   6        114.78        136.62         5.57 o                         
   0  13   6        286.85        297.14         7.07 o                         
   1  13   6         73.78         86.64         7.54 o                         
   2  13   6          3.73         11.02         7.97 o                         
   3  13   6          8.21          9.65        16.29 o                         
  -5  14   6         69.09         71.40         9.44 o                         
  -4  14   6        102.25         97.72         6.98 o                         
  -3  14   6        325.37        326.67         9.02 o                         
  -2  14   6        224.66        220.67         7.34 o                         
  -1  14   6          0.60         10.84         4.32 o                         
   0  14   6        825.68        819.92        12.21 o                         
   1  14   6         88.54        110.57         8.08 o                         
   2  14   6        249.60        237.92        14.45 o                         
   3  14   6        179.54        181.37        14.90 o                         
  -5  15   6          0.78          6.46         9.35 o                         
  -4  15   6         38.29         32.14         6.22 o                         
  -3  15   6          0.06         13.84         5.46 o                         
  -2  15   6         38.90         29.51         5.38 o                         
  -1  15   6         17.49         12.46         4.64 o                         
   0  15   6          0.40         17.43         4.54 o                         
   1  15   6         51.53         55.60         6.68 o                         
   2  15   6          1.44          8.39        10.05 o                         
   3  15   6          2.84          9.46        16.16 o                         
  -5  16   6         57.42         78.08        10.49 o                         
  -4  16   6         34.11         33.77         6.41 o                         
  -3  16   6        191.34        191.71        11.31 o                         
  -2  16   6        112.90        134.44         7.19 o                         
  -1  16   6          9.40         10.86         4.69 o                         
   0  16   6        388.75        401.95         8.77 o                         
   1  16   6         40.72         40.59         7.52 o                         
   2  16   6         26.08         29.62        11.11 o                         
   3  16   6         42.45         22.04        16.84 o                         
  -5  17   6          3.77          5.84         9.51 o                         
  -4  17   6         79.04         72.87         7.87 o                         
  -3  17   6          0.35          3.95         5.41 o                         
  -2  17   6         12.09         22.78         5.38 o                         
  -1  17   6        154.04        156.63         6.30 o                         
   0  17   6          6.48         12.09         4.87 o                         
   1  17   6         95.75         88.84         8.80 o                         
   2  17   6         65.04         70.94        11.99 o                         
   3  17   6          2.48          3.13        11.22 o                         
  -5  18   6         14.48         27.43         9.82 o                         
  -4  18   6         14.62         19.03         6.82 o                         
  -3  18   6         65.57         67.43         6.84 o                         
  -2  18   6        318.18        319.99         8.64 o                         
  -1  18   6          7.69         20.74         4.80 o                         
   0  18   6        108.32        116.94         6.47 o                         
   1  18   6         58.57         69.67         8.97 o                         
   2  18   6         82.53         78.36        17.03 o                         
   3  18   6        131.69        110.02        15.50 o                         
  -5  19   6         20.83         18.78         9.88 o                         
  -4  19   6         16.09          9.38         6.74 o                         
  -3  19   6          0.69          2.87         5.93 o                         
  -2  19   6        195.27        153.09         7.02 o                         
  -1  19   6        533.61        512.05         9.96 o                         
   0  19   6          2.22          4.34         4.52 o                         
   1  19   6        268.19        270.08        11.95 o                         
   2  19   6         95.21        114.44        17.31 o                         
   3  19   6         36.42         36.88        16.88 o                         
  -5  20   6          4.85          3.83         8.85 o                         
  -4  20   6          6.38         13.49         7.29 o                         
  -3  20   6         25.08         17.76         5.83 o                         
  -2  20   6         15.00         12.96         5.77 o                         
  -1  20   6         71.73         87.58         5.83 o                         
   0  20   6         67.61         73.00         6.49 o                         
   1  20   6          0.57          8.57         7.97 o                         
   2  20   6          3.17         14.74        22.11 o                         
   3  20   6         11.41         16.64        12.86 o                         
  -5  21   6         29.99         16.71        10.05 o                         
  -4  21   6         58.74         44.11         7.89 o                         
  -3  21   6        105.59        117.29         7.97 o                         
  -2  21   6         17.34         14.87         5.70 o                         
  -1  21   6        175.71        205.97         7.49 o                         
   0  21   6          4.49          6.07         6.35 o                         
   1  21   6        121.35        134.18        11.65 o                         
   2  21   6         68.45         98.66        32.90 o                         
   3  21   6         14.31         22.69        12.65 o                         
  -4  22   6          4.04          2.27         7.90 o                         
  -3  22   6          1.08          0.75         5.86 o                         
  -2  22   6        126.36        118.59         7.73 o                         
  -1  22   6         60.02         43.35         5.76 o                         
   0  22   6          2.76          1.93         6.44 o                         
   1  22   6        117.32        140.28        10.58 o                         
   2  22   6         32.29         60.02        25.80 o                         
   3  22   6         13.64         17.29        13.09 o                         
  -4  23   6        111.14        112.25         9.02 o                         
  -3  23   6         22.59         25.79         7.74 o                         
  -2  23   6         82.27         78.11         6.48 o                         
  -1  23   6        269.13        296.79        10.79 o                         
   0  23   6         13.11         16.08         6.72 o                         
   1  23   6         27.44         24.79         8.79 o                         
   2  23   6         63.19         92.16        16.45 o                         
   3  23   6          1.14        -15.12        27.77 o                         
  -4  24   6         16.65         12.46        11.74 o                         
  -3  24   6        100.34         98.89         8.54 o                         
  -2  24   6         12.46         16.06         7.75 o                         
  -1  24   6          0.41         11.08         6.18 o                         
   0  24   6        132.69        135.25         8.50 o                         
   1  24   6         64.01         88.35        10.31 o                         
   2  24   6         71.18         74.03        12.28 o                         
  -4  25   6         17.55         32.75        15.35 o                         
  -3  25   6         31.80         54.26         9.91 o                         
  -2  25   6         17.39          2.51         6.46 o                         
  -1  25   6        152.08        183.83        11.25 o                         
   0  25   6          1.41         28.01        17.36 o                         
   1  25   6        362.18        359.63        16.71 o                         
   2  25   6        149.87        133.90        17.76 o                         
  -4  26   6          5.01          6.85         7.73 o                         
  -3  26   6        117.29        105.75         9.72 o                         
  -2  26   6         48.04         55.18         7.70 o                         
  -1  26   6          0.53          6.34         6.48 o                         
   0  26   6        200.53        203.60        11.12 o                         
   1  26   6         76.34         61.11        12.08 o                         
   2  26   6         21.97         63.35        41.98 o                         
  -4  27   6         18.81         12.24        11.46 o                         
  -3  27   6         69.27         85.91         9.37 o                         
  -2  27   6          0.01          8.03         9.28 o                         
  -1  27   6          0.63          0.46         6.12 o                         
   0  27   6         48.11         51.12         9.98 o                         
   1  27   6          1.19         14.11        11.14 o                         
   2  27   6         25.63         24.56        15.18 o                         
  -4  28   6          2.36         -1.03        10.90 o                         
  -3  28   6         25.52         33.68         8.80 o                         
  -2  28   6         54.54         57.18         8.94 o                         
  -1  28   6         74.84         72.61         9.13 o                         
   0  28   6        301.63        307.16        16.06 o                         
   1  28   6          4.23         -7.68         9.38 o                         
   2  28   6          1.21          8.72        15.33 o                         
  -4  29   6         36.32         34.13        12.45 o                         
  -3  29   6         31.66         47.58         8.37 o                         
  -2  29   6          4.96         -2.00         7.33 o                         
  -1  29   6         11.09         18.59         7.13 o                         
   0  29   6         31.41         37.02        11.34 o                         
   1  29   6         18.49         23.52        11.76 o                         
   2  29   6          0.22         16.70        11.95 o                         
  -3  30   6         97.74        108.92        11.19 o                         
  -2  30   6        111.05        114.11         9.33 o                         
  -1  30   6         39.61         32.37         8.15 o                         
   0  30   6         20.82         22.50        10.70 o                         
   1  30   6         93.71        108.29        10.96 o                         
   2  30   6         59.59         72.31        21.32 o                         
  -3  31   6         39.19         34.41        12.09 o                         
  -2  31   6         14.07         21.25         8.90 o                         
  -1  31   6        168.73        148.95        10.53 o                         
   0  31   6         41.77         46.11        11.57 o                         
   1  31   6         22.71         18.04        11.13 o                         
  -3  32   6         19.92         12.98        11.65 o                         
  -2  32   6         86.71        104.79         9.39 o                         
  -1  32   6         19.50         22.38         9.44 o                         
   0  32   6         38.83         62.42         9.51 o                         
   1  32   6        156.47        128.78        16.94 o                         
  -3  33   6          1.18         -4.49        13.97 o                         
  -2  33   6         74.58         75.36        11.41 o                         
  -1  33   6          6.31         19.05        10.25 o                         
   0  33   6         46.65         35.47         9.12 o                         
   1  33   6         83.82         77.45        13.54 o                         
  -2  34   6         35.68         38.56         9.63 o                         
  -1  34   6         18.42         19.61         8.45 o                         
   0  34   6         33.48         32.77        12.16 o                         
   1  34   6          9.48          5.10        11.55 o                         
  -2  35   6         74.27         64.04        11.87 o                         
  -1  35   6         49.15         68.81         9.54 o                         
   0  35   6         68.05         82.86        13.09 o                         
  -2  36   6          5.67         11.78         9.63 o                         
  -1  36   6          0.19          8.87         8.77 o                         
   0  36   6          1.12         -6.62         8.78 o                         
  -1  37   6         25.75         37.69        10.34 o                         
  -5   1   7          0.63         -7.46         8.04 o                         
  -4   1   7         28.20         25.00         6.58 o                         
  -3   1   7         31.84         43.58         6.38 o                         
  -2   1   7          4.78          7.82         5.19 o                         
  -1   1   7         82.53         95.15         5.59 o                         
   0   1   7        187.56        175.74         6.51 o                         
   1   1   7         39.23         56.03         9.12 o                         
   2   1   7        318.53        319.86        13.81 o                         
   3   1   7          0.04          4.99        17.11 o                         
  -5   2   7         42.65         29.39         8.66 o                         
  -4   2   7         12.48         12.46         6.52 o                         
  -3   2   7         31.70         26.43         6.15 o                         
  -2   2   7          6.18          6.33         5.20 o                         
  -1   2   7          0.84         -0.87         4.60 o                         
   0   2   7         21.33         35.86         5.03 o                         
   1   2   7         25.04         24.31         8.67 o                         
   2   2   7         52.50         62.28        12.06 o                         
   3   2   7          9.22         -7.45        16.84 o                         
  -5   3   7          0.80          9.55         8.48 o                         
  -4   3   7          7.67         14.79         6.53 o                         
  -3   3   7        109.44        121.55         7.57 o                         
  -2   3   7         12.71          7.97         4.75 o                         
  -1   3   7        255.38        265.49         8.26 o                         
   0   3   7         61.52         64.62         5.50 o                         
   1   3   7         35.77         48.16         9.57 o                         
   2   3   7          2.06          3.55        10.64 o                         
   3   3   7          0.01         -9.18        17.42 o                         
  -5   4   7         47.17         32.05         8.64 o                         
  -4   4   7          2.02         -5.46         6.25 o                         
  -3   4   7         81.72         64.23         6.60 o                         
  -2   4   7         30.31         37.66         5.52 o                         
  -1   4   7         10.38         17.90         4.92 o                         
   0   4   7          7.13         10.90         4.84 o                         
   1   4   7        285.50        323.68        17.72 o                         
   2   4   7         10.87         16.82        11.09 o                         
   3   4   7         10.11          8.54        17.82 o                         
  -5   5   7          0.05          3.55         8.34 o                         
  -4   5   7         16.64         11.40         6.33 o                         
  -3   5   7         33.98         23.77         6.32 o                         
  -2   5   7         22.98         27.02         5.38 o                         
  -1   5   7         48.40         45.08         5.19 o                         
   0   5   7         13.45         11.21         4.89 o                         
   1   5   7         53.04         47.70        10.52 o                         
   2   5   7         21.08         41.93        11.61 o                         
   3   5   7         72.45         63.06        19.08 o                         
  -5   6   7          7.49          9.97         9.09 o                         
  -4   6   7         45.83         29.74         6.73 o                         
  -3   6   7          5.62          6.55         6.13 o                         
  -2   6   7        175.32        170.09         7.05 o                         
  -1   6   7         20.05         26.28         5.01 o                         
   0   6   7         56.30         58.09         5.41 o                         
   1   6   7        252.73        235.07        14.83 o                         
   2   6   7        144.88        115.10        38.68 o                         
   3   6   7        101.93        123.92        24.07 o                         
  -5   7   7         54.33         45.47         8.93 o                         
  -4   7   7          0.22          6.74         6.39 o                         
  -3   7   7          0.26          1.53         5.99 o                         
  -2   7   7         15.01         19.26         5.32 o                         
  -1   7   7          6.47          1.08         4.84 o                         
   0   7   7         19.84         33.54         5.14 o                         
   1   7   7         36.62         49.01         9.34 o                         
   2   7   7          2.27         21.32        11.33 o                         
   3   7   7         35.93         17.14        18.51 o                         
  -5   8   7          9.66          1.15         8.28 o                         
  -4   8   7         47.23         56.87         7.05 o                         
  -3   8   7         22.46         19.97         6.24 o                         
  -2   8   7        260.21        265.66         8.10 o                         
  -1   8   7         46.76         62.53         5.38 o                         
   0   8   7        242.60        240.90         7.22 o                         
   1   8   7         63.63         81.24        11.81 o                         
   2   8   7         56.54         60.86        12.48 o                         
   3   8   7         42.86         36.20        18.71 o                         
  -5   9   7          6.59         -3.43         8.94 o                         
  -4   9   7          1.11         -0.74         7.00 o                         
  -3   9   7         20.11         12.26         6.67 o                         
  -2   9   7         16.48         22.92         5.47 o                         
  -1   9   7        129.81        131.44         6.58 o                         
   0   9   7         13.24         32.21         5.92 o                         
   1   9   7          6.55          4.10         8.79 o                         
   2   9   7         30.62         23.37        11.75 o                         
   3   9   7          0.77         19.84        18.36 o                         
  -5  10   7          0.58         10.05         9.39 o                         
  -4  10   7          8.72          5.57         6.47 o                         
  -3  10   7          2.07         -3.28         6.02 o                         
  -2  10   7        133.33        152.97         7.67 o                         
  -1  10   7         24.44         30.84         5.29 o                         
   0  10   7        248.54        246.35         7.37 o                         
   1  10   7         28.19         22.22        11.15 o                         
   2  10   7         15.77          9.43        23.43 o                         
  -5  11   7          0.04          5.65        10.08 o                         
  -4  11   7        100.05         94.47         7.63 o                         
  -3  11   7         39.95         37.31         6.52 o                         
  -2  11   7          0.90          9.17         5.33 o                         
  -1  11   7         86.81         85.42         5.91 o                         
   0  11   7         15.96         18.40         5.06 o                         
   1  11   7         89.10         99.79        13.47 o                         
   2  11   7         15.70          6.94        17.03 o                         
  -5  12   7         29.94         21.51         9.74 o                         
  -4  12   7         17.10         16.04         7.35 o                         
  -3  12   7          9.69         12.69         6.30 o                         
  -2  12   7         58.27         55.06         5.97 o                         
  -1  12   7         13.06         22.45         5.57 o                         
   0  12   7          1.56          8.95         4.94 o                         
   1  12   7         31.75         22.71        10.88 o                         
   2  12   7          0.94         14.15        16.19 o                         
  -4  13   7          2.97         -2.49         6.58 o                         
  -3  13   7         34.99         40.29         6.69 o                         
  -2  13   7          2.20          3.49         5.36 o                         
  -1  13   7        280.30        282.84         8.39 o                         
   0  13   7        230.28        219.48         7.63 o                         
   1  13   7         11.32         16.00        11.15 o                         
   2  13   7        192.60        285.46        53.57 o                         
  -4  14   7         13.56          9.64         7.66 o                         
  -3  14   7          1.16          2.69         6.30 o                         
  -2  14   7          6.73         14.93         5.65 o                         
  -1  14   7          0.06          2.15         5.31 o                         
   0  14   7          6.96         19.27         5.68 o                         
   1  14   7         24.17         22.06        12.54 o                         
   2  14   7          3.21          9.18        16.93 o                         
  -4  15   7         25.80         21.70         7.48 o                         
  -3  15   7        179.63        169.94         9.37 o                         
  -2  15   7         18.72         18.05         6.22 o                         
  -1  15   7         56.49         67.24         5.90 o                         
   0  15   7         58.37         73.56         5.76 o                         
   1  15   7         12.01          9.70        11.21 o                         
   2  15   7        196.99        177.28        21.03 o                         
  -4  16   7         12.26          6.49         7.77 o                         
  -3  16   7          0.67          5.63         6.36 o                         
  -2  16   7         64.82         66.78         7.98 o                         
  -1  16   7         26.29         32.26         6.08 o                         
   0  16   7         10.57         14.43         6.09 o                         
   1  16   7         29.39          6.80        20.27 o                         
   2  16   7          1.27          5.20        13.63 o                         
  -4  17   7         13.87          8.47         8.18 o                         
  -3  17   7         99.30        106.64         8.19 o                         
  -2  17   7          0.52          8.76         5.72 o                         
  -1  17   7        103.01         95.34         6.60 o                         
   0  17   7        111.10        126.99         8.30 o                         
   1  17   7          4.71         -6.88        11.30 o                         
   2  17   7        150.24        164.10        15.77 o                         
  -4  18   7          1.07          2.21         8.92 o                         
  -3  18   7         29.79         33.31         7.37 o                         
  -2  18   7        265.01        235.32         9.64 o                         
  -1  18   7          0.96          2.79         7.00 o                         
   0  18   7         76.39        100.35         9.55 o                         
   1  18   7         47.88         49.49        12.68 o                         
   2  18   7         11.76         14.60        17.30 o                         
  -4  19   7          2.28          9.19         8.98 o                         
  -3  19   7          8.94         11.84         7.58 o                         
  -2  19   7        134.90        128.20         9.63 o                         
  -1  19   7        137.66        130.79         8.24 o                         
   0  19   7         33.20         41.84         7.43 o                         
   1  19   7         65.88         50.36        13.04 o                         
   2  19   7          2.58          0.09        13.01 o                         
  -4  20   7         13.25         17.49         9.55 o                         
  -3  20   7         80.27         71.61         8.68 o                         
  -2  20   7        150.29        139.63         9.24 o                         
  -1  20   7          1.97          4.07         7.69 o                         
   0  20   7        174.29        173.59        13.54 o                         
   1  20   7         27.69         27.70        12.99 o                         
   2  20   7          5.26         11.74        13.31 o                         
  -4  21   7          1.43         -5.92         8.74 o                         
  -3  21   7          9.58         19.90         8.47 o                         
  -2  21   7          1.18          7.47         8.29 o                         
  -1  21   7         12.48         17.39         7.46 o                         
   0  21   7          9.64         13.71        12.06 o                         
   1  21   7          3.62          0.85        12.41 o                         
   2  21   7         10.59         -8.16        26.06 o                         
  -4  22   7        130.20        146.99        12.99 o                         
  -3  22   7         60.33         46.92         8.49 o                         
  -2  22   7         44.49         52.99         9.25 o                         
  -1  22   7         62.69         81.25         8.60 o                         
   0  22   7        114.95        107.84        10.35 o                         
   1  22   7         44.48         51.53        13.36 o                         
  -4  23   7          0.21          9.74        10.10 o                         
  -3  23   7          5.45          2.74         8.85 o                         
  -2  23   7          6.85         -1.93         8.40 o                         
  -1  23   7        162.21        138.49         9.61 o                         
   0  23   7         21.91         31.72         9.96 o                         
   1  23   7          0.83         56.07        24.74 o                         
  -3  24   7          0.71         -9.51        10.97 o                         
  -2  24   7         25.38         36.48        10.07 o                         
  -1  24   7        182.34        191.33        17.67 o                         
   0  24   7         69.03         80.95        10.93 o                         
   1  24   7         88.52        127.33        29.73 o                         
  -3  25   7          6.44          2.72        10.05 o                         
  -2  25   7          1.28          7.72         8.87 o                         
  -1  25   7        103.39         98.96        10.01 o                         
   0  25   7          4.72         10.86        11.89 o                         
   1  25   7        234.29        199.50        34.75 o                         
  -3  26   7          3.38        -10.60         9.09 o                         
  -2  26   7         28.60         34.92         9.44 o                         
  -1  26   7         42.74         66.00         9.90 o                         
   0  26   7         99.51        133.16        16.55 o                         
   1  26   7        104.58        147.64        32.38 o                         
  -3  27   7         24.96         33.01        11.01 o                         
  -2  27   7         15.34         16.65        10.16 o                         
  -1  27   7         34.59         31.33        11.01 o                         
   0  27   7        118.57        140.42        17.39 o                         
   1  27   7         14.69         30.16        16.88 o                         
  -3  28   7          0.33         -5.68        10.27 o                         
  -2  28   7          0.85          1.38         9.11 o                         
  -1  28   7         16.16         10.59        10.12 o                         
   0  28   7         24.80          4.76        15.41 o                         
  -2  29   7          5.46         14.53        10.71 o                         
  -1  29   7         45.95         36.06        11.17 o                         
   0  29   7          0.77        -13.91        12.05 o                         
  -2  30   7          0.58         -3.91        11.56 o                         
  -1  30   7         32.46         43.37        12.56 o                         
   0  30   7        166.66        162.10        16.87 o                         
  -1  31   7        388.17        394.51        19.23 o                         
  -4   0   8         16.20         19.40        10.93 o                         
  -3   0   8        968.81        750.06        34.98 o                         
  -2   0   8         30.04         52.93         9.91 o                         
  -1   0   8         44.08         62.82        10.35 o                         
   0   0   8          7.01          9.15         9.29 o                         
   1   0   8        116.53        107.13        25.80 o                         
  -4   1   8          2.54         -6.98         7.88 o                         
  -3   1   8         64.93         83.31         7.73 o                         
  -2   1   8        176.94        157.90         8.44 o                         
  -1   1   8         28.96         46.17         7.47 o                         
   0   1   8          0.10         -1.12         6.24 o                         
   1   1   8         22.83         40.54        15.20 o                         
  -4   2   8          0.84          5.13         7.55 o                         
  -3   2   8         12.67         31.17         7.29 o                         
  -2   2   8        526.70        443.17        18.62 o                         
  -1   2   8         90.53        107.82         6.83 o                         
   0   2   8         14.86         13.33         7.67 o                         
   1   2   8        109.59        103.76        19.64 o                         
  -4   3   8          1.69          2.53         7.53 o                         
  -3   3   8        274.30        248.50         9.87 o                         
  -2   3   8         12.02         10.80         6.92 o                         
  -1   3   8         28.93         28.07         6.06 o                         
   0   3   8         14.38         15.52         7.76 o                         
   1   3   8          1.31          4.17        22.90 o                         
  -4   4   8         79.60         74.66         8.45 o                         
  -3   4   8         18.80         23.26         7.40 o                         
  -2   4   8          1.54          7.88         6.93 o                         
  -1   4   8          5.87          7.10         6.01 o                         
   0   4   8         17.76         18.48         7.66 o                         
   1   4   8         60.19         80.41        15.65 o                         
  -4   5   8         18.30         18.44         8.13 o                         
  -3   5   8         22.51         28.96         7.52 o                         
  -2   5   8         83.70         92.36         8.30 o                         
  -1   5   8         14.06         20.51         5.85 o                         
   0   5   8         49.49         52.42         7.79 o                         
   1   5   8          1.81          8.12        18.30 o                         
  -4   6   8         14.13         10.32         7.50 o                         
  -3   6   8         24.52         11.51         7.70 o                         
  -2   6   8         29.77         31.84         7.20 o                         
  -1   6   8         20.52         28.99         6.32 o                         
   0   6   8          0.32         23.42         7.74 o                         
   1   6   8         19.94         28.30        13.55 o                         
  -4   7   8          5.93         18.21         8.27 o                         
  -3   7   8         11.99          9.62         7.21 o                         
  -2   7   8         84.91         90.35         7.84 o                         
  -1   7   8         77.74         73.85         7.38 o                         
   0   7   8        431.64        409.85        12.93 o                         
   1   7   8          6.54        -20.95        20.79 o                         
  -4   8   8          5.44          1.20         7.84 o                         
  -3   8   8          0.38         -4.35         7.03 o                         
  -2   8   8         11.13         11.27         7.27 o                         
  -1   8   8         18.64         20.07         6.14 o                         
   0   8   8         12.78         35.05         8.20 o                         
   1   8   8         16.29        -13.14        12.48 o                         
  -4   9   8          5.83         -0.63         7.79 o                         
  -3   9   8         64.78         74.34         8.68 o                         
  -2   9   8         10.52          3.20         6.94 o                         
  -1   9   8         17.17         15.75         6.72 o                         
   0   9   8        122.13        151.08        11.18 o                         
   1   9   8          0.16         -1.78        12.74 o                         
  -4  10   8          5.45         -1.26         8.73 o                         
  -3  10   8          0.11          9.82         7.36 o                         
  -2  10   8         15.56          3.01         6.90 o                         
  -1  10   8         29.48         28.24         6.56 o                         
   0  10   8          2.23          8.82         8.44 o                         
   1  10   8         34.92         15.02        17.13 o                         
  -4  11   8          0.37          2.72         7.65 o                         
  -3  11   8         19.46         26.63         7.89 o                         
  -2  11   8         13.05         18.89         8.21 o                         
  -1  11   8         15.18         24.22         6.52 o                         
   0  11   8          1.07         14.07         8.20 o                         
   1  11   8          4.21         15.49        15.62 o                         
  -3  12   8          1.50          5.13         7.33 o                         
  -2  12   8         33.29         40.89         7.65 o                         
  -1  12   8         86.35         91.87         7.88 o                         
   0  12   8         51.40         43.98         8.65 o                         
   1  12   8        167.14        159.32        15.41 o                         
  -3  13   8          0.29          2.65         7.70 o                         
  -2  13   8         20.02         19.43         8.11 o                         
  -1  13   8         93.63         93.58         7.28 o                         
   0  13   8          1.47         14.21         8.28 o                         
   1  13   8          0.93         11.80        12.78 o                         
  -3  14   8          0.04         22.19        15.20 o                         
  -2  14   8         31.08         35.70         7.54 o                         
  -1  14   8         97.93        107.36         9.42 o                         
   0  14   8          6.90          9.62         8.18 o                         
   1  14   8         79.09         95.90        17.82 o                         
  -3  15   8          3.56          7.50         7.81 o                         
  -2  15   8          1.60          3.51         8.14 o                         
  -1  15   8          2.69         22.79         8.63 o                         
   0  15   8          6.82         -3.02        13.15 o                         
   1  15   8          0.13         20.05        14.26 o                         
  -3  16   8          0.52          3.43         7.45 o                         
  -2  16   8         53.79         50.71         8.87 o                         
  -1  16   8         34.05         45.13        11.02 o                         
   0  16   8         13.08          7.33         9.23 o                         
   1  16   8         23.73         42.32        17.01 o                         
  -3  17   8          6.91         -3.30         8.32 o                         
  -2  17   8         13.14          4.80         7.71 o                         
  -1  17   8         30.51         32.03         8.67 o                         
   0  17   8         13.04         12.94         9.41 o                         
  -3  18   8         21.87         28.78         8.92 o                         
  -2  18   8          0.37        -11.67         9.02 o                         
  -1  18   8          2.21          5.83         9.31 o                         
   0  18   8          0.48         -0.70        30.14 o                         
  -3  19   8          7.35         21.21        12.58 o                         
  -2  19   8          2.19          0.66         8.45 o                         
  -1  19   8         63.39         60.99        14.56 o                         
   0  19   8         52.41         47.84        12.93 o                         
  -2  20   8         36.32         39.66        10.00 o                         
  -1  20   8         28.37         27.55        10.87 o                         
   0  20   8          2.16          4.30        21.73 o                         
  -2  21   8         24.49         13.42        10.95 o                         
  -1  21   8         21.22         13.09        14.94 o                         
   0  21   8         20.54         18.47        12.60 o                         
  -2  22   8         10.50         18.06         9.59 o                         
  -1  22   8          0.00         -3.46        12.30 o                         
  -1  23   8         16.08         16.12        13.10 o                         
  -2   1   9          5.16         -9.79         8.70 o                         
  -1   1   9          4.69         -3.01         8.53 o                         
  -2   2   9          3.90         17.88         9.11 o                         
  -1   2   9          8.07         -9.67         8.84 o                         
  -2   3   9         19.68         23.73         8.05 o                         
  -1   3   9          0.43         -6.01         8.29 o                         
  -2   4   9          4.50         13.08         8.82 o                         
  -1   4   9          0.49        -13.72         9.15 o                         
  -2   5   9          1.10          3.44         8.76 o                         
  -1   5   9         23.92         25.79        10.06 o                         
  -1   6   9         17.45         16.14        10.89 o                         
                                                                                
