# Supplementary material for: Crystal structures of three 1-[4-(4-bromo­but­oxy)­phen­yl] chalcone derivatives: (E)-1-[4-(4-bromo­but­oxy)­phen­yl]-3-phenyl­prop-2-en-1-one, (E)-1-[4-(4-bromo­but­oxy)­phen­yl]-3-(4-meth­oxy­phen­yl)prop-2-en-1-one and (E)-1-[4-(4-bromo­but­oxy)­phen­yl]-3-(3,4-di­meth­oxy­phen­yl)prop-2-en-1-one
Source: Acta Crystallogr E Crystallogr Commun. 2017 Jul 21;73(Pt 8):1232–6. doi: 10.1107/S2056989017010052 (PMC5598855; doi:10.1107/S2056989017010052)
Supplement: Supplementary file 4 [file e-73-01232-IIIsup7.hkl]

data_III                                                                        
_shelx_title ' in P21/c'                                                        
_shelx_refln_list_code          4                                               
_shelx_F_calc_maximum      244.29                                               
_exptl_crystal_F_000       864.00                                               
_reflns_d_resolution_high  0.8409                                               
                                                                                
loop_                                                                           
 _space_group_symop_operation_xyz                                               
 'x, y, z'                                                                      
 '-x, y+1/2, -z+1/2'                                                            
 '-x, -y, -z'                                                                   
 'x, -y-1/2, z-1/2'                                                             
                                                                                
_cell_length_a     9.4765                                                       
_cell_length_b    26.0984                                                       
_cell_length_c     7.8666                                                       
_cell_angle_alpha  90.000                                                       
_cell_angle_beta   91.427                                                       
_cell_angle_gamma  90.000                                                       
                                                                                
_shelx_F_squared_multiplier     1.000                                           
                                                                                
loop_                                                                           
 _refln_index_h                                                                 
 _refln_index_k                                                                 
 _refln_index_l                                                                 
 _refln_F_squared_calc                                                          
 _refln_F_squared_meas                                                          
 _refln_F_squared_sigma                                                         
 _refln_observed_status                                                         
   1   0   0       3010.49       1709.56        67.72 o                         
   2   0   0       6767.28       6846.40        62.68 o                         
   3   0   0        115.92         88.82         4.29 o                         
   4   0   0       2461.76       2462.36        26.83 o                         
   5   0   0        310.75        345.54        13.51 o                         
   6   0   0        295.18        333.56        15.74 o                         
   7   0   0        225.19        187.43        15.95 o                         
   8   0   0        471.64        435.24        18.36 o                         
   9   0   0         67.82         37.57        16.70 o                         
  10   0   0        117.84        160.38        28.61 o                         
  11   0   0        169.99        211.59        33.54 o                         
   1   1   0        660.23        509.23        20.37 o                         
   2   1   0       8917.73       8813.61        55.66 o                         
   3   1   0        512.85        510.33         5.46 o                         
   4   1   0         34.34         25.88         2.58 o                         
   5   1   0       3693.60       3973.63        29.87 o                         
   6   1   0       1143.72       1109.38        15.81 o                         
   7   1   0        139.65        116.38         8.26 o                         
   8   1   0         10.43          8.11         8.24 o                         
   9   1   0         10.35          6.96        11.03 o                         
  10   1   0          2.86          1.40        17.73 o                         
  11   1   0         14.87         35.89        20.36 o                         
   1   2   0        671.30        635.92         5.71 o                         
   2   2   0      17866.25      17964.27       105.56 o                         
   3   2   0      11960.53      12102.73        74.33 o                         
   4   2   0        316.32        266.33         6.46 o                         
   5   2   0        306.71        347.39         9.49 o                         
   6   2   0          3.61         11.33         5.65 o                         
   7   2   0        424.79        435.42        12.18 o                         
   8   2   0        221.05        222.10        10.62 o                         
   9   2   0        365.16        355.00        16.15 o                         
  10   2   0        365.87        408.23        24.41 o                         
  11   2   0         17.76          5.46        20.60 o                         
   1   3   0        607.41        632.60         5.28 o                         
   2   3   0       5901.42       6031.55        39.32 o                         
   3   3   0       6203.12       6023.05        37.19 o                         
   4   3   0       1929.51       1826.79        13.95 o                         
   5   3   0       1290.40       1277.82        11.84 o                         
   6   3   0       2910.45       2978.32        28.51 o                         
   7   3   0        412.32        382.41        11.37 o                         
   8   3   0        696.18        678.11        18.48 o                         
   9   3   0        150.10        173.01        13.34 o                         
  10   3   0          0.89         27.05        17.76 o                         
  11   3   0          0.87        -26.21        21.62 o                         
   0   4   0        840.24        804.74         8.80 o                         
   1   4   0       1935.19       1924.06        13.65 o                         
   2   4   0       9911.85       9860.92        66.15 o                         
   3   4   0       2261.53       2184.33        16.21 o                         
   4   4   0          5.89          5.30         2.48 o                         
   5   4   0        142.50        125.67         4.00 o                         
   6   4   0        114.50        111.23         6.40 o                         
   7   4   0         95.59        107.97         8.87 o                         
   8   4   0         22.17         16.32         8.72 o                         
   9   4   0         89.49         91.81        12.81 o                         
  10   4   0        143.23        148.36        21.80 o                         
  11   4   0          9.11        -13.62        23.18 o                         
   1   5   0       2609.97       2540.69        17.82 o                         
   2   5   0       5026.08       5091.68        34.55 o                         
   3   5   0        749.31        713.65         7.29 o                         
   4   5   0       3907.56       3719.37        26.29 o                         
   5   5   0       3522.24       3365.61        26.71 o                         
   6   5   0       4167.90       4125.94        36.08 o                         
   7   5   0       1289.53       1357.35        19.43 o                         
   8   5   0        905.15        984.84        38.85 o                         
   9   5   0         17.74         29.86        12.59 o                         
  10   5   0        158.24        162.51        22.83 o                         
  11   5   0          9.27         -4.96        22.57 o                         
   0   6   0       2392.07       2415.06        22.88 o                         
   1   6   0        318.39        277.10         5.53 o                         
   2   6   0        123.46        126.93         3.11 o                         
   3   6   0        578.60        628.41         7.22 o                         
   4   6   0        105.77         99.73         3.76 o                         
   5   6   0        818.61        863.62        10.50 o                         
   6   6   0        204.49        190.44         8.46 o                         
   7   6   0        280.72        282.11        12.60 o                         
   8   6   0         10.28         12.96         9.07 o                         
   9   6   0         29.47         31.53        12.43 o                         
  10   6   0         26.76          9.73        20.99 o                         
  11   6   0         29.60         13.60        21.87 o                         
   1   7   0       2629.98       2595.46        18.12 o                         
   2   7   0       9049.77       9151.96        62.08 o                         
   3   7   0       7551.31       7625.04        51.65 o                         
   4   7   0       5362.80       5215.33        34.80 o                         
   5   7   0       1042.15       1036.87        11.44 o                         
   6   7   0       1318.20       1238.00        22.11 o                         
   7   7   0       2582.69       2609.05        27.64 o                         
   8   7   0        147.11        180.42        12.16 o                         
   9   7   0         14.16         18.72        12.31 o                         
  10   7   0        170.16        142.45        22.30 o                         
   0   8   0       4108.96       3771.65        34.93 o                         
   1   8   0        187.72        151.89         3.12 o                         
   2   8   0       5986.33       6011.62        42.14 o                         
   3   8   0        802.61        754.94         8.11 o                         
   4   8   0       2541.51       2563.61        19.17 o                         
   5   8   0          3.23          6.64         3.85 o                         
   6   8   0          0.52          6.41         4.80 o                         
   7   8   0         19.27         30.03         5.48 o                         
   8   8   0       1028.63       1095.21        20.22 o                         
   9   8   0          9.68         -1.86        12.61 o                         
  10   8   0        100.48         76.50        22.60 o                         
   1   9   0        550.69        579.41         6.28 o                         
   2   9   0       1935.41       1907.87        15.47 o                         
   3   9   0         44.79         77.13         4.13 o                         
   4   9   0       1215.39       1281.88        11.56 o                         
   5   9   0       3018.00       3076.03        25.52 o                         
   6   9   0       1653.32       1633.04        18.17 o                         
   7   9   0         78.06         63.21         6.32 o                         
   8   9   0          2.65          9.93         8.04 o                         
   9   9   0        384.79        394.83        20.20 o                         
  10   9   0         11.19         38.54        19.31 o                         
   0  10   0      13721.04      13302.34       115.16 o                         
   1  10   0       8481.41       8413.08        52.64 o                         
   2  10   0       6243.60       6084.07        41.86 o                         
   3  10   0        790.27       1034.48        11.45 o                         
   4  10   0       4307.69       4402.15        36.90 o                         
   5  10   0       1193.69       1218.53        13.44 o                         
   6  10   0         55.40         68.33         5.62 o                         
   7  10   0        969.07        927.76        17.13 o                         
   8  10   0        217.85        210.47        12.38 o                         
   9  10   0         25.20         18.53        13.70 o                         
  10  10   0        330.00        371.34        34.00 o                         
   1  11   0        917.25       1091.35        10.37 o                         
   2  11   0       1725.47       1966.95        16.46 o                         
   3  11   0          1.70          1.67         3.74 o                         
   4  11   0       1069.52       1160.48        14.85 o                         
   5  11   0        180.64        193.01         7.45 o                         
   6  11   0         64.17         71.43         6.24 o                         
   7  11   0         22.15         23.46         6.99 o                         
   8  11   0        211.47        198.08        13.49 o                         
   9  11   0          0.52         -3.64        14.64 o                         
  10  11   0         23.56         61.79        25.74 o                         
   0  12   0       9118.43       9091.70        80.91 o                         
   1  12   0       3927.87       3742.95        26.18 o                         
   2  12   0       5968.53       5879.97        42.60 o                         
   3  12   0       2527.40       2642.55        22.75 o                         
   4  12   0         20.21         37.84         5.66 o                         
   5  12   0        228.56        251.23         8.29 o                         
   6  12   0          3.31          3.30         5.32 o                         
   7  12   0          3.31         -6.68         6.77 o                         
   8  12   0        296.13        308.54        15.33 o                         
   9  12   0        292.31        289.91        23.01 o                         
  10  12   0        144.01        161.46        28.48 o                         
   1  13   0         43.67         49.69         4.19 o                         
   2  13   0         18.55          9.59         3.98 o                         
   3  13   0        182.88        181.61         6.70 o                         
   4  13   0        703.94        710.42        12.75 o                         
   5  13   0       1715.20       1748.55        21.14 o                         
   6  13   0        495.61        465.49        12.99 o                         
   7  13   0         11.51          7.35         7.94 o                         
   8  13   0        173.52        185.02        13.52 o                         
   9  13   0          4.23         15.00        17.01 o                         
  10  13   0         35.75         52.50        25.37 o                         
   0  14   0       1802.69       1753.75        20.74 o                         
   1  14   0       2874.79       2820.95        21.71 o                         
   2  14   0        909.00        907.21        12.25 o                         
   3  14   0       2404.57       2510.70        25.94 o                         
   4  14   0        146.37        143.32         7.70 o                         
   5  14   0        261.51        268.02        10.06 o                         
   6  14   0         23.89         18.19         7.89 o                         
   7  14   0        734.74        707.88        20.31 o                         
   8  14   0         49.30         76.14        15.75 o                         
   9  14   0        183.26        184.56        21.90 o                         
  10  14   0          1.66         -5.40        26.23 o                         
   1  15   0       1259.87       1300.57        14.73 o                         
   2  15   0       2177.54       2114.53        23.08 o                         
   3  15   0        615.81        577.59        12.27 o                         
   4  15   0       1163.08       1158.29        18.72 o                         
   5  15   0        820.50        883.98        21.99 o                         
   6  15   0       1378.65       1438.56        23.14 o                         
   7  15   0         71.15         81.50        12.02 o                         
   8  15   0        449.71        502.65        29.44 o                         
   9  15   0        144.84        143.47        21.40 o                         
   0  16   0        276.81        304.16        14.19 o                         
   1  16   0        474.78        520.38        10.35 o                         
   2  16   0         52.32         66.05         6.71 o                         
   3  16   0        112.35        123.30         7.89 o                         
   4  16   0          5.26         -1.70         7.17 o                         
   5  16   0         32.97         26.82         9.22 o                         
   6  16   0          0.96          3.09         9.55 o                         
   7  16   0          1.56          8.45        11.56 o                         
   8  16   0         34.57         20.30        17.87 o                         
   9  16   0        185.83        182.28        21.64 o                         
   1  17   0        550.93        531.98        10.15 o                         
   2  17   0       1116.25       1142.59        17.12 o                         
   3  17   0       1145.40       1135.30        18.02 o                         
   4  17   0       1670.38       1674.32        24.52 o                         
   5  17   0       1300.47       1301.18        24.42 o                         
   6  17   0        679.49        689.47        19.41 o                         
   7  17   0        841.13        831.82        22.68 o                         
   8  17   0        210.42        211.57        22.86 o                         
   9  17   0          6.52         26.38        20.00 o                         
   0  18   0        419.64        365.87        14.40 o                         
   1  18   0          2.85         10.14         5.86 o                         
   2  18   0        440.13        381.71        11.43 o                         
   3  18   0         23.14         28.27         7.07 o                         
   4  18   0        534.42        567.15        14.90 o                         
   5  18   0         90.61         90.09        12.28 o                         
   6  18   0          0.42          9.06        11.33 o                         
   7  18   0          0.77         14.94        12.67 o                         
   8  18   0        101.18         90.04        20.25 o                         
   9  18   0          5.80         -3.71        20.28 o                         
   1  19   0        351.32        359.29        10.55 o                         
   2  19   0        219.34        230.95        11.28 o                         
   3  19   0         33.02         44.26         8.70 o                         
   4  19   0        936.69        939.33        26.17 o                         
   5  19   0        894.98        919.14        29.27 o                         
   6  19   0        521.28        549.53        20.16 o                         
   7  19   0       1071.13       1096.99        30.89 o                         
   8  19   0         30.45         16.49        20.20 o                         
   0  20   0        864.63        824.89        20.34 o                         
   1  20   0       1331.20       1262.12        18.22 o                         
   2  20   0       2208.99       2182.18        31.17 o                         
   3  20   0         39.18         27.69         9.79 o                         
   4  20   0        136.00        109.09        11.49 o                         
   5  20   0         53.24         58.16        14.80 o                         
   6  20   0          8.70          7.39        12.44 o                         
   7  20   0          7.15          6.98        14.93 o                         
   8  20   0         67.56         69.57        21.25 o                         
   1  21   0        123.43        122.85         9.52 o                         
   2  21   0        436.34        441.13        15.36 o                         
   3  21   0        138.22        163.94        12.46 o                         
   4  21   0        434.68        440.09        18.01 o                         
   5  21   0        157.85        164.70        15.74 o                         
   6  21   0         20.80          9.79        14.46 o                         
   7  21   0         20.03         -6.13        13.91 o                         
   8  21   0         11.71         26.99        19.94 o                         
   0  22   0        397.47        362.57        22.31 o                         
   1  22   0       3678.04       3760.59        41.02 o                         
   2  22   0        274.55        293.46        16.92 o                         
   3  22   0         72.10         65.26        12.34 o                         
   4  22   0        415.96        392.39        17.91 o                         
   5  22   0         31.88         30.31        14.51 o                         
   6  22   0          1.05        -22.05        16.48 o                         
   7  22   0         44.91         27.22        16.33 o                         
   1  23   0        520.04        493.71        15.21 o                         
   2  23   0          0.05         -6.02        11.29 o                         
   3  23   0        366.86        356.96        17.24 o                         
   4  23   0        202.09        183.52        18.27 o                         
   5  23   0          0.12        -10.57        17.82 o                         
   6  23   0         78.28         18.47        18.58 o                         
   7  23   0         10.48        -19.03        17.27 o                         
   0  24   0       1552.12       1534.31        74.34 o                         
   1  24   0       1493.98       1558.53        25.90 o                         
   2  24   0         72.48         98.99        13.37 o                         
   3  24   0        124.12        146.39        14.25 o                         
   4  24   0        300.65        301.71        19.45 o                         
   5  24   0         10.41         27.44        14.97 o                         
   6  24   0         55.43         40.33        18.77 o                         
   7  24   0         19.02         12.30        17.88 o                         
   1  25   0         19.49         36.72         9.65 o                         
   2  25   0         53.69         54.26        13.07 o                         
   3  25   0         64.87         70.25        14.87 o                         
   4  25   0        354.15        287.42        19.92 o                         
   5  25   0        117.52        126.35        18.23 o                         
   6  25   0        143.91        139.82        22.42 o                         
   0  26   0         16.91         -2.42        13.59 o                         
   1  26   0         40.71         59.36        13.44 o                         
   2  26   0         78.87         77.79        13.76 o                         
   3  26   0        649.67        642.13        21.32 o                         
   4  26   0        192.61        177.95        17.55 o                         
   5  26   0          6.24        -27.05        18.04 o                         
   6  26   0          0.08        -50.15        33.43 o                         
   1  27   0        129.43        114.72        14.40 o                         
   2  27   0        501.71        505.47        20.26 o                         
   3  27   0        642.29        602.29        25.07 o                         
   4  27   0         99.66        115.72        15.65 o                         
   5  27   0         24.14        -19.93        27.24 o                         
   0  28   0         12.16          5.01        23.85 o                         
   1  28   0        116.39        154.05        16.17 o                         
   2  28   0         15.13          8.66        14.18 o                         
   3  28   0          2.10        -20.67        14.17 o                         
   4  28   0        144.45        114.78        15.88 o                         
   1  29   0         24.41         32.84        18.71 o                         
   2  29   0        110.69        127.22        16.66 o                         
   3  29   0        153.08        168.91        17.96 o                         
   4  29   0         21.91          1.39        22.52 o                         
   0  30   0        127.07        104.00        24.42 o                         
   1  30   0         27.49         21.77        17.10 o                         
   2  30   0         17.63          2.04        16.68 o                         
 -11   1   1          0.80          0.68        21.59 o                         
 -10   1   1        162.54        197.49        16.52 o                         
  -9   1   1        319.65        368.87        17.05 o                         
  -8   1   1        343.01        373.53        15.65 o                         
  -7   1   1       2352.87       2360.80        28.68 o                         
  -6   1   1       1726.90       1651.66        20.78 o                         
  -5   1   1       3921.60       3790.36        28.71 o                         
  -4   1   1       4850.60       4710.04        31.25 o                         
  -3   1   1       2772.59       2643.90        18.37 o                         
  -2   1   1      36453.01      36444.06       211.49 o                         
  -1   1   1         59.33         47.16         1.73 o                         
   0   1   1       1638.13       1625.49        18.95 o                         
   1   1   1        188.82        177.61         8.38 o                         
   2   1   1      15916.18      15732.09       123.70 o                         
   3   1   1       3941.60       3870.65        30.08 o                         
   4   1   1       3195.15       3111.69        23.22 o                         
   5   1   1       5260.69       5347.87        38.50 o                         
   6   1   1        779.47        761.93        10.10 o                         
   7   1   1       1406.30       1379.78        16.06 o                         
   8   1   1        576.17        589.29        18.13 o                         
   9   1   1         33.30         29.93        10.93 o                         
  10   1   1         61.01         44.54        18.43 o                         
  11   1   1         12.41         25.34        18.55 o                         
 -11   2   1        208.09        165.69        23.83 o                         
 -10   2   1         34.60         34.63        14.05 o                         
  -9   2   1         17.52         20.76        11.81 o                         
  -8   2   1        405.10        357.64        17.95 o                         
  -7   2   1        333.35        310.51        11.14 o                         
  -6   2   1          9.87         11.33         6.15 o                         
  -5   2   1          6.12          6.50         3.08 o                         
  -4   2   1       3215.12       3128.64        21.22 o                         
  -3   2   1      26177.94      26074.29       156.11 o                         
  -2   2   1       6712.19       7105.02        42.53 o                         
  -1   2   1        109.61        108.33         2.61 o                         
   0   2   1        636.11        564.13         7.59 o                         
   1   2   1      19218.37      18923.47       211.65 o                         
   2   2   1        184.89        182.74         4.53 o                         
   3   2   1       4997.52       5120.59        38.99 o                         
   4   2   1        766.58        823.32         9.02 o                         
   5   2   1        204.90        259.04         6.77 o                         
   6   2   1        248.63        269.44         6.56 o                         
   7   2   1        164.05        179.64         6.66 o                         
   8   2   1        434.13        425.43        11.71 o                         
   9   2   1        182.45        191.39        15.36 o                         
  10   2   1          5.40         -5.21        17.77 o                         
  11   2   1         76.77         82.97        21.43 o                         
 -11   3   1         11.47        -31.59        23.80 o                         
 -10   3   1         19.46         19.09        13.56 o                         
  -9   3   1        102.91        106.59        13.95 o                         
  -8   3   1        132.45        140.94        11.96 o                         
  -7   3   1       1143.47       1206.41        19.51 o                         
  -6   3   1       1042.44       1011.44        13.94 o                         
  -5   3   1      10279.88      10343.71        68.33 o                         
  -4   3   1       1592.97       1437.68        11.49 o                         
  -3   3   1       1862.77       1924.20        13.28 o                         
  -2   3   1        100.06         98.23         2.86 o                         
  -1   3   1       2966.51       3087.52        20.23 o                         
   0   3   1       3361.15       3496.20        26.17 o                         
   1   3   1         39.58         40.92         2.51 o                         
   2   3   1       2774.66       2674.33        24.40 o                         
   3   3   1       5313.35       5376.86        40.70 o                         
   4   3   1        661.93        583.46         7.27 o                         
   5   3   1       4799.17       4838.82        34.01 o                         
   6   3   1        502.75        488.84        13.24 o                         
   7   3   1        795.35        819.37        18.79 o                         
   8   3   1        252.96        246.38        10.19 o                         
   9   3   1         28.93         17.12        12.17 o                         
  10   3   1         15.53         35.42        17.70 o                         
  11   3   1          3.23        -22.71        21.00 o                         
 -11   4   1        199.72        177.42        31.60 o                         
 -10   4   1         44.01         56.92        16.78 o                         
  -9   4   1        399.61        395.89        16.96 o                         
  -8   4   1        619.12        568.34        19.19 o                         
  -7   4   1         69.07         71.02         6.02 o                         
  -6   4   1         25.73         36.47         5.17 o                         
  -5   4   1         10.66         27.16         4.08 o                         
  -4   4   1        130.26        132.71         3.73 o                         
  -3   4   1      12255.70      12262.47        75.76 o                         
  -2   4   1       8202.84       7863.12        52.31 o                         
  -1   4   1       9538.25       9409.37        63.69 o                         
   0   4   1      10273.58      10015.20        71.28 o                         
   1   4   1       9227.23       8947.87        73.83 o                         
   2   4   1       2069.76       1976.85        18.42 o                         
   3   4   1       1044.87       1008.16        10.62 o                         
   4   4   1       1342.76       1381.64        12.94 o                         
   5   4   1        391.22        383.01         8.56 o                         
   6   4   1         85.98         83.20         4.59 o                         
   7   4   1        340.72        347.87         7.64 o                         
   8   4   1        255.80        270.47         9.90 o                         
   9   4   1        577.10        600.93        32.79 o                         
  10   4   1         31.70         50.53        20.87 o                         
  11   4   1        188.44        206.83        27.02 o                         
 -11   5   1         34.66          2.83        23.39 o                         
 -10   5   1          9.56          6.49        16.64 o                         
  -9   5   1          0.09          2.86        12.78 o                         
  -8   5   1         22.67         32.76        11.81 o                         
  -7   5   1         80.10         91.65         9.26 o                         
  -6   5   1         20.77         18.73         5.31 o                         
  -5   5   1        226.85        225.11         6.05 o                         
  -4   5   1       3509.72       3395.10        24.52 o                         
  -3   5   1          3.05          5.61         2.21 o                         
  -2   5   1        956.46        979.39         9.13 o                         
  -1   5   1       1056.82       1038.51         9.25 o                         
   0   5   1        638.10        646.35         6.49 o                         
   1   5   1        222.98        234.19         3.79 o                         
   2   5   1          0.99          0.48         2.75 o                         
   3   5   1        612.46        646.76         8.57 o                         
   4   5   1         20.23         16.54         3.28 o                         
   5   5   1          6.50          1.85         3.65 o                         
   6   5   1        566.80        543.29        15.04 o                         
   7   5   1        281.63        272.50        10.26 o                         
   8   5   1          3.02         -1.55         7.16 o                         
   9   5   1          1.97         -7.18        14.07 o                         
  10   5   1         83.55         81.98        21.79 o                         
  11   5   1         11.44         15.66        23.53 o                         
 -11   6   1        152.57        169.08        27.03 o                         
 -10   6   1        300.49        292.92        22.16 o                         
  -9   6   1        894.74        871.39        44.39 o                         
  -8   6   1          8.33          1.00         6.59 o                         
  -7   6   1        242.30        208.46         9.22 o                         
  -6   6   1          9.63         20.97         5.71 o                         
  -5   6   1        992.05       1044.01        12.66 o                         
  -4   6   1         56.33         52.92         3.34 o                         
  -3   6   1       3582.94       3440.45        24.06 o                         
  -2   6   1       2179.67       2038.22        15.32 o                         
  -1   6   1      18608.54      18347.18       128.53 o                         
   0   6   1      15799.42      15620.69       104.78 o                         
   1   6   1      25908.65      25531.94       173.55 o                         
   2   6   1       4177.80       4051.62        31.59 o                         
   3   6   1       1217.38       1252.81        12.36 o                         
   4   6   1        296.61        285.13         7.40 o                         
   5   6   1        109.62        110.58         5.17 o                         
   6   6   1         41.20         53.88         5.12 o                         
   7   6   1       1240.33       1263.97        15.34 o                         
   8   6   1         18.36         11.62         6.76 o                         
   9   6   1        292.33        290.92        31.83 o                         
  10   6   1         63.22         62.34        20.51 o                         
 -10   7   1         12.98         11.86        16.88 o                         
  -9   7   1        355.03        322.73        19.15 o                         
  -8   7   1         11.86         13.37         8.17 o                         
  -7   7   1          8.41          2.32         7.09 o                         
  -6   7   1       1165.88       1260.57        15.80 o                         
  -5   7   1       2184.95       2233.93        20.90 o                         
  -4   7   1       1233.43       1181.10        10.79 o                         
  -3   7   1         12.64         21.37         2.97 o                         
  -2   7   1          2.59          3.16         2.35 o                         
  -1   7   1        203.16        181.21         3.97 o                         
   0   7   1        101.42        105.58         3.22 o                         
   1   7   1       1205.81       1196.32        10.77 o                         
   2   7   1         54.76         70.98         3.15 o                         
   3   7   1        457.74        456.59         6.74 o                         
   4   7   1        596.26        531.87        10.09 o                         
   5   7   1        227.77        212.87         8.08 o                         
   6   7   1        651.53        637.28        18.22 o                         
   7   7   1        452.44        475.81        16.87 o                         
   8   7   1          2.90          2.14         6.25 o                         
   9   7   1        176.31        207.43        19.77 o                         
  10   7   1        113.16         80.90        22.34 o                         
 -10   8   1        131.16        124.22        18.01 o                         
  -9   8   1        125.76        121.52        13.61 o                         
  -8   8   1         47.84         44.43         9.02 o                         
  -7   8   1        162.89        156.15         9.75 o                         
  -6   8   1       1264.35       1238.69        15.67 o                         
  -5   8   1        883.15        903.25        12.34 o                         
  -4   8   1        950.25        946.16        10.06 o                         
  -3   8   1       1835.26       1801.11        15.06 o                         
  -2   8   1       1904.91       1824.21        15.40 o                         
  -1   8   1       9548.68       9447.80        64.09 o                         
   0   8   1       8097.49       7901.91        53.04 o                         
   1   8   1       6883.78       6847.02        48.82 o                         
   2   8   1       3953.23       3977.12        30.92 o                         
   3   8   1       1122.89       1089.41        11.30 o                         
   4   8   1         30.55         26.72         3.91 o                         
   5   8   1        699.53        698.20        10.14 o                         
   6   8   1        365.85        351.11         9.42 o                         
   7   8   1         52.27         62.90         6.39 o                         
   8   8   1         67.79         57.18         6.83 o                         
   9   8   1        493.23        460.24        22.18 o                         
  10   8   1         50.69         39.04        21.48 o                         
 -10   9   1          2.57        -24.28        16.19 o                         
  -9   9   1         90.63        117.06        13.45 o                         
  -8   9   1        774.36        805.69        30.38 o                         
  -7   9   1       1026.57       1060.49        14.90 o                         
  -6   9   1       1965.73       1943.23        20.90 o                         
  -5   9   1       1769.46       1670.22        19.15 o                         
  -4   9   1       2050.87       2023.58        16.86 o                         
  -3   9   1       2496.96       2497.95        20.33 o                         
  -2   9   1         32.32         23.74         3.17 o                         
  -1   9   1         57.48         55.63         3.27 o                         
   0   9   1        255.15        267.11         6.74 o                         
   1   9   1       1080.31       1064.31        10.10 o                         
   2   9   1         73.74        121.20         3.89 o                         
   3   9   1       5672.95       5950.60        42.97 o                         
   4   9   1       3120.03       3306.69        27.50 o                         
   5   9   1       1278.16       1238.35        14.21 o                         
   6   9   1       1468.91       1495.04        17.54 o                         
   7   9   1        277.28        316.82         9.95 o                         
   8   9   1        243.14        234.57        11.82 o                         
   9   9   1        107.10         99.22        15.55 o                         
  10   9   1         22.30         27.39        18.70 o                         
 -10  10   1         81.55         67.49        20.88 o                         
  -9  10   1          6.94         21.26        12.92 o                         
  -8  10   1         43.37         49.07        10.77 o                         
  -7  10   1        458.79        468.76        10.68 o                         
  -6  10   1         26.01         32.60         5.74 o                         
  -5  10   1        349.59        377.76         9.37 o                         
  -4  10   1       1967.81       2092.66        19.67 o                         
  -3  10   1        186.01        212.13         5.19 o                         
  -2  10   1        333.11        305.84         6.32 o                         
  -1  10   1        940.71       1034.75        10.03 o                         
   0  10   1         75.30         56.83         3.37 o                         
   1  10   1        121.65        118.90         4.06 o                         
   2  10   1      10248.96      11195.20        73.61 o                         
   3  10   1         57.66         43.92         3.49 o                         
   4  10   1        180.97        224.39         8.87 o                         
   5  10   1         11.27          2.51         4.72 o                         
   6  10   1          9.83          8.27         5.49 o                         
   7  10   1         58.57         60.21         6.78 o                         
   8  10   1        307.04        314.50        15.19 o                         
   9  10   1          0.67         -0.97        13.67 o                         
  10  10   1         10.88         28.09        23.23 o                         
 -10  11   1         58.03         60.20        19.18 o                         
  -9  11   1        421.35        416.99        22.60 o                         
  -8  11   1        140.26        154.13        13.72 o                         
  -7  11   1        506.98        566.17        17.92 o                         
  -6  11   1       2623.47       2587.63        27.21 o                         
  -5  11   1       5060.00       4939.94        44.41 o                         
  -4  11   1       1895.80       1709.98        17.23 o                         
  -3  11   1        872.12        785.21        10.06 o                         
  -2  11   1       4002.28       4259.87        30.85 o                         
  -1  11   1       1202.23       1362.38        12.22 o                         
   0  11   1         70.56         95.33         3.99 o                         
   1  11   1       2542.26       2506.56        20.21 o                         
   2  11   1       8031.65       8100.76        54.51 o                         
   3  11   1       2913.15       2788.99        22.72 o                         
   4  11   1         35.90         46.13         4.34 o                         
   5  11   1       1007.59       1034.86        14.25 o                         
   6  11   1       3223.66       3313.19        31.45 o                         
   7  11   1       2028.36       2095.69        23.92 o                         
   8  11   1         74.61         75.10        11.82 o                         
   9  11   1         27.58         24.07        14.20 o                         
  10  11   1         43.08         33.04        22.36 o                         
 -10  12   1          8.58         19.43        20.18 o                         
  -9  12   1          2.13          5.71        15.41 o                         
  -8  12   1        143.92        117.18        15.23 o                         
  -7  12   1        147.14        156.20        10.95 o                         
  -6  12   1        529.49        514.29        15.90 o                         
  -5  12   1       1052.21       1085.36        19.24 o                         
  -4  12   1        380.58        372.89         9.70 o                         
  -3  12   1        458.46        433.30         8.33 o                         
  -2  12   1       1182.30       1331.23        12.88 o                         
  -1  12   1        322.93        292.73         5.90 o                         
   0  12   1        337.28        421.13         7.33 o                         
   1  12   1       6873.74       7463.87        52.49 o                         
   2  12   1        103.46         94.86         3.88 o                         
   3  12   1          2.13          9.59         4.16 o                         
   4  12   1         90.36        110.50         4.96 o                         
   5  12   1        290.04        277.06         8.19 o                         
   6  12   1         36.24         31.74         6.17 o                         
   7  12   1        620.87        628.39        15.92 o                         
   8  12   1          4.92         -9.93        10.52 o                         
   9  12   1          0.97         38.64        17.16 o                         
  10  12   1         20.48         27.47        31.71 o                         
 -10  13   1          6.73         18.62        18.72 o                         
  -9  13   1         26.88         27.88        19.76 o                         
  -8  13   1        133.81        160.72        14.89 o                         
  -7  13   1       2374.61       2384.25        33.59 o                         
  -6  13   1        629.74        609.29        13.41 o                         
  -5  13   1       1185.89       1137.79        16.73 o                         
  -4  13   1       3027.55       2975.76        28.24 o                         
  -3  13   1       2371.17       2315.63        20.01 o                         
  -2  13   1        650.89        650.38         9.12 o                         
  -1  13   1         14.72         26.90         3.55 o                         
   0  13   1          2.44          4.85         3.26 o                         
   1  13   1        228.72        213.82         6.22 o                         
   2  13   1        869.47        874.03        11.32 o                         
   3  13   1        541.67        473.03        15.54 o                         
   4  13   1       3003.88       3064.09        31.45 o                         
   5  13   1       3264.92       3313.44        32.38 o                         
   6  13   1         61.80         64.97        10.31 o                         
   7  13   1        819.41        838.15        27.45 o                         
   8  13   1        222.52        244.49        16.95 o                         
   9  13   1         40.98         36.54        17.25 o                         
  10  13   1          5.66         -6.57        25.68 o                         
 -10  14   1         20.31         18.27        20.82 o                         
  -9  14   1         11.08         -0.87        19.18 o                         
  -8  14   1         81.90         76.84        14.03 o                         
  -7  14   1        306.72        331.76        16.01 o                         
  -6  14   1        262.50        270.14        12.56 o                         
  -5  14   1        197.58        203.56        11.02 o                         
  -4  14   1         25.92         30.23         7.47 o                         
  -3  14   1        521.68        477.57        11.31 o                         
  -2  14   1       1291.01       1263.84        14.25 o                         
  -1  14   1       4419.16       4292.01        34.35 o                         
   0  14   1        339.43        260.47         7.98 o                         
   1  14   1       2323.86       2180.52        19.56 o                         
   2  14   1       3226.24       3299.11        30.04 o                         
   3  14   1       1999.71       2080.11        22.46 o                         
   4  14   1          2.66          9.48         5.77 o                         
   5  14   1        780.15        779.97        16.92 o                         
   6  14   1        427.79        434.27        10.55 o                         
   7  14   1         65.36         68.35         9.46 o                         
   8  14   1        127.45        135.28        15.81 o                         
   9  14   1        143.21        159.63        25.03 o                         
  -9  15   1          0.76         -1.76        20.05 o                         
  -8  15   1        249.43        240.20        16.08 o                         
  -7  15   1        241.28        234.59        15.58 o                         
  -6  15   1         26.82         25.24         9.39 o                         
  -5  15   1        581.08        571.27        24.01 o                         
  -4  15   1        769.68        801.86        16.48 o                         
  -3  15   1        276.67        302.29        10.36 o                         
  -2  15   1          5.12          3.14         4.71 o                         
  -1  15   1        262.32        303.25         9.85 o                         
   0  15   1        349.69        385.00         8.23 o                         
   1  15   1         21.50         29.94         4.71 o                         
   2  15   1        622.58        602.76        12.75 o                         
   3  15   1        448.47        388.41        10.12 o                         
   4  15   1        994.22       1001.87        16.95 o                         
   5  15   1       1041.45       1117.77        18.78 o                         
   6  15   1        190.03        185.65        10.94 o                         
   7  15   1          5.16        -16.85        11.24 o                         
   8  15   1         22.61         16.21        14.86 o                         
   9  15   1         13.67         14.31        23.07 o                         
  -9  16   1         65.55         55.12        20.56 o                         
  -8  16   1         74.27         79.74        14.66 o                         
  -7  16   1         36.62         32.79        12.36 o                         
  -6  16   1        287.85        279.28        14.41 o                         
  -5  16   1         63.09         79.48        11.16 o                         
  -4  16   1        848.02        849.31        20.32 o                         
  -3  16   1       1506.72       1477.75        23.72 o                         
  -2  16   1       1932.53       1895.89        20.47 o                         
  -1  16   1       5533.16       5326.91        47.92 o                         
   0  16   1       5262.89       5195.94        44.51 o                         
   1  16   1       2610.98       2525.03        24.34 o                         
   2  16   1        486.27        446.89         9.62 o                         
   3  16   1        315.02        320.34         9.60 o                         
   4  16   1        244.81        246.69         9.95 o                         
   5  16   1        200.80        211.69        10.26 o                         
   6  16   1          6.16         -2.12        10.93 o                         
   7  16   1         34.40         35.73        14.48 o                         
   8  16   1        139.18        157.58        17.24 o                         
   9  16   1        127.37        128.90        27.70 o                         
  -9  17   1         40.51         28.84        22.28 o                         
  -8  17   1         18.60         18.70        13.13 o                         
  -7  17   1         56.20         53.30        12.58 o                         
  -6  17   1          1.42          1.93        10.97 o                         
  -5  17   1          7.24          4.85        11.19 o                         
  -4  17   1         93.56         80.03        10.31 o                         
  -3  17   1         24.68         13.12         8.41 o                         
  -2  17   1         62.39         65.02         6.16 o                         
  -1  17   1        221.38        225.53         8.46 o                         
   0  17   1        164.69        210.60         7.25 o                         
   1  17   1         51.97         62.02         5.62 o                         
   2  17   1        225.90        213.49         7.63 o                         
   3  17   1         74.53         71.35         7.00 o                         
   4  17   1         11.29          9.97         7.23 o                         
   5  17   1        369.77        364.76        12.31 o                         
   6  17   1          9.28          9.68        11.23 o                         
   7  17   1         44.64         54.22        16.39 o                         
   8  17   1         68.38         67.73        16.85 o                         
   9  17   1         18.31         23.70        25.23 o                         
  -9  18   1        266.23        244.61        25.20 o                         
  -8  18   1         66.42         87.48        17.41 o                         
  -7  18   1         85.02         65.47        13.39 o                         
  -6  18   1         18.54         30.37        11.27 o                         
  -5  18   1        502.09        496.95        19.69 o                         
  -4  18   1        342.26        324.86        14.55 o                         
  -3  18   1        466.52        440.82        15.08 o                         
  -2  18   1        958.10        956.32        16.73 o                         
  -1  18   1       2005.65       1985.68        25.03 o                         
   0  18   1       2774.48       2858.46        28.22 o                         
   1  18   1       2897.95       2887.21        30.78 o                         
   2  18   1       1286.05       1316.83        18.43 o                         
   3  18   1        872.53        873.24        17.43 o                         
   4  18   1        180.54        193.09        12.89 o                         
   5  18   1         63.72         65.22         8.75 o                         
   6  18   1         86.06        103.04        12.84 o                         
   7  18   1        212.12        230.12        20.01 o                         
   8  18   1         22.30         47.32        16.80 o                         
   9  18   1         58.71         44.49        25.32 o                         
  -8  19   1         11.91        -13.52        15.32 o                         
  -7  19   1         40.21         16.67        13.19 o                         
  -6  19   1        455.82        440.52        20.87 o                         
  -5  19   1        225.94        211.27        16.87 o                         
  -4  19   1        944.73        892.23        28.67 o                         
  -3  19   1        302.28        268.14        13.30 o                         
  -2  19   1         19.74         26.18         6.34 o                         
  -1  19   1         18.45         33.77         6.83 o                         
   0  19   1         51.89         87.05         7.21 o                         
   1  19   1         84.04         90.84         7.45 o                         
   2  19   1        124.02        117.46         8.37 o                         
   3  19   1        264.62        279.60        11.75 o                         
   4  19   1        203.55        232.40        11.00 o                         
   5  19   1         27.36          3.27        11.19 o                         
   6  19   1        439.33        431.29        17.92 o                         
   7  19   1        259.11        257.90        20.91 o                         
   8  19   1         12.77         20.73        19.06 o                         
  -8  20   1        100.77         98.01        17.53 o                         
  -7  20   1         32.40         21.62        13.98 o                         
  -6  20   1         86.05         76.20        13.57 o                         
  -5  20   1          1.05         -5.64        13.54 o                         
  -4  20   1        244.02        254.09        16.17 o                         
  -3  20   1        969.52        955.77        23.59 o                         
  -2  20   1       2359.90       2440.37        30.29 o                         
  -1  20   1        268.54        239.08        11.47 o                         
   0  20   1       2479.66       2613.38        29.03 o                         
   1  20   1        110.40        128.26        10.09 o                         
   2  20   1        278.55        299.63        11.12 o                         
   3  20   1        159.27        195.48        11.11 o                         
   4  20   1        273.47        298.80        13.26 o                         
   5  20   1        344.56        305.36        15.80 o                         
   6  20   1         62.71         42.43        14.55 o                         
   7  20   1         50.34         57.28        17.61 o                         
   8  20   1        120.40        107.81        22.29 o                         
  -8  21   1        101.24        101.63        18.84 o                         
  -7  21   1        149.38        159.30        17.30 o                         
  -6  21   1        250.08        294.13        17.37 o                         
  -5  21   1        830.58        790.56        26.34 o                         
  -4  21   1        771.33        708.58        22.29 o                         
  -3  21   1        100.59        108.16        11.30 o                         
  -2  21   1        387.28        428.06        14.24 o                         
  -1  21   1       4471.96       4458.56        44.31 o                         
   0  21   1       1862.01       1927.84        24.22 o                         
   1  21   1       4322.08       4341.08        45.75 o                         
   2  21   1        975.90        906.92        19.77 o                         
   3  21   1        787.24        756.94        26.43 o                         
   4  21   1        352.59        360.70        16.21 o                         
   5  21   1        241.07        244.92        15.60 o                         
   6  21   1        208.43        236.68        21.79 o                         
   7  21   1        183.83        210.71        21.07 o                         
   8  21   1         82.31         44.69        22.03 o                         
  -7  22   1          1.74         -8.17        14.46 o                         
  -6  22   1         45.54         41.61        14.22 o                         
  -5  22   1          0.53         14.48        14.86 o                         
  -4  22   1         33.65         16.10        12.73 o                         
  -3  22   1        158.57        141.74        12.34 o                         
  -2  22   1        214.05        231.71        12.29 o                         
  -1  22   1          1.51         41.98         8.00 o                         
   0  22   1         56.83         77.91         8.22 o                         
   1  22   1          0.52         28.58         7.85 o                         
   2  22   1        986.45       1022.28        20.74 o                         
   3  22   1         70.48         58.07        11.21 o                         
   4  22   1        276.26        226.41        14.49 o                         
   5  22   1        126.46        126.50        16.77 o                         
   6  22   1          0.57        -21.79        22.76 o                         
   7  22   1         13.98         -7.82        18.03 o                         
  -7  23   1        200.91        180.59        22.52 o                         
  -6  23   1        449.91        447.37        21.25 o                         
  -5  23   1        192.12        209.16        19.27 o                         
  -4  23   1        177.70        196.32        19.91 o                         
  -3  23   1       2793.94       2846.86        48.31 o                         
  -2  23   1        747.14        752.90        31.28 o                         
  -1  23   1         69.86         79.59         9.12 o                         
   0  23   1        992.85        930.86        17.22 o                         
   1  23   1        109.97         88.51        10.45 o                         
   2  23   1        163.28        138.47        12.43 o                         
   3  23   1        703.61        674.42        18.78 o                         
   4  23   1        822.00        840.99        30.48 o                         
   5  23   1        308.31        351.28        17.64 o                         
   6  23   1        253.74        294.61        25.35 o                         
   7  23   1        100.64         96.15        25.41 o                         
  -7  24   1          2.68         -7.48        29.15 o                         
  -6  24   1          1.90          7.54        15.86 o                         
  -5  24   1        206.77        171.39        19.15 o                         
  -4  24   1        158.38        171.73        16.26 o                         
  -3  24   1          1.89         33.35        14.43 o                         
  -2  24   1        238.79        235.01        14.28 o                         
  -1  24   1         64.03         51.26         9.86 o                         
   0  24   1         55.98         66.86        10.29 o                         
   1  24   1         69.01         56.92        11.38 o                         
   2  24   1        805.87        721.04        19.99 o                         
   3  24   1         50.00         48.16        11.58 o                         
   4  24   1          5.96          6.35        12.46 o                         
   5  24   1          0.92         -9.81        27.04 o                         
   6  24   1          6.42        -21.07        22.07 o                         
   7  24   1          5.23        -38.14        25.42 o                         
  -6  25   1        712.46        714.84        30.70 o                         
  -5  25   1        228.04        225.27        20.54 o                         
  -4  25   1         41.13         42.01        15.82 o                         
  -3  25   1        112.94        100.01        17.32 o                         
  -2  25   1         89.14         89.95        13.16 o                         
  -1  25   1          4.44         -5.62         9.43 o                         
   0  25   1          0.00          1.06        10.04 o                         
   1  25   1         52.13         47.58        12.96 o                         
   2  25   1        141.81        153.07        13.55 o                         
   3  25   1        212.62        231.74        15.73 o                         
   4  25   1        385.27        394.02        19.67 o                         
   5  25   1         87.06         76.41        21.72 o                         
   6  25   1        275.35        264.03        28.96 o                         
  -6  26   1         25.76        -13.75        21.34 o                         
  -5  26   1          3.04          7.18        17.40 o                         
  -4  26   1        236.58        217.79        19.90 o                         
  -3  26   1        338.52        330.32        19.90 o                         
  -2  26   1         81.82         73.21        14.48 o                         
  -1  26   1        325.99        326.00        16.28 o                         
   0  26   1        541.10        533.97        19.23 o                         
   1  26   1        874.06        852.97        22.15 o                         
   2  26   1        102.42        127.43        13.27 o                         
   3  26   1          2.51         -6.40        11.39 o                         
   4  26   1         53.05         42.27        17.59 o                         
   5  26   1         25.30         -9.02        30.04 o                         
   6  26   1          8.74        -26.36        31.84 o                         
  -5  27   1        225.14        239.92        22.62 o                         
  -4  27   1          1.25        -20.67        15.72 o                         
  -3  27   1          2.51        -11.05        16.14 o                         
  -2  27   1          2.06         13.46        13.72 o                         
  -1  27   1          4.40         -0.22        12.87 o                         
   0  27   1          3.17          0.27        12.96 o                         
   1  27   1          6.47          7.46        12.13 o                         
   2  27   1         42.82         27.32        12.83 o                         
   3  27   1         38.02         44.46        16.87 o                         
   4  27   1          0.87        -25.41        22.27 o                         
   5  27   1          1.16        -61.11        40.74 o                         
  -4  28   1         21.94         21.76        20.54 o                         
  -3  28   1         48.95         28.11        15.88 o                         
  -2  28   1        406.88        380.37        21.44 o                         
  -1  28   1        431.04        445.38        19.23 o                         
   0  28   1        784.03        795.42        27.15 o                         
   1  28   1        407.56        449.93        19.00 o                         
   2  28   1        255.93        296.17        17.39 o                         
   3  28   1         22.27         45.28        17.20 o                         
   4  28   1          8.98        -21.83        18.19 o                         
  -3  29   1         12.16         -0.42        16.27 o                         
  -2  29   1          1.37        -21.64        14.43 o                         
  -1  29   1          1.66        -11.49        16.29 o                         
   0  29   1          3.28          0.59        16.48 o                         
   1  29   1         10.13          6.29        16.33 o                         
   2  29   1          2.71        -15.82        16.23 o                         
   3  29   1         28.77         40.28        29.07 o                         
  -2  30   1        162.21        157.90        19.44 o                         
  -1  30   1         63.63         64.98        22.38 o                         
   0  30   1        222.20        270.55        21.28 o                         
   1  30   1        190.19        208.93        22.92 o                         
   2  30   1        202.80        256.45        22.23 o                         
 -11   0   2        536.87        555.58        55.70 o                         
 -10   0   2        406.20        397.27        28.59 o                         
  -9   0   2        194.67        206.25        23.02 o                         
  -8   0   2         59.45         62.78        14.81 o                         
  -7   0   2          7.16         15.91        12.90 o                         
  -6   0   2         69.53         58.21         5.88 o                         
  -5   0   2       1396.70       1441.42        21.29 o                         
  -4   0   2       1995.69       1927.14        20.56 o                         
  -3   0   2      19338.60      19679.85       168.28 o                         
  -2   0   2      21599.06      21804.70       195.51 o                         
  -1   0   2      41574.80      41232.78       390.72 o                         
   0   0   2      59678.28      55937.14       633.30 o                         
   1   0   2      35167.21      33930.68       498.27 o                         
   2   0   2       8629.82       8495.95       153.28 o                         
   3   0   2       2969.99       2917.10        53.79 o                         
   4   0   2        274.00        340.92         8.54 o                         
   5   0   2        154.12        169.33        13.71 o                         
   6   0   2         40.08         64.22        11.94 o                         
   7   0   2          4.81         12.94        10.94 o                         
   8   0   2        873.98        941.39        29.13 o                         
   9   0   2        246.76        298.42        28.64 o                         
  10   0   2        124.33        148.14        31.83 o                         
 -11   1   2          0.10          2.47        21.58 o                         
 -10   1   2         22.03         23.77        15.49 o                         
  -9   1   2          8.86         27.00        12.61 o                         
  -8   1   2         37.68         32.05        11.08 o                         
  -7   1   2        179.95        201.80        12.41 o                         
  -6   1   2         40.13         29.65         4.34 o                         
  -5   1   2       1500.98       1538.95        15.78 o                         
  -4   1   2        554.99        504.92         6.92 o                         
  -3   1   2       1346.58       1292.45        10.72 o                         
  -2   1   2       6038.19       6164.16        39.93 o                         
  -1   1   2          1.64          7.99         3.01 o                         
   0   1   2       9830.90      10016.38        77.78 o                         
   1   1   2       3954.18       3858.67        41.32 o                         
   2   1   2       6223.43       6466.30        82.40 o                         
   3   1   2        443.25        446.47        10.07 o                         
   4   1   2       1455.47       1667.22        15.37 o                         
   5   1   2         32.57         48.49         4.01 o                         
   6   1   2        370.89        407.84        12.27 o                         
   7   1   2        219.10        219.26         8.57 o                         
   8   1   2         50.15         38.54         7.87 o                         
   9   1   2          1.32          2.45        14.88 o                         
  10   1   2         29.70         36.44        16.74 o                         
 -11   2   2         86.18         62.13        25.53 o                         
 -10   2   2         97.59         74.37        16.35 o                         
  -9   2   2        448.16        428.06        18.65 o                         
  -8   2   2        188.06        166.94        15.13 o                         
  -7   2   2        327.72        283.87        13.21 o                         
  -6   2   2         45.73         59.03         7.88 o                         
  -5   2   2       1028.07       1105.75        14.28 o                         
  -4   2   2         27.69         23.57         3.34 o                         
  -3   2   2        605.54        591.60         9.78 o                         
  -2   2   2      15869.05      15496.86        94.19 o                         
  -1   2   2      15605.98      15382.39        94.08 o                         
   0   2   2      13882.64      13608.17        93.72 o                         
   1   2   2       1843.41       1810.69        18.13 o                         
   2   2   2       1420.24       1355.20        21.09 o                         
   3   2   2       3360.79       3527.84        36.99 o                         
   4   2   2        155.91        190.39         4.63 o                         
   5   2   2          4.56         -2.10         2.67 o                         
   6   2   2          0.58         -1.17         3.97 o                         
   7   2   2         96.25        105.56         6.50 o                         
   8   2   2        176.39        180.83         9.59 o                         
   9   2   2         11.85         12.66        15.11 o                         
  10   2   2        215.67        201.08        20.68 o                         
 -11   3   2          2.63        -15.35        23.41 o                         
 -10   3   2          5.77         14.46        16.11 o                         
  -9   3   2         91.60         84.15        13.79 o                         
  -8   3   2        732.89        784.95        24.54 o                         
  -7   3   2        347.23        349.84        12.12 o                         
  -6   3   2       3051.32       2970.11        27.63 o                         
  -5   3   2       7000.17       6870.19        54.13 o                         
  -4   3   2        321.03        274.65         5.61 o                         
  -3   3   2        203.82        189.85         4.58 o                         
  -2   3   2          9.67         15.88         2.78 o                         
  -1   3   2        510.96        575.89         5.44 o                         
   0   3   2         20.52         23.17         1.91 o                         
   1   3   2        525.26        583.97         8.04 o                         
   2   3   2       1339.70       1346.78        20.63 o                         
   3   3   2        410.36        396.26         9.10 o                         
   4   3   2       3067.45       2880.62        38.88 o                         
   5   3   2       2774.37       2696.96        24.95 o                         
   6   3   2       2049.68       2119.02        19.57 o                         
   7   3   2        219.74        226.24         7.97 o                         
   8   3   2         42.25         49.96         7.07 o                         
   9   3   2        172.58        129.94        17.55 o                         
  10   3   2         27.57         36.21        17.35 o                         
 -10   4   2         57.89         55.86        17.22 o                         
  -9   4   2        126.96        104.63        15.37 o                         
  -8   4   2        116.47        112.67        13.07 o                         
  -7   4   2        439.89        405.96        12.75 o                         
  -6   4   2         41.68         31.29         4.78 o                         
  -5   4   2       2258.65       2307.79        21.61 o                         
  -4   4   2        788.44        823.70         9.61 o                         
  -3   4   2        332.09        306.69         5.19 o                         
  -2   4   2        977.65        883.09         8.22 o                         
  -1   4   2        190.81        184.43         3.80 o                         
   0   4   2         51.44         43.69         2.81 o                         
   1   4   2       2388.73       2338.64        22.82 o                         
   2   4   2       1704.29       1646.89        21.00 o                         
   3   4   2       1759.11       1705.15        21.44 o                         
   4   4   2        662.69        635.44        13.74 o                         
   5   4   2        353.70        323.91         7.39 o                         
   6   4   2        201.76        209.29         6.20 o                         
   7   4   2        363.23        400.85        10.17 o                         
   8   4   2        182.22        187.92        12.64 o                         
   9   4   2         29.59         26.06        17.13 o                         
  10   4   2          3.79         12.36        20.88 o                         
 -10   5   2        186.99        240.63        19.49 o                         
  -9   5   2        268.01        310.98        19.04 o                         
  -8   5   2       1401.39       1509.19        32.81 o                         
  -7   5   2        587.56        577.01        14.04 o                         
  -6   5   2        696.28        727.87        12.97 o                         
  -5   5   2       5981.96       5905.56        47.06 o                         
  -4   5   2       7093.34       6751.27        43.19 o                         
  -3   5   2       4590.64       4359.78        28.78 o                         
  -2   5   2       1399.57       1341.90        11.39 o                         
  -1   5   2        768.73        846.89         7.86 o                         
   0   5   2       3802.26       3862.73        29.92 o                         
   1   5   2       2492.25       2398.55        24.55 o                         
   2   5   2       6559.54       6472.50        64.46 o                         
   3   5   2        683.07        588.96        11.15 o                         
   4   5   2       2341.75       2368.08        22.17 o                         
   5   5   2       1017.37       1025.08        12.00 o                         
   6   5   2        843.33        852.15        12.43 o                         
   7   5   2        470.81        442.60        16.00 o                         
   8   5   2        685.40        666.19        17.12 o                         
   9   5   2        183.03        173.72        20.95 o                         
  10   5   2         61.02         52.75        21.76 o                         
 -10   6   2          6.06        -10.08        16.68 o                         
  -9   6   2         14.56         10.12        14.33 o                         
  -8   6   2        467.02        418.85        13.94 o                         
  -7   6   2         38.27         38.14         7.89 o                         
  -6   6   2        975.52        893.85        13.93 o                         
  -5   6   2         18.59         27.38         4.44 o                         
  -4   6   2        322.51        346.19         6.36 o                         
  -3   6   2          1.10          3.35         2.84 o                         
  -2   6   2        115.41        137.82         3.75 o                         
  -1   6   2         42.45         51.01         2.70 o                         
   0   6   2          7.47          4.66         2.25 o                         
   1   6   2       1335.05       1416.16        15.91 o                         
   2   6   2        931.43        949.30        10.83 o                         
   3   6   2        245.20        238.81         7.09 o                         
   4   6   2          1.57          0.44         2.65 o                         
   5   6   2         80.36         71.52         5.13 o                         
   6   6   2        345.75        346.51         8.70 o                         
   7   6   2         18.10         27.16         5.65 o                         
   8   6   2        232.18        235.75        11.71 o                         
   9   6   2        121.23         74.87        19.70 o                         
  10   6   2         98.07         68.77        20.07 o                         
 -10   7   2        242.65        281.98        19.37 o                         
  -9   7   2        206.93        258.18        17.23 o                         
  -8   7   2        219.37        271.84        15.41 o                         
  -7   7   2       2107.10       2162.77        28.26 o                         
  -6   7   2       1365.08       1275.55        17.69 o                         
  -5   7   2       1675.40       1688.52        17.48 o                         
  -4   7   2       1694.06       1651.59        14.63 o                         
  -3   7   2       3485.63       3527.36        26.06 o                         
  -2   7   2       4165.28       4321.90        29.94 o                         
  -1   7   2        810.14        853.57         8.84 o                         
   0   7   2         76.89         62.64         2.68 o                         
   1   7   2         67.02        117.51         4.99 o                         
   2   7   2       2252.46       2137.59        22.04 o                         
   3   7   2       4560.04       4494.25        37.64 o                         
   4   7   2       6211.05       6096.02        66.95 o                         
   5   7   2       1629.85       1630.45        17.44 o                         
   6   7   2        170.17        201.16         8.02 o                         
   7   7   2       1344.46       1354.56        19.43 o                         
   8   7   2         91.88         89.05        10.06 o                         
   9   7   2          1.11         -0.19        18.76 o                         
  10   7   2         55.59         51.86        21.97 o                         
 -10   8   2        166.11        175.87        17.45 o                         
  -9   8   2         68.48         44.61        13.86 o                         
  -8   8   2        410.80        422.41        17.92 o                         
  -7   8   2        794.09        767.55        25.97 o                         
  -6   8   2        136.75        147.62         7.79 o                         
  -5   8   2        284.51        309.71        10.77 o                         
  -4   8   2       2830.19       2935.65        24.09 o                         
  -3   8   2        590.01        556.37         8.63 o                         
  -2   8   2       4682.31       4611.37        33.08 o                         
  -1   8   2        158.14        139.32         4.55 o                         
   0   8   2       2008.39       1947.99        16.28 o                         
   1   8   2       1250.69       1226.61        13.89 o                         
   2   8   2       2204.93       2269.71        27.53 o                         
   3   8   2        646.99        623.76        10.30 o                         
   4   8   2        441.21        458.86        10.49 o                         
   5   8   2          0.52         -4.48         4.09 o                         
   6   8   2        416.14        432.70        13.38 o                         
   7   8   2        552.01        518.75        12.73 o                         
   8   8   2        754.04        817.11        24.76 o                         
   9   8   2        140.27        130.41        20.93 o                         
  10   8   2         16.76         22.23        20.59 o                         
 -10   9   2          1.76         14.26        18.90 o                         
  -9   9   2        106.73        148.72        17.26 o                         
  -8   9   2        182.42        198.89        14.62 o                         
  -7   9   2        247.37        273.71        11.71 o                         
  -6   9   2       1250.44       1242.24        17.01 o                         
  -5   9   2       2149.12       2115.02        21.68 o                         
  -4   9   2       1545.65       1593.14        16.18 o                         
  -3   9   2         37.04         31.43         3.85 o                         
  -2   9   2         10.95         10.24         3.33 o                         
  -1   9   2        222.84        246.20         5.86 o                         
   0   9   2       1669.27       1869.93        17.48 o                         
   1   9   2        681.01        763.24         9.78 o                         
   2   9   2       3562.73       3640.55        34.42 o                         
   3   9   2       1822.11       1768.19        20.21 o                         
   4   9   2        553.45        515.96        10.81 o                         
   5   9   2        164.24        155.01         6.24 o                         
   6   9   2        933.40        943.59        13.36 o                         
   7   9   2       1102.10       1130.19        18.04 o                         
   8   9   2        100.22         98.80        12.14 o                         
   9   9   2         23.35         29.43        17.53 o                         
  10   9   2         12.16         -2.41        22.58 o                         
 -10  10   2        578.37        566.74        29.69 o                         
  -9  10   2        284.11        284.41        18.63 o                         
  -8  10   2        123.51        121.44        12.64 o                         
  -7  10   2         93.45         82.91         8.91 o                         
  -6  10   2        302.10        266.09         9.60 o                         
  -5  10   2        155.21        162.06         7.29 o                         
  -4  10   2       4650.13       4568.42        37.88 o                         
  -3  10   2        974.78        899.29         9.90 o                         
  -2  10   2       4206.18       3942.47        30.51 o                         
  -1  10   2       5076.59       4953.11        37.54 o                         
   0  10   2       7726.87       7748.21        61.71 o                         
   1  10   2       4692.71       4667.40        35.88 o                         
   2  10   2       7648.81       7853.26        68.52 o                         
   3  10   2        143.75        185.51         6.77 o                         
   4  10   2         30.70         23.35         3.45 o                         
   5  10   2        346.62        317.54         8.38 o                         
   6  10   2         65.78         66.31         6.02 o                         
   7  10   2         14.13         15.64         6.98 o                         
   8  10   2        514.29        498.51        26.70 o                         
   9  10   2         63.28         89.41        18.72 o                         
  10  10   2        214.73        224.38        27.77 o                         
 -10  11   2         10.85          6.30        20.08 o                         
  -9  11   2         55.35         74.51        17.13 o                         
  -8  11   2         12.03          9.33        11.72 o                         
  -7  11   2         52.54         46.11         8.80 o                         
  -6  11   2         40.38         38.94         6.49 o                         
  -5  11   2        238.51        252.32         8.51 o                         
  -4  11   2          0.47          9.27         5.16 o                         
  -3  11   2       1164.81       1254.33        12.51 o                         
  -2  11   2         64.92         54.73         4.01 o                         
  -1  11   2         45.82         38.46         4.32 o                         
   0  11   2       2804.40       3172.43        27.49 o                         
   1  11   2       3232.07       3566.13        28.67 o                         
   2  11   2        306.44        377.03         8.43 o                         
   3  11   2        555.56        603.23        11.13 o                         
   4  11   2        133.82        157.92         9.51 o                         
   5  11   2        165.23        156.00         8.41 o                         
   6  11   2          0.38         -0.89         6.14 o                         
   7  11   2        133.60        128.26         9.12 o                         
   8  11   2        152.35        140.20        13.36 o                         
   9  11   2          0.55          6.13        16.76 o                         
  10  11   2          0.01        -16.90        24.76 o                         
 -10  12   2        119.34        134.40        22.89 o                         
  -9  12   2        422.10        397.96        22.89 o                         
  -8  12   2        423.34        427.95        24.95 o                         
  -7  12   2          4.58         -1.11         9.68 o                         
  -6  12   2         26.73         14.84         6.90 o                         
  -5  12   2        138.54        148.73         7.89 o                         
  -4  12   2        452.63        410.05         9.82 o                         
  -3  12   2       3019.48       3035.83        24.83 o                         
  -2  12   2       6807.31       6697.26        47.50 o                         
  -1  12   2       5062.74       4992.97        37.20 o                         
   0  12   2       4407.58       4183.75        35.04 o                         
   1  12   2        327.53        221.77         5.41 o                         
   2  12   2        410.62        342.41         7.12 o                         
   3  12   2       3183.71       3324.68        36.79 o                         
   4  12   2        282.53        320.86         9.36 o                         
   5  12   2        528.16        557.68        19.19 o                         
   6  12   2        346.81        347.08        10.65 o                         
   7  12   2        201.49        215.60        11.71 o                         
   8  12   2         18.48         32.25        11.66 o                         
   9  12   2         49.83         52.62        22.92 o                         
  10  12   2        149.65        106.46        26.07 o                         
 -10  13   2         58.24         69.26        22.36 o                         
  -9  13   2         35.20         59.62        15.17 o                         
  -8  13   2        234.80        248.55        15.73 o                         
  -7  13   2        129.93        128.09        13.62 o                         
  -6  13   2         91.78        101.10         8.43 o                         
  -5  13   2        464.19        448.68        13.55 o                         
  -4  13   2         48.42         50.06         6.34 o                         
  -3  13   2        261.47        273.76         9.75 o                         
  -2  13   2         13.73         14.90         4.34 o                         
  -1  13   2       2337.28       2448.59        21.56 o                         
   0  13   2        142.63        157.74         6.06 o                         
   1  13   2          1.72          3.88         3.64 o                         
   2  13   2       1300.92       1344.98        16.56 o                         
   3  13   2       1686.56       1742.80        21.25 o                         
   4  13   2        277.20        279.89         8.67 o                         
   5  13   2        312.38        323.85        10.24 o                         
   6  13   2        348.81        370.86        13.70 o                         
   7  13   2         10.25          9.54        10.85 o                         
   8  13   2         41.82         57.67        15.10 o                         
   9  13   2          1.37        -29.72        21.50 o                         
  -9  14   2        262.18        240.67        18.47 o                         
  -8  14   2          5.40          8.30        12.26 o                         
  -7  14   2         31.13         22.70        12.32 o                         
  -6  14   2        128.46        129.53         8.65 o                         
  -5  14   2        175.56        181.64         8.65 o                         
  -4  14   2        322.85        276.69         9.26 o                         
  -3  14   2       1193.72       1151.84        20.04 o                         
  -2  14   2         19.95         34.91         4.86 o                         
  -1  14   2       1437.92       1473.72        17.47 o                         
   0  14   2       2632.32       2609.68        26.97 o                         
   1  14   2       4152.26       4104.72        36.65 o                         
   2  14   2       1923.14       1934.49        21.83 o                         
   3  14   2       1118.59       1088.08        15.80 o                         
   4  14   2         41.85         51.64         5.91 o                         
   5  14   2         83.69         98.64         7.51 o                         
   6  14   2         15.28          5.75         6.49 o                         
   7  14   2        259.97        273.13        23.73 o                         
   8  14   2          3.92          1.21        15.09 o                         
   9  14   2        153.43        124.13        25.60 o                         
  -9  15   2         52.89         83.12        17.31 o                         
  -8  15   2        257.06        278.55        17.49 o                         
  -7  15   2        229.64        242.19        16.48 o                         
  -6  15   2       1669.03       1752.51        23.88 o                         
  -5  15   2       1113.74       1124.81        19.27 o                         
  -4  15   2       1428.76       1424.73        21.00 o                         
  -3  15   2       1379.40       1335.63        21.97 o                         
  -2  15   2         18.39         28.31         4.91 o                         
  -1  15   2         32.17         31.32         4.76 o                         
   0  15   2         26.01         19.43         4.85 o                         
   1  15   2         26.64         20.48         5.42 o                         
   2  15   2       1746.90       1712.09        19.49 o                         
   3  15   2        609.59        592.60        11.59 o                         
   4  15   2        619.99        601.97        11.05 o                         
   5  15   2        212.63        245.24        11.94 o                         
   6  15   2       1078.80       1122.38        23.14 o                         
   7  15   2        283.79        343.66        18.89 o                         
   8  15   2        143.41        158.30        18.12 o                         
   9  15   2          1.08         -9.93        23.19 o                         
  -9  16   2         20.67         26.32        17.99 o                         
  -8  16   2         22.85         17.96        14.65 o                         
  -7  16   2        152.52        155.61        14.71 o                         
  -6  16   2         11.87          7.21        10.13 o                         
  -5  16   2        119.83        125.75         8.97 o                         
  -4  16   2         19.78         14.52         6.38 o                         
  -3  16   2        170.53        173.22         8.78 o                         
  -2  16   2         18.02         18.84         5.38 o                         
  -1  16   2         35.67         23.40         5.15 o                         
   0  16   2        155.54        146.46         7.23 o                         
   1  16   2        256.54        263.01         7.73 o                         
   2  16   2        104.62        112.56         6.77 o                         
   3  16   2          6.47          9.31         5.62 o                         
   4  16   2        200.49        186.35         6.75 o                         
   5  16   2         20.65          9.38         4.49 o                         
   6  16   2         11.32         -4.32         7.68 o                         
   7  16   2         83.18         66.57        15.00 o                         
   8  16   2         39.12         19.11        15.84 o                         
   9  16   2        103.47        110.79        27.78 o                         
  -9  17   2         62.84         87.10        20.21 o                         
  -8  17   2        151.60        161.20        16.43 o                         
  -7  17   2        986.19       1023.45        36.73 o                         
  -6  17   2        611.69        625.43        19.74 o                         
  -5  17   2        311.31        314.57        11.16 o                         
  -4  17   2       1647.15       1647.84        21.36 o                         
  -3  17   2       2494.67       2454.54        30.08 o                         
  -2  17   2        760.06        806.70        15.38 o                         
  -1  17   2         34.62         37.34         5.58 o                         
   0  17   2        116.02        103.61         6.80 o                         
   1  17   2        391.24        388.57         9.77 o                         
   2  17   2        985.03        945.94        14.49 o                         
   3  17   2       1216.89       1215.19        21.26 o                         
   4  17   2        682.25        717.66        16.79 o                         
   5  17   2        583.93        625.51        20.90 o                         
   6  17   2        221.80        216.86        19.80 o                         
   7  17   2        338.91        305.41        24.83 o                         
   8  17   2        256.34        265.43        25.29 o                         
   9  17   2         42.90         38.54        26.95 o                         
  -8  18   2          0.62         -8.90        14.98 o                         
  -7  18   2          0.25          6.82        12.89 o                         
  -6  18   2         73.15         53.90        12.84 o                         
  -5  18   2         18.64         23.93        10.38 o                         
  -4  18   2       2135.78       2070.77        25.53 o                         
  -3  18   2        160.98        146.81         7.95 o                         
  -2  18   2         26.55         12.44         6.51 o                         
  -1  18   2         70.86         94.34         7.38 o                         
   0  18   2        195.37        176.45         8.03 o                         
   1  18   2          1.84          2.35         5.79 o                         
   2  18   2        387.05        355.34         9.63 o                         
   3  18   2        137.43        136.00         6.90 o                         
   4  18   2         16.50         21.39         8.28 o                         
   5  18   2         12.96         12.42        12.51 o                         
   6  18   2        125.77         63.40        17.66 o                         
   7  18   2         11.98          9.49        14.51 o                         
   8  18   2          1.89        -17.72        18.76 o                         
  -8  19   2         13.51          2.98        15.91 o                         
  -7  19   2        420.52        445.58        19.12 o                         
  -6  19   2        449.03        460.85        23.66 o                         
  -5  19   2        995.79       1009.81        21.91 o                         
  -4  19   2       2441.83       2459.70        34.93 o                         
  -3  19   2         20.25         16.81         7.22 o                         
  -2  19   2          5.07          1.38         6.60 o                         
  -1  19   2          3.05          6.79         6.30 o                         
   0  19   2          0.18         -1.73         5.99 o                         
   1  19   2         55.84         51.16         6.86 o                         
   2  19   2        130.11        130.25         7.20 o                         
   3  19   2        247.67        267.75        11.48 o                         
   4  19   2        839.33        849.11        19.36 o                         
   5  19   2        672.27        667.20        23.57 o                         
   6  19   2         28.27         26.67        17.34 o                         
   7  19   2        180.12        171.26        19.09 o                         
   8  19   2        158.66        196.23        24.38 o                         
  -8  20   2         30.41         -0.22        18.57 o                         
  -7  20   2         10.58         -9.32        13.75 o                         
  -6  20   2         50.16         59.69        13.53 o                         
  -5  20   2         20.04          6.93        11.11 o                         
  -4  20   2        608.75        607.67        18.16 o                         
  -3  20   2         13.13          5.40         6.29 o                         
  -2  20   2        266.17        240.07        10.81 o                         
  -1  20   2       1067.08       1019.83        21.37 o                         
   0  20   2       1535.99       1534.76        22.23 o                         
   1  20   2       1003.86        988.17        20.36 o                         
   2  20   2        698.83        739.50        13.89 o                         
   3  20   2         15.46         30.52         4.43 o                         
   4  20   2        147.00        148.66        11.40 o                         
   5  20   2         23.35         13.22        13.61 o                         
   6  20   2        107.69         88.30        19.38 o                         
   7  20   2          0.44        -25.35        17.49 o                         
   8  20   2        134.02         95.37        24.30 o                         
  -7  21   2         39.07         32.02        15.38 o                         
  -6  21   2        160.36        146.17        15.66 o                         
  -5  21   2        140.04        114.16        12.83 o                         
  -4  21   2        179.10        183.95        13.01 o                         
  -3  21   2        361.88        300.71        10.25 o                         
  -2  21   2        490.85        502.04        14.73 o                         
  -1  21   2        195.20        190.30         9.47 o                         
   0  21   2         17.37         26.64         7.66 o                         
   1  21   2          3.33          8.17         7.15 o                         
   2  21   2        164.86        152.13         8.16 o                         
   3  21   2         17.72         26.51         7.91 o                         
   4  21   2        106.29        102.82        10.95 o                         
   5  21   2        267.05        272.62        23.97 o                         
   6  21   2        165.31        156.21        22.44 o                         
   7  21   2          4.26        -19.24        18.22 o                         
  -7  22   2         22.79          3.27        24.14 o                         
  -6  22   2          2.65          0.29        15.00 o                         
  -5  22   2         24.86         16.80        11.64 o                         
  -4  22   2         83.82         89.77        11.66 o                         
  -3  22   2        818.15        783.58        21.28 o                         
  -2  22   2        576.19        526.17        16.40 o                         
  -1  22   2       3270.76       3258.58        37.43 o                         
   0  22   2        169.71        186.14        10.16 o                         
   1  22   2       2065.30       2056.06        27.57 o                         
   2  22   2        624.28        618.08        15.98 o                         
   3  22   2         33.42         21.26         9.24 o                         
   4  22   2         12.72          7.01         9.94 o                         
   5  22   2          0.07        -15.85        19.37 o                         
   6  22   2          9.44        -23.64        20.46 o                         
   7  22   2          0.59        -24.83        21.75 o                         
  -7  23   2          5.03        -23.91        17.15 o                         
  -6  23   2         53.96         44.37        15.43 o                         
  -5  23   2          0.49         -5.91        15.60 o                         
  -4  23   2        195.66        191.68        15.34 o                         
  -3  23   2         76.64         82.24        12.07 o                         
  -2  23   2        734.44        738.15        19.59 o                         
  -1  23   2         27.85         42.07         9.25 o                         
   0  23   2         73.28         71.24        11.24 o                         
   1  23   2        144.53        137.65        11.46 o                         
   2  23   2         16.74         22.08        10.04 o                         
   3  23   2         57.25         50.30         9.62 o                         
   4  23   2        292.26        287.80        21.85 o                         
   5  23   2          0.87        -27.69        18.46 o                         
   6  23   2          0.83        -27.03        21.85 o                         
   7  23   2         41.98         48.25        22.72 o                         
  -6  24   2          1.09        -25.17        16.78 o                         
  -5  24   2          2.63        -20.78        15.27 o                         
  -4  24   2        212.82        215.09        16.23 o                         
  -3  24   2        728.82        699.19        22.94 o                         
  -2  24   2        295.19        300.52        17.13 o                         
  -1  24   2        388.13        444.16        14.98 o                         
   0  24   2         96.34        125.34        12.06 o                         
   1  24   2        514.26        564.14        17.64 o                         
   2  24   2        828.82        805.12        19.92 o                         
   3  24   2        340.52        346.62        18.07 o                         
   4  24   2         73.34         52.79        18.71 o                         
   5  24   2          1.93        -29.13        19.42 o                         
   6  24   2         28.35         14.36        21.71 o                         
  -6  25   2        177.12        173.03        28.18 o                         
  -5  25   2         60.69         49.20        15.65 o                         
  -4  25   2         96.53         83.07        15.09 o                         
  -3  25   2         81.00         71.16        14.72 o                         
  -2  25   2         13.23         24.53        12.51 o                         
  -1  25   2         80.57         72.44        11.38 o                         
   0  25   2         17.67         -1.78        11.19 o                         
   1  25   2        253.51        254.16        14.35 o                         
   2  25   2        158.69        166.20        13.02 o                         
   3  25   2         25.01         39.06        14.05 o                         
   4  25   2         23.62         -1.99        20.40 o                         
   5  25   2         14.13          8.72        22.28 o                         
   6  25   2        112.34         44.17        36.05 o                         
  -5  26   2         12.74        -12.95        15.17 o                         
  -4  26   2          0.70         -4.40        15.15 o                         
  -3  26   2        124.96        146.71        17.92 o                         
  -2  26   2         58.62         46.25        13.15 o                         
  -1  26   2        379.80        404.69        17.53 o                         
   0  26   2        209.54        250.56        15.04 o                         
   1  26   2         44.91         66.69        12.52 o                         
   2  26   2         20.53         25.49        15.34 o                         
   3  26   2         15.16          6.14        15.49 o                         
   4  26   2         42.15         30.00        21.89 o                         
   5  26   2          1.89        -29.11        19.40 o                         
  -5  27   2        180.83        152.90        21.95 o                         
  -4  27   2        160.06        188.87        21.35 o                         
  -3  27   2        118.75        123.08        17.80 o                         
  -2  27   2         50.20         42.24        14.80 o                         
  -1  27   2         26.97         20.30        13.29 o                         
   0  27   2         14.37          9.18        12.09 o                         
   1  27   2         67.65         66.38        14.72 o                         
   2  27   2        115.65        105.80        16.81 o                         
   3  27   2        199.55        203.16        21.31 o                         
   4  27   2        124.93        106.12        24.14 o                         
  -4  28   2         14.43        -34.93        23.29 o                         
  -3  28   2          0.20        -22.22        15.58 o                         
  -2  28   2         25.17          1.35        13.74 o                         
  -1  28   2         24.96         37.10        15.28 o                         
   0  28   2          3.51         -5.58        17.30 o                         
   1  28   2          2.73        -21.86        15.64 o                         
   2  28   2          4.90          2.68        17.21 o                         
   3  28   2          1.99         14.34        19.51 o                         
   4  28   2          2.44        -14.37        19.98 o                         
  -3  29   2         65.70         81.20        22.47 o                         
  -2  29   2        102.46        109.23        15.76 o                         
  -1  29   2         22.31         -7.81        17.64 o                         
   0  29   2          0.89        -23.15        15.74 o                         
   1  29   2         88.89         58.51        20.18 o                         
   2  29   2         50.03         34.55        33.85 o                         
   3  29   2        252.71        272.25        22.05 o                         
  -1  30   2          2.81         -3.56        17.64 o                         
   0  30   2          3.57          0.94        18.93 o                         
   1  30   2         42.28         14.93        22.86 o                         
 -10   1   3         95.90        131.20        18.39 o                         
  -9   1   3        483.25        533.89        21.03 o                         
  -8   1   3        479.63        501.06        18.84 o                         
  -7   1   3       1288.17       1321.99        19.24 o                         
  -6   1   3       1415.11       1365.73        18.50 o                         
  -5   1   3        998.48        976.01        13.88 o                         
  -4   1   3       8472.73       8601.43        60.48 o                         
  -3   1   3        235.47        199.70         5.12 o                         
  -2   1   3       3554.70       3571.06        25.01 o                         
  -1   1   3         16.69         16.84         3.01 o                         
   0   1   3        101.35        103.84         3.53 o                         
   1   1   3         15.31         28.95         2.93 o                         
   2   1   3       8075.72       8283.54        87.14 o                         
   3   1   3       3797.13       3892.37        53.60 o                         
   4   1   3        636.36        530.57        19.24 o                         
   5   1   3       1429.79       1418.05        22.62 o                         
   6   1   3        772.49        768.88        18.69 o                         
   7   1   3        180.23        169.69         8.36 o                         
   8   1   3        457.59        435.57        15.36 o                         
   9   1   3          0.89        -21.23        14.15 o                         
  10   1   3          5.54          2.89        16.78 o                         
 -10   2   3        175.78        140.40        17.27 o                         
  -9   2   3         28.64         45.99        13.74 o                         
  -8   2   3        117.63        134.34        13.70 o                         
  -7   2   3        175.85        168.53         7.03 o                         
  -6   2   3         72.53         88.22         7.00 o                         
  -5   2   3        239.53        251.78         9.30 o                         
  -4   2   3          5.86         22.49         5.08 o                         
  -3   2   3       5310.38       5435.04        37.07 o                         
  -2   2   3         15.34         25.78         3.36 o                         
  -1   2   3       6581.08       6524.21        45.38 o                         
   0   2   3        355.74        353.35         5.35 o                         
   1   2   3        477.94        449.21         7.80 o                         
   2   2   3         26.89         24.47         3.12 o                         
   3   2   3       1103.10       1141.81        21.38 o                         
   4   2   3       1984.67       2189.80        23.80 o                         
   5   2   3        602.12        659.04        12.40 o                         
   6   2   3         13.13         27.29         4.95 o                         
   7   2   3          6.41          9.21         5.73 o                         
   8   2   3         14.97         12.93         9.83 o                         
   9   2   3        207.65        245.10        21.25 o                         
  10   2   3          1.94        -24.27        16.49 o                         
 -10   3   3          3.08        -26.80        17.87 o                         
  -9   3   3        106.08         88.84        16.65 o                         
  -8   3   3        363.50        389.55        13.66 o                         
  -7   3   3       1051.63       1074.03        15.06 o                         
  -6   3   3        166.64        138.98        10.22 o                         
  -5   3   3       2492.80       2506.29        31.41 o                         
  -4   3   3       3710.97       3590.87        28.45 o                         
  -3   3   3         83.74         89.72         3.95 o                         
  -2   3   3        345.43        363.80         5.90 o                         
  -1   3   3        156.31        148.56         3.40 o                         
   0   3   3         52.91         49.62         2.75 o                         
   1   3   3        328.24        330.31         6.51 o                         
   2   3   3        184.41        244.20         5.65 o                         
   3   3   3       2141.77       2167.05        34.32 o                         
   4   3   3        683.38        695.60        11.07 o                         
   5   3   3       1638.11       1689.97        20.24 o                         
   6   3   3        461.91        429.08        12.14 o                         
   7   3   3         36.40         22.23         7.09 o                         
   8   3   3         30.78         22.52        10.03 o                         
   9   3   3         69.88         78.11        15.63 o                         
  10   3   3         17.87         33.96        21.49 o                         
 -10   4   3        170.58        157.05        19.84 o                         
  -9   4   3         47.21         20.85        15.47 o                         
  -8   4   3        280.06        248.92        12.29 o                         
  -7   4   3        336.51        296.59        11.67 o                         
  -6   4   3        105.05        114.62         9.73 o                         
  -5   4   3        797.98        802.66        17.55 o                         
  -4   4   3        245.15        244.70         6.62 o                         
  -3   4   3       2913.92       2961.87        21.65 o                         
  -2   4   3       4287.42       4186.71        29.13 o                         
  -1   4   3       3070.97       2917.68        20.89 o                         
   0   4   3       5073.11       5047.58        37.76 o                         
   1   4   3       2295.00       2310.42        21.95 o                         
   2   4   3       3795.15       3609.67        33.78 o                         
   3   4   3        254.81        206.48         9.06 o                         
   4   4   3        152.02        140.54         9.06 o                         
   5   4   3         84.85        106.02         7.10 o                         
   6   4   3         39.43         31.52         5.30 o                         
   7   4   3         96.49        102.05         7.90 o                         
   8   4   3         10.63         23.82        10.98 o                         
   9   4   3        438.81        405.98        32.23 o                         
  10   4   3         10.85         32.06        21.31 o                         
 -10   5   3          0.12          5.81        17.07 o                         
  -9   5   3         19.96         17.74        16.05 o                         
  -8   5   3         10.62         17.04        15.33 o                         
  -7   5   3        334.19        288.70        10.48 o                         
  -6   5   3        324.07        313.96        16.35 o                         
  -5   5   3          1.39          4.08         5.70 o                         
  -4   5   3         16.23         22.11         4.77 o                         
  -3   5   3         12.28         20.11         3.27 o                         
  -2   5   3        140.52        138.22         3.86 o                         
  -1   5   3        688.64        699.05         7.52 o                         
   0   5   3        319.78        333.12         5.41 o                         
   1   5   3         37.92         28.36         3.27 o                         
   2   5   3         36.21         35.98         3.86 o                         
   3   5   3         86.67         70.06         4.56 o                         
   4   5   3        332.78        323.18        13.69 o                         
   5   5   3          2.84         -6.60         6.64 o                         
   6   5   3         11.93         -4.83         4.95 o                         
   7   5   3        190.49        197.38        14.00 o                         
   8   5   3          5.51         -4.03        11.12 o                         
   9   5   3         77.21        106.82        21.70 o                         
  10   5   3          8.01         23.39        21.29 o                         
 -10   6   3        201.53        188.49        21.08 o                         
  -9   6   3        400.03        345.58        20.18 o                         
  -8   6   3          8.20         21.12        11.87 o                         
  -7   6   3         85.36         74.21         7.77 o                         
  -6   6   3        242.18        198.47        10.07 o                         
  -5   6   3        118.17        124.51         7.28 o                         
  -4   6   3         12.01         14.53         5.05 o                         
  -3   6   3       7797.27       7862.65        49.73 o                         
  -2   6   3       8329.08       8181.65        54.60 o                         
  -1   6   3       5628.30       5578.35        37.98 o                         
   0   6   3       3628.12       3528.81        26.18 o                         
   1   6   3       3300.20       3214.60        31.76 o                         
   2   6   3       2011.97       1933.38        20.98 o                         
   3   6   3         98.50        100.85         6.76 o                         
   4   6   3        167.61        166.41         8.58 o                         
   5   6   3          1.91          4.40         4.69 o                         
   6   6   3        417.27        386.94        10.85 o                         
   7   6   3        286.07        286.76        10.79 o                         
   8   6   3         27.29         43.85        12.34 o                         
   9   6   3        550.44        567.56        29.60 o                         
  10   6   3         21.42         18.03        22.35 o                         
 -10   7   3        108.88         58.58        16.92 o                         
  -9   7   3         44.43         61.40        17.14 o                         
  -8   7   3        707.49        668.72        21.54 o                         
  -7   7   3        167.99        152.40         8.88 o                         
  -6   7   3        204.70        200.46         9.37 o                         
  -5   7   3         60.44         62.30         7.01 o                         
  -4   7   3        484.72        540.26        10.62 o                         
  -3   7   3        528.55        588.62         9.30 o                         
  -2   7   3         43.83         47.26         3.51 o                         
  -1   7   3        154.60        170.54         4.55 o                         
   0   7   3       2250.71       2350.14        20.19 o                         
   1   7   3          2.64          2.49         2.93 o                         
   2   7   3        302.65        321.87         7.85 o                         
   3   7   3       1134.79       1253.80        15.66 o                         
   4   7   3       1512.02       1548.35        31.32 o                         
   5   7   3        197.75        202.38         9.20 o                         
   6   7   3        188.96        203.12        10.13 o                         
   7   7   3          9.27          1.02         9.03 o                         
   8   7   3        289.58        270.38        15.49 o                         
   9   7   3         60.22         62.86        19.67 o                         
  10   7   3         15.14        -10.19        21.20 o                         
 -10   8   3        239.10        245.60        22.28 o                         
  -9   8   3        405.17        355.26        20.37 o                         
  -8   8   3         88.13         73.02        13.88 o                         
  -7   8   3         84.30         92.80         8.85 o                         
  -6   8   3         45.32         34.69         7.34 o                         
  -5   8   3        419.09        407.26        10.35 o                         
  -4   8   3        423.10        387.75         9.25 o                         
  -3   8   3       1943.95       1976.36        19.83 o                         
  -2   8   3        162.87        123.36         4.36 o                         
  -1   8   3        329.19        246.35         5.24 o                         
   0   8   3       4165.16       4013.41        31.31 o                         
   1   8   3       4844.22       4907.35        44.12 o                         
   2   8   3       4052.14       3870.05        35.80 o                         
   3   8   3       1870.47       1876.68        21.18 o                         
   4   8   3         66.65         78.23         6.24 o                         
   5   8   3          4.69         -7.12         5.26 o                         
   6   8   3        787.38        818.42        23.45 o                         
   7   8   3        348.80        377.39        13.46 o                         
   8   8   3         82.35         64.16        16.80 o                         
   9   8   3         39.87         43.37        16.11 o                         
  10   8   3         24.67          3.74        19.90 o                         
 -10   9   3         31.56         47.24        16.61 o                         
  -9   9   3          4.49          9.01        15.97 o                         
  -8   9   3        549.56        557.10        20.21 o                         
  -7   9   3        664.15        700.48        23.66 o                         
  -6   9   3       1306.81       1325.46        23.18 o                         
  -5   9   3        995.17       1035.06        16.83 o                         
  -4   9   3       1727.14       1691.30        19.91 o                         
  -3   9   3       1570.64       1602.35        17.69 o                         
  -2   9   3       1828.58       1946.65        17.55 o                         
  -1   9   3        442.82        416.83         7.14 o                         
   0   9   3         80.87         74.67         3.34 o                         
   1   9   3       3179.60       3267.44        31.41 o                         
   2   9   3        186.32        195.44         8.35 o                         
   3   9   3        512.09        493.45        11.76 o                         
   4   9   3        370.52        413.12        14.73 o                         
   5   9   3         21.81         21.37         6.60 o                         
   6   9   3       2455.65       2490.32        30.13 o                         
   7   9   3        357.28        407.12        17.31 o                         
   8   9   3         19.62         31.28        14.75 o                         
   9   9   3          5.25         -4.20        14.88 o                         
  10   9   3         40.00         38.07        25.32 o                         
 -10  10   3         19.26        -15.48        17.78 o                         
  -9  10   3        125.11        138.97        16.20 o                         
  -8  10   3         14.36          9.18        13.48 o                         
  -7  10   3         12.41          3.78         8.53 o                         
  -6  10   3          0.21          2.18         6.34 o                         
  -5  10   3        123.50        142.18         7.65 o                         
  -4  10   3        602.94        653.02        12.40 o                         
  -3  10   3        329.49        324.87         9.60 o                         
  -2  10   3          4.07         13.61         4.32 o                         
  -1  10   3       1206.98       1320.02        13.93 o                         
   0  10   3       1374.82       1524.53        15.05 o                         
   1  10   3        290.35        318.94         8.30 o                         
   2  10   3       1775.10       1838.37        25.40 o                         
   3  10   3        248.55        247.57         9.99 o                         
   4  10   3        205.34        204.03        10.34 o                         
   5  10   3        244.18        236.32        13.86 o                         
   6  10   3          4.72         -1.73         7.05 o                         
   7  10   3         73.71         97.66        12.71 o                         
   8  10   3        184.04        189.05        18.21 o                         
   9  10   3          9.73         47.60        22.88 o                         
  -9  11   3        598.16        677.66        27.56 o                         
  -8  11   3        563.63        601.41        20.63 o                         
  -7  11   3        114.65        131.56        11.12 o                         
  -6  11   3        793.07        820.70        17.07 o                         
  -5  11   3       3117.73       3099.94        33.02 o                         
  -4  11   3       4179.02       4071.79        41.10 o                         
  -3  11   3        704.45        680.59        11.85 o                         
  -2  11   3        436.98        428.81         8.64 o                         
  -1  11   3        564.54        592.80        10.17 o                         
   0  11   3        112.07        102.78         5.20 o                         
   1  11   3         11.33         10.94         4.66 o                         
   2  11   3        280.02        242.37         9.18 o                         
   3  11   3       3677.20       3679.12        45.16 o                         
   4  11   3       2194.86       2139.07        23.97 o                         
   5  11   3         19.80         13.97         6.81 o                         
   6  11   3         11.59         16.28         7.23 o                         
   7  11   3        747.83        763.07        27.75 o                         
   8  11   3        742.83        736.64        26.44 o                         
   9  11   3         12.30          9.59        18.31 o                         
  -9  12   3         67.02         55.15        15.29 o                         
  -8  12   3         36.64         21.91        14.32 o                         
  -7  12   3        257.48        250.63        13.40 o                         
  -6  12   3        217.62        213.51        10.30 o                         
  -5  12   3         72.66         84.02         8.24 o                         
  -4  12   3         41.18         44.17         6.93 o                         
  -3  12   3        326.05        335.90         8.79 o                         
  -2  12   3          1.53          9.91         5.03 o                         
  -1  12   3         59.27         57.71         5.51 o                         
   0  12   3        448.07        461.01         9.28 o                         
   1  12   3        998.73       1085.47        14.79 o                         
   2  12   3        621.89        656.79        15.90 o                         
   3  12   3        215.45        232.07        10.26 o                         
   4  12   3         32.50         29.93         4.44 o                         
   5  12   3        441.68        420.62        11.60 o                         
   6  12   3        234.53        222.51        10.93 o                         
   7  12   3         60.77         65.31        12.72 o                         
   8  12   3         14.67         19.41        15.71 o                         
   9  12   3         14.48         55.99        24.02 o                         
  -9  13   3        341.13        388.29        25.96 o                         
  -8  13   3         13.41         -5.33        14.97 o                         
  -7  13   3        755.89        801.22        22.82 o                         
  -6  13   3       1593.72       1644.38        23.47 o                         
  -5  13   3        832.52        828.46        15.80 o                         
  -4  13   3        644.73        610.84        17.34 o                         
  -3  13   3       1021.76       1090.45        19.73 o                         
  -2  13   3        832.70        902.48        14.46 o                         
  -1  13   3         10.59         17.89         5.41 o                         
   0  13   3         12.77         13.61         4.61 o                         
   1  13   3        458.88        424.05        10.20 o                         
   2  13   3        841.91        804.23        15.23 o                         
   3  13   3         69.75         52.46         9.73 o                         
   4  13   3        886.98        885.95        15.03 o                         
   5  13   3       3091.73       3136.63        32.75 o                         
   6  13   3         34.78         30.43        13.54 o                         
   7  13   3         42.30         36.97        11.85 o                         
   8  13   3        258.99        265.33        23.29 o                         
   9  13   3         34.41         23.62        20.15 o                         
  -9  14   3         63.32         56.01        16.35 o                         
  -8  14   3         60.06         40.82        15.61 o                         
  -7  14   3         49.33         56.21        11.46 o                         
  -6  14   3         60.31         77.38        10.43 o                         
  -5  14   3        331.98        313.46        12.70 o                         
  -4  14   3        584.74        559.59        16.05 o                         
  -3  14   3        131.47        126.56         7.65 o                         
  -2  14   3        155.56        145.99         7.78 o                         
  -1  14   3       2192.64       2192.83        25.49 o                         
   0  14   3       1269.27       1317.95        16.89 o                         
   1  14   3        576.59        574.62        12.74 o                         
   2  14   3        656.73        687.55        14.86 o                         
   3  14   3         91.21         80.81         9.18 o                         
   4  14   3        884.82        839.69        24.84 o                         
   5  14   3        318.19        333.83         9.63 o                         
   6  14   3          5.71          6.85         8.82 o                         
   7  14   3        242.27        250.25        15.40 o                         
   8  14   3         34.20         45.34        19.70 o                         
   9  14   3          1.63        -22.34        19.62 o                         
  -9  15   3         21.39         -3.00        15.14 o                         
  -8  15   3         41.53         44.08        14.94 o                         
  -7  15   3        935.77        970.96        23.44 o                         
  -6  15   3        206.78        201.68        13.37 o                         
  -5  15   3        141.97        133.88         9.94 o                         
  -4  15   3          5.16          2.14         7.63 o                         
  -3  15   3        436.24        436.45        13.45 o                         
  -2  15   3         23.76         41.99         7.24 o                         
  -1  15   3        114.34        133.04         8.09 o                         
   0  15   3         91.25        107.16         6.56 o                         
   1  15   3         27.93         25.10         6.24 o                         
   2  15   3        491.81        496.23        13.01 o                         
   3  15   3        310.34        264.89        10.78 o                         
   4  15   3         76.21         79.90        11.95 o                         
   5  15   3        338.95        301.52        15.32 o                         
   6  15   3        309.88        261.74        17.09 o                         
   7  15   3         65.91         60.03        15.87 o                         
   8  15   3          3.51         22.64        19.64 o                         
   9  15   3        135.36        135.61        28.94 o                         
  -9  16   3        145.81        131.39        17.43 o                         
  -8  16   3         99.14         77.62        15.46 o                         
  -7  16   3        161.98        142.29        13.72 o                         
  -6  16   3         35.58         46.73        11.97 o                         
  -5  16   3        112.12         94.70         9.44 o                         
  -4  16   3        446.49        444.37        14.06 o                         
  -3  16   3       1391.79       1415.18        23.25 o                         
  -2  16   3       1777.70       1758.69        28.66 o                         
  -1  16   3       2206.97       2200.72        33.82 o                         
   0  16   3       1949.72       2062.34        27.42 o                         
   1  16   3       1501.57       1590.97        17.67 o                         
   2  16   3        799.69        820.80        15.95 o                         
   3  16   3         37.71         37.81         8.19 o                         
   4  16   3         12.59         11.93         6.15 o                         
   5  16   3         15.06         11.62         9.04 o                         
   6  16   3          3.02          9.67        12.41 o                         
   7  16   3         48.92         65.67        15.86 o                         
   8  16   3         47.97         81.79        22.72 o                         
  -8  17   3         40.42         10.12        15.51 o                         
  -7  17   3          1.95        -11.45        12.03 o                         
  -6  17   3        242.76        241.95        17.31 o                         
  -5  17   3          0.01         -0.49         9.71 o                         
  -4  17   3         32.82         23.89         7.43 o                         
  -3  17   3         39.62         60.38         9.77 o                         
  -2  17   3         10.02         15.09         8.71 o                         
  -1  17   3        402.04        388.58        14.03 o                         
   0  17   3          6.34         -4.47         6.42 o                         
   1  17   3         32.04         32.99         3.55 o                         
   2  17   3        117.15         93.36         8.43 o                         
   3  17   3          1.74          2.80         7.86 o                         
   4  17   3         23.44         18.66         9.82 o                         
   5  17   3          1.29        -15.95        11.16 o                         
   6  17   3         10.47          0.76        17.09 o                         
   7  17   3          1.55         22.40        15.70 o                         
   8  17   3         29.11         23.91        26.52 o                         
  -8  18   3         25.44         -5.83        17.93 o                         
  -7  18   3          9.74         -8.06        12.81 o                         
  -6  18   3        262.88        241.01        14.46 o                         
  -5  18   3         22.04         34.54        10.78 o                         
  -4  18   3        567.61        547.53        17.78 o                         
  -3  18   3       1754.79       1742.18        32.80 o                         
  -2  18   3       1690.91       1676.46        26.73 o                         
  -1  18   3        842.70        817.16        20.63 o                         
   0  18   3        424.11        421.98        11.79 o                         
   1  18   3       1077.63       1107.85        17.25 o                         
   2  18   3        319.02        310.96        11.36 o                         
   3  18   3        186.31        189.64        11.63 o                         
   4  18   3         32.52         32.09        13.03 o                         
   5  18   3         19.09         14.62        16.47 o                         
   6  18   3         17.81         18.78        16.99 o                         
   7  18   3          9.40         30.20        19.80 o                         
   8  18   3         45.49         45.85        21.60 o                         
  -8  19   3        102.73         72.05        19.59 o                         
  -7  19   3         93.42         95.02        16.00 o                         
  -6  19   3        565.16        560.76        28.72 o                         
  -5  19   3         14.77         16.83        11.03 o                         
  -4  19   3         10.60          1.48         7.07 o                         
  -3  19   3         47.15         52.44         9.92 o                         
  -2  19   3        231.97        244.15        12.77 o                         
  -1  19   3         11.91         14.72        10.58 o                         
   0  19   3         34.63         31.16         7.69 o                         
   1  19   3         12.80         -2.53         6.64 o                         
   2  19   3         78.94         84.69         9.13 o                         
   3  19   3        271.83        281.79        13.04 o                         
   4  19   3        853.32        809.53        19.99 o                         
   5  19   3         33.83         29.93        16.82 o                         
   6  19   3         24.15         19.86        19.16 o                         
   7  19   3         12.22        -19.64        21.74 o                         
   8  19   3          4.58         -9.62        20.92 o                         
  -7  20   3         63.83         73.18        17.60 o                         
  -6  20   3         40.89         19.55        14.04 o                         
  -5  20   3        175.08        191.54        15.91 o                         
  -4  20   3         15.75         17.58         9.66 o                         
  -3  20   3          6.37          3.18        10.18 o                         
  -2  20   3       1589.19       1620.38        31.46 o                         
  -1  20   3        128.44        139.98        13.21 o                         
   0  20   3        506.20        530.82        14.20 o                         
   1  20   3       1108.19       1109.40        18.36 o                         
   2  20   3        540.45        547.14        15.26 o                         
   3  20   3        172.71        148.76        13.79 o                         
   4  20   3         41.60         19.72        15.44 o                         
   5  20   3          9.81        -24.58        16.38 o                         
   6  20   3         68.25         48.82        20.84 o                         
   7  20   3          0.50          1.40        21.60 o                         
  -7  21   3        133.64         90.52        18.42 o                         
  -6  21   3         35.59         40.64        14.04 o                         
  -5  21   3        219.32        239.20        16.36 o                         
  -4  21   3        977.02       1007.72        23.97 o                         
  -3  21   3       1724.74       1745.77        28.41 o                         
  -2  21   3        254.32        220.81        13.94 o                         
  -1  21   3        258.86        233.96        14.49 o                         
   0  21   3        502.05        517.03        17.26 o                         
   1  21   3        416.13        406.44        15.65 o                         
   2  21   3        199.25        223.57        13.89 o                         
   3  21   3        313.89        323.20        17.38 o                         
   4  21   3        224.01        248.06        19.30 o                         
   5  21   3        109.06        156.43        22.17 o                         
   6  21   3        112.83        122.91        22.02 o                         
   7  21   3         61.22         61.84        23.70 o                         
  -7  22   3         58.41         20.89        24.87 o                         
  -6  22   3          4.10        -11.89        14.74 o                         
  -5  22   3         40.76         34.63        15.17 o                         
  -4  22   3         28.25         38.69        12.76 o                         
  -3  22   3        314.26        338.18        16.62 o                         
  -2  22   3          0.56        -11.97        11.19 o                         
  -1  22   3        573.02        600.29        17.80 o                         
   0  22   3        441.78        476.11        19.31 o                         
   1  22   3        558.92        534.23        18.58 o                         
   2  22   3        161.45        143.15        16.94 o                         
   3  22   3        477.24        380.75        18.09 o                         
   4  22   3        100.52         67.80        17.56 o                         
   5  22   3          2.06          3.44        20.17 o                         
   6  22   3         52.04         35.99        21.23 o                         
  -6  23   3        289.16        306.72        19.52 o                         
  -5  23   3        838.37        861.68        27.06 o                         
  -4  23   3         14.38         26.25        12.75 o                         
  -3  23   3        190.07        210.35        17.09 o                         
  -2  23   3        246.47        278.97        16.30 o                         
  -1  23   3        373.51        386.41        16.94 o                         
   0  23   3         37.11         45.46        10.82 o                         
   1  23   3        649.29        542.26        16.78 o                         
   2  23   3         59.87         84.11        15.50 o                         
   3  23   3        269.12        268.62        25.20 o                         
   4  23   3        238.88        226.35        20.10 o                         
   5  23   3        106.16        105.02        20.34 o                         
   6  23   3         84.00         51.69        26.04 o                         
  -6  24   3          0.09        -23.35        15.56 o                         
  -5  24   3         44.13         37.61        15.48 o                         
  -4  24   3        179.89        188.29        16.21 o                         
  -3  24   3          1.11          2.93        16.43 o                         
  -2  24   3        142.69        167.96        14.87 o                         
  -1  24   3         98.28        104.20        12.67 o                         
   0  24   3         38.58         39.30        10.80 o                         
   1  24   3         28.97         11.50        14.49 o                         
   2  24   3         65.10         69.47        16.09 o                         
   3  24   3         17.16        -13.36        15.58 o                         
   4  24   3         84.31        117.05        20.71 o                         
   5  24   3          8.07        -29.48        20.11 o                         
   6  24   3          6.60         33.37        27.65 o                         
  -5  25   3        276.74        266.92        18.97 o                         
  -4  25   3        134.41        109.95        17.85 o                         
  -3  25   3        196.01        231.29        18.32 o                         
  -2  25   3         18.81         10.84        17.06 o                         
  -1  25   3          4.28          5.13        11.50 o                         
   0  25   3          0.87        -14.94        13.82 o                         
   1  25   3         88.52         79.73        15.26 o                         
   2  25   3        169.15        187.82        19.57 o                         
   3  25   3         92.08         84.70        22.71 o                         
   4  25   3        117.13        100.74        22.15 o                         
   5  25   3         54.54         62.20        23.18 o                         
  -5  26   3          4.45        -23.19        15.95 o                         
  -4  26   3         53.53         44.46        14.94 o                         
  -3  26   3        106.81         82.71        20.17 o                         
  -2  26   3        149.77        154.76        15.45 o                         
  -1  26   3        531.63        504.87        24.23 o                         
   0  26   3        214.01        203.65        17.21 o                         
   1  26   3         82.84        107.93        16.11 o                         
   2  26   3         54.52         40.18        17.98 o                         
   3  26   3         29.58          1.64        21.39 o                         
   4  26   3         33.38        -21.18        18.61 o                         
  -4  27   3         10.58        -15.69        18.91 o                         
  -3  27   3         37.10         10.84        20.24 o                         
  -2  27   3         14.21          3.99        17.31 o                         
  -1  27   3          7.25        -21.75        17.74 o                         
   0  27   3         23.08          4.99        14.91 o                         
   1  27   3          5.40          0.53        16.84 o                         
   2  27   3          1.51        -22.84        16.22 o                         
   3  27   3          0.26         20.28        21.08 o                         
   4  27   3          5.92         12.83        23.52 o                         
  -3  28   3         22.15         -5.18        23.23 o                         
  -2  28   3        123.26        133.03        20.53 o                         
  -1  28   3        283.83        309.14        23.62 o                         
   0  28   3        233.63        246.32        23.94 o                         
   1  28   3        136.62        175.26        22.78 o                         
   2  28   3        189.16        236.34        21.63 o                         
   3  28   3         86.21         49.21        22.91 o                         
  -1  29   3         37.39         18.93        21.59 o                         
   0  29   3          7.20        -23.11        20.57 o                         
   1  29   3          3.22          4.17        20.55 o                         
 -10   0   4        294.76        263.96        33.72 o                         
  -9   0   4        279.14        267.01        45.90 o                         
  -8   0   4         53.39          8.84        21.76 o                         
  -7   0   4         17.61         36.37        13.49 o                         
  -6   0   4        106.46        132.00        13.12 o                         
  -5   0   4          5.27          3.29        11.57 o                         
  -4   0   4         38.42         18.42         8.84 o                         
  -3   0   4        773.35        763.35        14.55 o                         
  -2   0   4      20781.83      20868.54       202.28 o                         
  -1   0   4        260.28        236.41        12.51 o                         
   0   0   4       1859.38       1821.79        26.03 o                         
   1   0   4       3722.10       3718.16        57.73 o                         
   2   0   4        503.44        408.76        14.58 o                         
   3   0   4       1263.69       1235.08        33.44 o                         
   4   0   4        111.23        176.12        21.63 o                         
   5   0   4         67.79         53.25        10.49 o                         
   6   0   4        131.39        157.02        14.24 o                         
   7   0   4         34.74         22.02        12.94 o                         
   8   0   4         21.49         38.41        24.23 o                         
   9   0   4        202.99        224.03        25.79 o                         
  10   0   4        247.03        250.89        29.14 o                         
 -10   1   4          2.77         -9.04        20.69 o                         
  -9   1   4          3.98         -7.93        16.76 o                         
  -8   1   4         13.46          7.86         9.95 o                         
  -7   1   4        605.89        600.95        17.64 o                         
  -6   1   4         14.58         13.73         7.74 o                         
  -5   1   4          1.87         -0.17         6.70 o                         
  -4   1   4          3.23          8.19         5.54 o                         
  -3   1   4       3504.33       3602.16        41.92 o                         
  -2   1   4        268.61        303.69         7.24 o                         
  -1   1   4       4960.24       5091.50        40.65 o                         
   0   1   4       1291.08       1352.70        13.09 o                         
   1   1   4       2280.03       2465.61        25.51 o                         
   2   1   4         12.61          6.48         3.58 o                         
   3   1   4       2991.69       3322.65        39.57 o                         
   4   1   4        162.34        159.38         8.19 o                         
   5   1   4         43.71         31.30         6.97 o                         
   6   1   4         13.08          8.95         8.22 o                         
   7   1   4          2.32         -2.84         9.43 o                         
   8   1   4          3.33         -8.86        10.16 o                         
   9   1   4         19.41         -2.48        14.56 o                         
  10   1   4         10.83         25.91        16.69 o                         
 -10   2   4         60.16         70.77        20.58 o                         
  -9   2   4        197.62        173.23        21.70 o                         
  -8   2   4         42.31         46.17        11.24 o                         
  -7   2   4         62.55         67.56         9.71 o                         
  -6   2   4        109.97         98.42         9.81 o                         
  -5   2   4        655.28        713.31        15.24 o                         
  -4   2   4       1278.25       1233.31        17.10 o                         
  -3   2   4       1085.63       1075.46        16.19 o                         
  -2   2   4        494.39        489.41         7.97 o                         
  -1   2   4       1573.03       1418.58        13.86 o                         
   0   2   4       3594.28       3667.82        29.28 o                         
   1   2   4       3497.22       3636.85        36.75 o                         
   2   2   4        147.98        118.82         5.15 o                         
   3   2   4       1482.46       1497.83        21.27 o                         
   4   2   4         50.08         37.19         4.89 o                         
   5   2   4          8.12         18.31         6.55 o                         
   6   2   4        111.31        147.86         9.48 o                         
   7   2   4        111.72        108.45        10.73 o                         
   8   2   4        149.61        170.51        12.40 o                         
   9   2   4          0.77          1.73        14.49 o                         
  10   2   4         14.72         27.17        21.73 o                         
 -10   3   4         27.22          9.43        20.43 o                         
  -9   3   4         16.85         28.43        17.50 o                         
  -8   3   4        534.79        547.43        19.12 o                         
  -7   3   4        950.12        964.33        19.14 o                         
  -6   3   4        159.72        161.69        10.77 o                         
  -5   3   4       1282.85       1268.41        39.22 o                         
  -4   3   4        292.70        290.41         8.91 o                         
  -3   3   4       2312.05       2388.97        22.21 o                         
  -2   3   4         60.58         61.77         4.48 o                         
  -1   3   4         17.28         24.14         3.88 o                         
   0   3   4        508.82        515.63         7.32 o                         
   1   3   4         12.64         13.19         4.23 o                         
   2   3   4        555.74        512.16         9.25 o                         
   3   3   4        731.58        857.11        11.78 o                         
   4   3   4        254.44        276.82        16.47 o                         
   5   3   4        293.33        300.79        14.57 o                         
   6   3   4         74.49         73.66        11.42 o                         
   7   3   4        432.46        408.74        21.12 o                         
   8   3   4          6.82         20.04        12.54 o                         
   9   3   4         73.60         70.25        20.63 o                         
  10   3   4         14.16        -19.45        21.25 o                         
 -10   4   4         50.81         46.68        18.68 o                         
  -9   4   4         80.60         66.90        18.28 o                         
  -8   4   4         31.95         54.25        11.56 o                         
  -7   4   4         22.50         27.79         9.35 o                         
  -6   4   4          5.73         16.81         7.59 o                         
  -5   4   4        304.34        305.86        10.66 o                         
  -4   4   4          3.30          3.98         5.68 o                         
  -3   4   4        194.23        183.75         7.09 o                         
  -2   4   4        883.03        837.04        10.37 o                         
  -1   4   4        683.07        679.85         8.22 o                         
   0   4   4         11.27          7.62         3.22 o                         
   1   4   4        811.95        811.10        11.57 o                         
   2   4   4        409.19        435.65         8.36 o                         
   3   4   4        213.87        210.21         7.25 o                         
   4   4   4          0.27          2.15         5.05 o                         
   5   4   4          0.02          2.00         4.37 o                         
   6   4   4         16.77         17.89         5.94 o                         
   7   4   4          1.80          9.90        11.21 o                         
   8   4   4          8.60         11.53        12.82 o                         
   9   4   4         12.24        -22.49        19.08 o                         
 -10   5   4        119.99        119.63        19.02 o                         
  -9   5   4         44.91         39.86        17.60 o                         
  -8   5   4        403.81        469.93        17.07 o                         
  -7   5   4       1122.15       1107.85        25.40 o                         
  -6   5   4        339.92        332.31        11.97 o                         
  -5   5   4       2862.99       2935.80        34.86 o                         
  -4   5   4       1352.31       1388.72        20.06 o                         
  -3   5   4       1702.93       1692.64        17.81 o                         
  -2   5   4        467.37        501.56        11.21 o                         
  -1   5   4        202.38        237.51         6.11 o                         
   0   5   4       1923.90       1961.37        17.77 o                         
   1   5   4        536.33        582.54         9.73 o                         
   2   5   4       1089.71       1079.16        13.62 o                         
   3   5   4        619.33        566.70        11.36 o                         
   4   5   4        357.80        343.95        13.95 o                         
   5   5   4        650.05        625.70        21.15 o                         
   6   5   4        265.53        270.81         9.58 o                         
   7   5   4        404.94        369.44        18.47 o                         
   8   5   4         31.13          8.93        12.80 o                         
   9   5   4          0.54          7.30        17.12 o                         
 -10   6   4         19.49         -2.34        19.03 o                         
  -9   6   4         72.60         48.98        17.40 o                         
  -8   6   4         25.57         42.31        13.25 o                         
  -7   6   4         39.23         40.44        10.33 o                         
  -6   6   4         73.71         68.42         9.59 o                         
  -5   6   4        298.37        295.33        10.83 o                         
  -4   6   4         15.02         24.81         6.84 o                         
  -3   6   4          2.17         -1.68         4.53 o                         
  -2   6   4        110.57        107.02         4.85 o                         
  -1   6   4        117.98        119.41         5.37 o                         
   0   6   4         21.44         23.46         3.67 o                         
   1   6   4        846.15        919.56        12.62 o                         
   2   6   4        175.67        209.23         6.37 o                         
   3   6   4         62.57         65.94         4.25 o                         
   4   6   4         99.26        117.50        11.49 o                         
   5   6   4         83.81         70.51         9.42 o                         
   6   6   4         71.08         75.45        11.67 o                         
   7   6   4          5.54         -9.21        12.37 o                         
   8   6   4         43.04         66.73        14.65 o                         
   9   6   4         14.87         22.85        16.38 o                         
  -9   7   4        302.58        313.91        18.25 o                         
  -8   7   4        177.77        209.60        16.16 o                         
  -7   7   4        798.87        850.97        22.40 o                         
  -6   7   4        615.49        585.87        18.70 o                         
  -5   7   4       2815.39       2789.15        32.39 o                         
  -4   7   4        737.64        706.47        14.82 o                         
  -3   7   4         30.30         29.72         5.34 o                         
  -2   7   4        264.31        280.73         7.20 o                         
  -1   7   4        321.56        371.38         7.39 o                         
   0   7   4         77.11         69.43         5.03 o                         
   1   7   4         20.30         27.47         4.61 o                         
   2   7   4        641.49        596.79        12.10 o                         
   3   7   4        856.19        884.35        15.44 o                         
   4   7   4        639.67        591.67        27.97 o                         
   5   7   4       1310.03       1257.00        26.42 o                         
   6   7   4          8.32          3.05         5.59 o                         
   7   7   4        471.05        450.18        19.71 o                         
   8   7   4         44.19         50.51        14.66 o                         
   9   7   4          0.34         -0.79        20.96 o                         
  -9   8   4         18.96         10.72        15.70 o                         
  -8   8   4         21.38         11.16        13.80 o                         
  -7   8   4         61.22         46.36        10.40 o                         
  -6   8   4         75.23         83.46        10.92 o                         
  -5   8   4         18.52         30.39         7.45 o                         
  -4   8   4        105.23        105.70         8.17 o                         
  -3   8   4        229.86        227.50         7.47 o                         
  -2   8   4       1369.14       1417.10        16.06 o                         
  -1   8   4       1189.24       1228.44        14.63 o                         
   0   8   4       1475.63       1537.32        17.32 o                         
   1   8   4        969.12        964.81        14.27 o                         
   2   8   4         27.26         50.34         4.25 o                         
   3   8   4        230.58        249.34         7.64 o                         
   4   8   4        311.33        295.28        10.26 o                         
   5   8   4          2.19         -4.51         7.74 o                         
   6   8   4       2194.17       2303.87        31.18 o                         
   7   8   4        192.30        162.11        16.79 o                         
   8   8   4         49.87         42.04        14.21 o                         
   9   8   4         10.71         -4.03        15.39 o                         
  -9   9   4         63.95         93.28        20.38 o                         
  -8   9   4        486.22        462.53        20.61 o                         
  -7   9   4        246.64        242.20        14.92 o                         
  -6   9   4         50.54         58.22        10.87 o                         
  -5   9   4        184.84        189.47         9.95 o                         
  -4   9   4        453.56        435.30        14.55 o                         
  -3   9   4        337.31        353.99         9.38 o                         
  -2   9   4        976.28       1046.74        13.56 o                         
  -1   9   4          0.63          6.44         4.19 o                         
   0   9   4         12.67         10.50         4.11 o                         
   1   9   4         48.48         61.82         5.97 o                         
   2   9   4        582.00        550.39        19.04 o                         
   3   9   4        692.74        670.59        22.47 o                         
   4   9   4       2020.79       1951.77        29.51 o                         
   5   9   4        282.96        250.59        10.92 o                         
   6   9   4        233.65        249.72        10.15 o                         
   7   9   4         88.00        104.14        15.68 o                         
   8   9   4          4.67         -2.11        13.37 o                         
   9   9   4          0.14         20.85        16.71 o                         
  -9  10   4        446.52        456.17        24.71 o                         
  -8  10   4         25.48         18.52        13.03 o                         
  -7  10   4          0.35        -13.31        10.09 o                         
  -6  10   4         42.25         32.35         9.48 o                         
  -5  10   4         89.40         82.30         9.68 o                         
  -4  10   4        888.20        846.03        17.63 o                         
  -3  10   4       2473.48       2518.61        25.76 o                         
  -2  10   4       2507.57       2506.71        24.82 o                         
  -1  10   4       1851.77       1856.75        19.78 o                         
   0  10   4        754.43        773.80        11.03 o                         
   1  10   4         18.97         15.77         5.97 o                         
   2  10   4       1027.10       1063.87        23.89 o                         
   3  10   4        976.97        985.16        20.52 o                         
   4  10   4         17.14         15.46         3.59 o                         
   5  10   4          3.56         -4.81         6.24 o                         
   6  10   4          1.11          6.31         9.22 o                         
   7  10   4         38.11         25.23        14.74 o                         
   8  10   4        248.56        311.11        20.94 o                         
   9  10   4         80.91         93.76        19.61 o                         
  -9  11   4          2.45        -16.58        14.86 o                         
  -8  11   4          0.76         -5.97        13.13 o                         
  -7  11   4          0.89         -3.38        10.42 o                         
  -6  11   4        241.44        221.41        12.75 o                         
  -5  11   4         18.56         13.37         9.37 o                         
  -4  11   4         23.23         20.45         7.45 o                         
  -3  11   4         13.02         16.09         5.28 o                         
  -2  11   4         79.26         92.07         6.60 o                         
  -1  11   4        903.91        927.07        14.58 o                         
   0  11   4        979.21       1069.44        13.14 o                         
   1  11   4         23.25         22.93         6.31 o                         
   2  11   4        236.85        237.55        10.16 o                         
   3  11   4       1676.43       1720.01        28.39 o                         
   4  11   4          7.39          9.35         8.97 o                         
   5  11   4        452.79        436.06        18.14 o                         
   6  11   4        279.38        242.05        14.45 o                         
   7  11   4        205.81        222.24        24.60 o                         
   8  11   4         20.90         29.06        17.17 o                         
   9  11   4          4.51        -11.71        23.31 o                         
  -9  12   4         15.20        -16.02        16.28 o                         
  -8  12   4        280.08        265.18        18.62 o                         
  -7  12   4         40.94         34.26        10.65 o                         
  -6  12   4          7.07         -5.42        10.49 o                         
  -5  12   4        132.45        140.82        11.09 o                         
  -4  12   4        180.63        179.43        11.78 o                         
  -3  12   4        715.78        699.13        18.81 o                         
  -2  12   4       2228.66       2272.44        25.17 o                         
  -1  12   4       2480.12       2490.19        31.43 o                         
   0  12   4       2209.79       2188.82        23.43 o                         
   1  12   4       2352.34       2381.63        35.99 o                         
   2  12   4        254.68        211.05         9.47 o                         
   3  12   4          3.16          2.32         5.38 o                         
   4  12   4       1212.54       1314.36        27.42 o                         
   5  12   4        461.74        421.36        16.70 o                         
   6  12   4        409.18        389.62        23.59 o                         
   7  12   4        130.65        118.70        17.76 o                         
   8  12   4        157.82        171.77        20.67 o                         
   9  12   4         30.68         34.94        20.73 o                         
  -9  13   4         57.75         31.47        17.94 o                         
  -8  13   4        187.88        223.53        17.36 o                         
  -7  13   4        390.77        409.09        16.70 o                         
  -6  13   4         60.30         60.51        10.89 o                         
  -5  13   4        165.77        169.26        11.88 o                         
  -4  13   4         47.06         22.24         7.83 o                         
  -3  13   4        147.15        180.78        10.24 o                         
  -2  13   4        384.92        341.95         9.93 o                         
  -1  13   4        165.97        167.07         7.59 o                         
   0  13   4         23.42         25.52         5.47 o                         
   1  13   4         50.20         59.76         6.75 o                         
   2  13   4        267.12        245.53        12.48 o                         
   3  13   4        432.04        450.99        12.79 o                         
   4  13   4        521.90        562.11        17.37 o                         
   5  13   4        681.40        733.41        28.17 o                         
   6  13   4        191.31        202.47        17.87 o                         
   7  13   4         60.76         61.15        16.73 o                         
   8  13   4         22.54         17.97        19.47 o                         
  -8  14   4         86.17         43.16        22.24 o                         
  -7  14   4          9.86         -4.25        12.11 o                         
  -6  14   4          6.17          2.85        10.73 o                         
  -5  14   4        133.82        136.52        12.20 o                         
  -4  14   4        147.98        113.46        13.11 o                         
  -3  14   4        910.27        897.98        19.36 o                         
  -2  14   4        138.69        136.66         8.43 o                         
  -1  14   4        290.75        275.85        11.63 o                         
   0  14   4         43.31         42.29         6.86 o                         
   1  14   4        163.67        133.00         8.36 o                         
   2  14   4       1121.54       1039.61        23.06 o                         
   3  14   4       1515.43       1450.32        29.63 o                         
   4  14   4         86.12         69.02        11.79 o                         
   5  14   4        156.81        164.40        16.22 o                         
   6  14   4         10.35         20.14        14.98 o                         
   7  14   4        352.43        347.28        21.34 o                         
   8  14   4          6.22          0.24        20.97 o                         
  -8  15   4        254.73        301.56        24.70 o                         
  -7  15   4         45.35         19.21        12.53 o                         
  -6  15   4        319.89        329.80        22.84 o                         
  -5  15   4        323.15        313.72        13.95 o                         
  -4  15   4        345.45        354.46        12.33 o                         
  -3  15   4       1729.15       1792.61        28.86 o                         
  -2  15   4         52.75         67.32         8.35 o                         
  -1  15   4        110.08        121.21         7.94 o                         
   0  15   4        237.26        233.81         8.97 o                         
   1  15   4        683.73        650.69        13.94 o                         
   2  15   4        544.50        556.10        14.45 o                         
   3  15   4        137.96        169.42        10.49 o                         
   4  15   4        404.23        441.27        10.29 o                         
   5  15   4        196.83        229.49        18.20 o                         
   6  15   4         16.24         29.85        15.47 o                         
   7  15   4          1.88         13.44        18.88 o                         
   8  15   4        110.58        127.81        23.64 o                         
  -8  16   4         23.23         10.87        17.83 o                         
  -7  16   4          3.88          9.33        13.08 o                         
  -6  16   4          0.35        -10.21        11.37 o                         
  -5  16   4          3.18         11.37        10.14 o                         
  -4  16   4         42.64         32.57        10.00 o                         
  -3  16   4          8.72         15.36        11.26 o                         
  -2  16   4         39.55         44.05         8.45 o                         
  -1  16   4        103.74         99.71         8.72 o                         
   0  16   4        673.55        669.22        14.22 o                         
   1  16   4         77.78         55.10         5.70 o                         
   2  16   4         42.05         26.42         8.30 o                         
   3  16   4         15.09         -1.64         7.94 o                         
   4  16   4        135.70        109.71        15.75 o                         
   5  16   4         57.27         41.23        13.81 o                         
   6  16   4         78.29         99.89        16.56 o                         
   7  16   4         48.07         43.31        20.73 o                         
   8  16   4        129.44        173.15        25.19 o                         
  -8  17   4          7.17        -14.64        17.52 o                         
  -7  17   4        220.18        268.16        18.80 o                         
  -6  17   4        997.97       1048.69        26.39 o                         
  -5  17   4        678.13        666.34        22.87 o                         
  -4  17   4        588.62        623.28        16.24 o                         
  -3  17   4        388.20        419.04        15.86 o                         
  -2  17   4          2.05          4.33         8.29 o                         
  -1  17   4         14.19          3.14         7.52 o                         
   0  17   4         15.55         13.46         7.64 o                         
   1  17   4        163.92        159.60        11.47 o                         
   2  17   4        161.16        152.98        10.33 o                         
   3  17   4        250.67        256.29        14.49 o                         
   4  17   4         50.83         78.08        15.45 o                         
   5  17   4        209.82        205.20        17.56 o                         
   6  17   4        211.68        213.07        23.15 o                         
   7  17   4        103.32         87.58        21.53 o                         
  -7  18   4        117.29         72.50        14.65 o                         
  -6  18   4        105.98        103.78        15.47 o                         
  -5  18   4         63.47         34.83        13.01 o                         
  -4  18   4         59.29         81.42        11.49 o                         
  -3  18   4          3.86          4.41        11.36 o                         
  -2  18   4        109.46        130.00        12.45 o                         
  -1  18   4        128.64        120.36         9.53 o                         
   0  18   4         84.19         91.36         8.69 o                         
   1  18   4         16.05         34.95        10.82 o                         
   2  18   4         71.45         78.38         9.35 o                         
   3  18   4        150.52        145.43        17.34 o                         
   4  18   4        101.91         93.00        18.11 o                         
   5  18   4          0.25          3.57        21.93 o                         
   6  18   4         50.67         44.47        20.53 o                         
   7  18   4         14.04         -9.92        20.64 o                         
  -7  19   4        196.72        197.89        24.20 o                         
  -6  19   4        299.62        299.82        18.61 o                         
  -5  19   4         60.08         58.83        12.64 o                         
  -4  19   4        758.46        785.37        30.94 o                         
  -3  19   4         92.38         99.60        14.13 o                         
  -2  19   4        157.49        165.48        10.69 o                         
  -1  19   4         47.21         47.95         9.18 o                         
   0  19   4         28.50         21.63         7.95 o                         
   1  19   4         80.01         76.83        12.50 o                         
   2  19   4        277.17        278.29        16.16 o                         
   3  19   4        199.62        199.64        17.05 o                         
   4  19   4        135.10        151.34        17.75 o                         
   5  19   4        143.85        107.74        19.25 o                         
   6  19   4         35.71         38.96        21.16 o                         
   7  19   4          2.42          3.15        21.74 o                         
  -7  20   4          1.02        -14.35        18.89 o                         
  -6  20   4         98.84         68.67        16.60 o                         
  -5  20   4          1.35         -8.14        12.94 o                         
  -4  20   4        159.40        141.40        13.69 o                         
  -3  20   4        173.71        163.71        13.61 o                         
  -2  20   4        313.49        346.22        22.15 o                         
  -1  20   4        255.22        262.95        23.60 o                         
   0  20   4         68.31         95.29         9.41 o                         
   1  20   4        181.08        217.12        15.41 o                         
   2  20   4        412.28        417.27        19.88 o                         
   3  20   4         76.15        100.90        17.77 o                         
   4  20   4          5.62         -2.58        15.67 o                         
   5  20   4          8.67         -0.94        15.38 o                         
   6  20   4         84.48         73.11        21.15 o                         
   7  20   4          0.19        -10.07        22.72 o                         
  -6  21   4         60.47         54.94        15.38 o                         
  -5  21   4          7.27        -21.28        14.19 o                         
  -4  21   4        376.62        364.49        15.55 o                         
  -3  21   4          9.28         14.98        11.93 o                         
  -2  21   4         68.86         66.13        12.59 o                         
  -1  21   4          0.37         -2.04        11.75 o                         
   0  21   4         20.65         13.04        12.64 o                         
   1  21   4        157.47        165.61        16.69 o                         
   2  21   4         13.77         -8.19        16.81 o                         
   3  21   4         59.66         42.00        19.65 o                         
   4  21   4        139.27        130.06        19.23 o                         
   5  21   4          0.66        -16.63        16.46 o                         
   6  21   4         74.80         44.74        18.80 o                         
  -6  22   4         22.50         -5.16        18.26 o                         
  -5  22   4          6.75         -2.10        14.87 o                         
  -4  22   4          5.79        -11.75        12.76 o                         
  -3  22   4        674.03        652.17        20.03 o                         
  -2  22   4        160.67        170.14        15.40 o                         
  -1  22   4       1181.50       1209.94        28.97 o                         
   0  22   4         58.23         60.30        16.83 o                         
   1  22   4        320.03        350.27        18.89 o                         
   2  22   4        365.45        379.27        28.82 o                         
   3  22   4          1.07        -21.32        17.89 o                         
   4  22   4         23.09         22.54        19.63 o                         
   5  22   4          2.47          6.83        20.90 o                         
   6  22   4          1.88        -10.13        23.01 o                         
  -5  23   4          0.65        -21.00        14.00 o                         
  -4  23   4          3.06          1.29        15.86 o                         
  -3  23   4          5.18          2.03        13.76 o                         
  -2  23   4        109.49        110.04        15.06 o                         
  -1  23   4         26.00         33.92        14.22 o                         
   0  23   4         45.02         50.30        13.86 o                         
   1  23   4          2.00         -0.63        16.43 o                         
   2  23   4         25.62         17.76        20.10 o                         
   3  23   4         31.25         45.90        19.74 o                         
   4  23   4         18.49         -4.05        19.19 o                         
   5  23   4         44.60         28.89        21.87 o                         
  -5  24   4          0.59         -9.27        15.89 o                         
  -4  24   4        142.39        151.81        16.80 o                         
  -3  24   4        169.05        199.70        18.37 o                         
  -2  24   4         46.70         41.63        15.05 o                         
  -1  24   4        310.34        287.50        18.17 o                         
   0  24   4        498.46        514.23        33.04 o                         
   1  24   4        104.16        129.23        23.75 o                         
   2  24   4         24.68         65.48        20.59 o                         
   3  24   4         24.78         -1.30        20.41 o                         
   4  24   4         31.30         -7.33        20.49 o                         
   5  24   4          0.06          9.20        23.80 o                         
  -4  25   4         48.15         38.10        16.63 o                         
  -3  25   4         90.63        105.56        16.32 o                         
  -2  25   4          5.12          4.31        16.26 o                         
  -1  25   4         28.78         34.70        14.50 o                         
   0  25   4          3.59          7.11        15.44 o                         
   1  25   4          2.40         10.58        15.85 o                         
   2  25   4          8.25          9.79        19.93 o                         
   3  25   4        100.40        124.67        22.66 o                         
   4  25   4         77.57         95.95        24.97 o                         
  -3  26   4         61.16         32.70        16.97 o                         
  -2  26   4          3.28        -16.65        16.70 o                         
  -1  26   4         16.37         16.73        20.71 o                         
   0  26   4        169.71        162.12        20.40 o                         
   1  26   4         19.99         15.86        17.65 o                         
   2  26   4         64.56         73.70        22.84 o                         
   3  26   4         13.45          9.09        22.02 o                         
  -2  27   4         38.71         36.32        19.63 o                         
  -1  27   4         45.84         12.13        19.90 o                         
   0  27   4          7.04          2.59        16.81 o                         
   1  27   4         25.97          2.36        18.74 o                         
   2  27   4         37.20         22.83        21.98 o                         
   0  28   4          0.39        -15.60        20.26 o                         
  -9   1   5        123.45        138.55        24.04 o                         
  -8   1   5        157.41        191.27        23.87 o                         
  -7   1   5        469.82        549.07        23.59 o                         
  -6   1   5       1680.18       1752.94        24.91 o                         
  -5   1   5         79.41         75.41         7.15 o                         
  -4   1   5       1642.00       1671.51        19.32 o                         
  -3   1   5        178.87        193.02         8.73 o                         
  -2   1   5        544.33        581.22        13.37 o                         
  -1   1   5          8.86          7.74         5.26 o                         
   0   1   5        893.63        966.38        13.29 o                         
   1   1   5         35.16         38.09         4.60 o                         
   2   1   5        450.61        473.24        10.97 o                         
   3   1   5        263.16        305.66        10.52 o                         
   4   1   5        589.53        573.65        14.76 o                         
   5   1   5        207.09        219.57         9.69 o                         
   6   1   5        421.64        420.60        14.29 o                         
   7   1   5         10.39          2.68         9.58 o                         
   8   1   5        162.07        131.69        11.50 o                         
   9   1   5         20.00         38.99        18.19 o                         
  -9   2   5        130.82        106.11        24.75 o                         
  -8   2   5          9.50         51.47        19.64 o                         
  -7   2   5          0.06          4.77         9.60 o                         
  -6   2   5          2.37         22.72         7.71 o                         
  -5   2   5        121.63        124.69         7.50 o                         
  -4   2   5          2.91         -1.75         4.98 o                         
  -3   2   5        965.09        979.87        16.06 o                         
  -2   2   5         44.59         47.76         6.88 o                         
  -1   2   5        358.43        344.95        10.58 o                         
   0   2   5        537.75        569.25         8.73 o                         
   1   2   5        793.94        859.71        13.55 o                         
   2   2   5        695.21        698.49        14.45 o                         
   3   2   5         77.20         80.15         6.23 o                         
   4   2   5         39.09         38.54         4.92 o                         
   5   2   5         50.16         63.82        11.16 o                         
   6   2   5        150.90        180.30        14.34 o                         
   7   2   5          6.17         14.73        12.31 o                         
   8   2   5        186.54        158.00        15.44 o                         
   9   2   5          6.33         -2.62        18.37 o                         
  -9   3   5         52.07         46.76        20.40 o                         
  -8   3   5        206.81        225.61        18.17 o                         
  -7   3   5        521.87        542.80        19.95 o                         
  -6   3   5        103.61        100.93         9.24 o                         
  -5   3   5        186.05        180.95         9.54 o                         
  -4   3   5        371.16        359.52        10.15 o                         
  -3   3   5          4.68          4.75         4.62 o                         
  -2   3   5        586.50        595.97        12.40 o                         
  -1   3   5        142.05        190.08         7.30 o                         
   0   3   5         14.39         18.15         3.97 o                         
   1   3   5        414.72        433.89        12.96 o                         
   2   3   5         20.03         21.31         5.14 o                         
   3   3   5        690.26        727.78        17.73 o                         
   4   3   5        707.58        688.57        18.31 o                         
   5   3   5         81.39         88.37        13.36 o                         
   6   3   5         54.62         50.50        12.84 o                         
   7   3   5          6.16          7.07        12.71 o                         
   8   3   5         15.09         28.16        14.44 o                         
   9   3   5         23.87          8.80        18.95 o                         
  -9   4   5         80.78         80.09        19.22 o                         
  -8   4   5          1.83         -0.18        13.85 o                         
  -7   4   5        103.87         88.58        12.42 o                         
  -6   4   5          7.23          7.97         8.35 o                         
  -5   4   5         20.95         28.75         7.60 o                         
  -4   4   5        148.30        130.25         7.81 o                         
  -3   4   5       1296.22       1296.80        18.12 o                         
  -2   4   5       4284.23       4284.07        41.52 o                         
  -1   4   5        672.27        664.06        16.24 o                         
   0   4   5        725.91        735.05        11.67 o                         
   1   4   5         52.90         66.18         5.99 o                         
   2   4   5        355.34        335.56         8.86 o                         
   3   4   5          1.53          2.41         4.40 o                         
   4   4   5         46.12         44.37         5.44 o                         
   5   4   5         75.83         51.49        10.91 o                         
   6   4   5         14.64          0.57        11.80 o                         
   7   4   5        149.67        170.64        15.55 o                         
   8   4   5          1.81          2.24        14.47 o                         
   9   4   5         32.65         16.37        20.32 o                         
  -9   5   5          0.06          0.54        15.94 o                         
  -8   5   5         15.09         18.58        15.39 o                         
  -7   5   5          2.05          4.06        11.45 o                         
  -6   5   5          2.03         -6.44         9.35 o                         
  -5   5   5        236.05        214.55        11.96 o                         
  -4   5   5        286.92        283.31         9.36 o                         
  -3   5   5        120.84        125.99         5.95 o                         
  -2   5   5        162.89        169.96         7.15 o                         
  -1   5   5         40.11         36.80         4.11 o                         
   0   5   5         49.82         47.31         4.99 o                         
   1   5   5          7.16          5.51         5.49 o                         
   2   5   5         10.36         11.62         5.18 o                         
   3   5   5         17.63         21.85         5.59 o                         
   4   5   5          0.50         -8.10         6.06 o                         
   5   5   5         19.11          1.97        11.15 o                         
   6   5   5         10.96         12.42        12.15 o                         
   7   5   5         65.18         72.29        15.06 o                         
   8   5   5         24.15         13.09        14.96 o                         
   9   5   5         13.90        -18.46        20.05 o                         
  -9   6   5        224.68        199.08        20.15 o                         
  -8   6   5         59.03         42.10        13.29 o                         
  -7   6   5         46.02         28.47        14.52 o                         
  -6   6   5         59.07         55.03         9.45 o                         
  -5   6   5        726.70        728.39        21.13 o                         
  -4   6   5          9.72         10.83         6.67 o                         
  -3   6   5        362.17        361.82         9.90 o                         
  -2   6   5       1853.53       1784.98        21.08 o                         
  -1   6   5        939.92        976.55        13.48 o                         
   0   6   5       1852.71       1890.82        22.46 o                         
   1   6   5        591.14        572.89        15.87 o                         
   2   6   5        374.36        333.35         9.32 o                         
   3   6   5         77.63         62.30         5.56 o                         
   4   6   5        195.58        185.52        11.47 o                         
   5   6   5         66.02         90.31         6.35 o                         
   6   6   5          4.04         -2.28        11.94 o                         
   7   6   5        119.98        140.15        16.04 o                         
   8   6   5          7.83         12.72        14.39 o                         
   9   6   5         80.50        106.57        19.98 o                         
  -9   7   5          0.43        -14.31        21.42 o                         
  -8   7   5        149.41        139.72        18.13 o                         
  -7   7   5         18.48         12.84        11.13 o                         
  -6   7   5        152.75        154.09        13.41 o                         
  -5   7   5         19.18         26.44         8.66 o                         
  -4   7   5        285.50        250.68        10.17 o                         
  -3   7   5         34.42         19.62         5.78 o                         
  -2   7   5        140.13        157.67         6.64 o                         
  -1   7   5         14.73         15.59         5.12 o                         
   0   7   5        128.67        128.69         5.97 o                         
   1   7   5          7.83         -1.79         6.88 o                         
   2   7   5          1.64          4.87         5.09 o                         
   3   7   5         13.67         27.58         5.28 o                         
   4   7   5        799.06        849.57        19.52 o                         
   5   7   5          1.84          4.64         7.33 o                         
   6   7   5          0.73        -10.22        13.13 o                         
   7   7   5         42.67         44.90        14.50 o                         
   8   7   5          1.32          5.56        14.76 o                         
   9   7   5          2.40         -5.66        17.67 o                         
  -9   8   5         73.08         54.20        22.69 o                         
  -8   8   5         81.73         73.90        16.91 o                         
  -7   8   5          0.35         -8.22        11.54 o                         
  -6   8   5          1.21        -10.43        12.83 o                         
  -5   8   5        276.31        244.18        11.28 o                         
  -4   8   5        109.94         87.54         8.48 o                         
  -3   8   5        428.61        399.11        15.21 o                         
  -2   8   5        569.11        565.62        11.37 o                         
  -1   8   5        442.60        432.62         9.35 o                         
   0   8   5       1069.26       1026.44        13.60 o                         
   1   8   5        163.00        170.60         7.47 o                         
   2   8   5         65.06         61.26         5.65 o                         
   3   8   5       1105.20       1015.29        16.04 o                         
   4   8   5          7.98         18.54         5.73 o                         
   5   8   5          3.81         -6.60         9.35 o                         
   6   8   5         12.04         15.02        14.38 o                         
   7   8   5        174.29        175.98        16.65 o                         
   8   8   5          0.32         -7.18        14.65 o                         
  -9   9   5          6.52          3.37        17.61 o                         
  -8   9   5        293.62        276.81        20.83 o                         
  -7   9   5        139.89        147.17        13.94 o                         
  -6   9   5        322.87        338.51        15.75 o                         
  -5   9   5        332.93        375.02        12.90 o                         
  -4   9   5        443.58        442.60        12.97 o                         
  -3   9   5         45.99         45.17         7.76 o                         
  -2   9   5        357.62        402.38        10.57 o                         
  -1   9   5        139.07        127.67         6.95 o                         
   0   9   5         39.64         47.72         5.85 o                         
   1   9   5         10.49          0.63         5.00 o                         
   2   9   5        445.52        480.85        11.62 o                         
   3   9   5        786.46        830.23        15.40 o                         
   4   9   5       1378.16       1458.08        20.47 o                         
   5   9   5        452.77        411.22        16.32 o                         
   6   9   5        141.42        143.98        20.15 o                         
   7   9   5         34.22         37.05        16.65 o                         
   8   9   5         42.05         17.92        15.73 o                         
  -8  10   5          0.39          7.54        16.37 o                         
  -7  10   5          5.94          4.08        12.75 o                         
  -6  10   5         19.22         15.20        10.79 o                         
  -5  10   5         25.97         14.53        10.93 o                         
  -4  10   5          4.95         10.26         7.70 o                         
  -3  10   5        215.84        204.09        10.23 o                         
  -2  10   5         40.98         59.24         5.86 o                         
  -1  10   5         23.28         15.24         5.56 o                         
   0  10   5        566.79        556.65        11.14 o                         
   1  10   5         66.27         60.88        11.68 o                         
   2  10   5        978.59        956.48        17.84 o                         
   3  10   5       1244.43       1187.05        20.12 o                         
   4  10   5        551.89        541.63        20.08 o                         
   5  10   5        269.71        276.79         6.57 o                         
   6  10   5          9.43          9.26        15.14 o                         
   7  10   5         31.69         13.03        15.67 o                         
   8  10   5          5.25         -3.35        15.11 o                         
  -8  11   5        453.57        484.35        37.28 o                         
  -7  11   5        374.52        367.55        20.27 o                         
  -6  11   5        208.53        219.61        14.52 o                         
  -5  11   5        311.07        288.09        15.08 o                         
  -4  11   5       1603.42       1634.05        30.05 o                         
  -3  11   5        562.34        581.09        17.55 o                         
  -2  11   5        298.21        317.34         8.81 o                         
  -1  11   5         89.71         75.36         5.78 o                         
   0  11   5        977.60        993.41        17.63 o                         
   1  11   5       1146.84       1153.85        20.19 o                         
   2  11   5         50.09         56.72         8.91 o                         
   3  11   5        320.86        289.04        11.27 o                         
   4  11   5        265.75        299.97        11.13 o                         
   5  11   5        446.95        441.55        13.97 o                         
   6  11   5        135.16        141.47        17.62 o                         
   7  11   5         11.81         -7.23        16.62 o                         
   8  11   5         79.53         59.18        18.62 o                         
  -8  12   5         46.94         53.47        22.07 o                         
  -7  12   5        191.18        185.84        14.98 o                         
  -6  12   5         72.30         69.25        13.00 o                         
  -5  12   5          7.48         -9.17        10.12 o                         
  -4  12   5         11.34         22.53        10.51 o                         
  -3  12   5          1.60         -6.61         8.63 o                         
  -2  12   5          3.41         -3.21         6.15 o                         
  -1  12   5         24.06         41.75         6.62 o                         
   0  12   5         23.97         22.44         4.59 o                         
   1  12   5        174.51        193.02         9.16 o                         
   2  12   5        126.49        111.98         7.76 o                         
   3  12   5        176.80        191.88        12.13 o                         
   4  12   5        129.76        135.71        11.53 o                         
   5  12   5        909.84        874.53        28.83 o                         
   6  12   5         29.20         20.47        15.93 o                         
   7  12   5         40.23         65.78        18.43 o                         
   8  12   5          4.06         21.28        20.81 o                         
  -8  13   5         42.19         18.94        21.15 o                         
  -7  13   5        168.38        150.86        20.18 o                         
  -6  13   5        533.88        506.48        20.51 o                         
  -5  13   5        384.11        346.96        18.20 o                         
  -4  13   5        180.83        192.94        14.01 o                         
  -3  13   5         62.21         86.62         9.75 o                         
  -2  13   5         28.19         32.47         6.90 o                         
  -1  13   5         81.98        109.53         7.70 o                         
   0  13   5        161.91        177.17         8.32 o                         
   1  13   5        188.68        206.60        10.09 o                         
   2  13   5       1350.87       1364.23        22.95 o                         
   3  13   5         35.47         30.67        10.66 o                         
   4  13   5        141.74        137.94        15.42 o                         
   5  13   5       1230.38       1252.50        33.91 o                         
   6  13   5         75.10         67.21        17.56 o                         
   7  13   5          7.47         -3.47        16.82 o                         
   8  13   5          1.28          7.45        21.79 o                         
  -8  14   5          6.20        -19.96        25.59 o                         
  -7  14   5          0.80         10.70        14.45 o                         
  -6  14   5          7.47         13.97        12.81 o                         
  -5  14   5          1.69         -3.79        11.11 o                         
  -4  14   5        398.15        428.50        17.76 o                         
  -3  14   5        154.33        182.97        11.52 o                         
  -2  14   5        153.01        192.23         9.42 o                         
  -1  14   5        321.46        369.79        12.36 o                         
   0  14   5        104.10        115.82         6.76 o                         
   1  14   5         59.82         75.18         8.12 o                         
   2  14   5       1102.48       1146.79        21.44 o                         
   3  14   5          0.43        -11.18        11.93 o                         
   4  14   5         63.04         50.39        15.66 o                         
   5  14   5        198.16        208.77        19.50 o                         
   6  14   5          1.54         26.10        17.05 o                         
   7  14   5          0.64        -13.29        20.85 o                         
  -7  15   5        179.71        166.50        18.24 o                         
  -6  15   5         34.00         16.18        14.15 o                         
  -5  15   5        138.94        141.65        19.03 o                         
  -4  15   5          1.74          2.51        12.11 o                         
  -3  15   5        189.16        207.11        13.19 o                         
  -2  15   5          1.66          5.85         8.09 o                         
  -1  15   5         15.96         16.99         7.50 o                         
   0  15   5        130.42        128.64         6.68 o                         
   1  15   5        321.24        323.17        10.20 o                         
   2  15   5         48.75         48.31         9.70 o                         
   3  15   5        957.97        951.67        28.50 o                         
   4  15   5        186.73        171.39        17.04 o                         
   5  15   5         12.98         -2.44        16.70 o                         
   6  15   5         22.40         17.53        16.09 o                         
   7  15   5          7.56          2.39        20.97 o                         
  -7  16   5          2.61        -22.32        14.88 o                         
  -6  16   5         18.62          1.15        16.83 o                         
  -5  16   5          5.39         -9.39        14.08 o                         
  -4  16   5        340.71        319.01        17.99 o                         
  -3  16   5        146.76        122.79        12.89 o                         
  -2  16   5        499.61        517.19        15.09 o                         
  -1  16   5       1474.14       1479.10        22.34 o                         
   0  16   5        537.64        589.47        16.83 o                         
   1  16   5         10.64         17.46        12.27 o                         
   2  16   5         39.08         38.78         8.48 o                         
   3  16   5         54.39         67.84        14.76 o                         
   4  16   5         36.99         50.58        15.73 o                         
   5  16   5         14.06          9.34        15.28 o                         
   6  16   5          8.81         -7.10        18.33 o                         
   7  16   5          1.59         -8.34        21.96 o                         
  -7  17   5          9.65        -12.97        17.72 o                         
  -6  17   5         50.68         41.11        16.49 o                         
  -5  17   5         18.93         -1.51        14.37 o                         
  -4  17   5          6.80        -11.66        13.13 o                         
  -3  17   5         85.09         68.66        12.57 o                         
  -2  17   5          6.51          3.43        10.19 o                         
  -1  17   5          0.25         10.46        10.92 o                         
   0  17   5        129.12        127.78        14.23 o                         
   1  17   5         26.86         37.45        12.98 o                         
   2  17   5        124.81        131.22        14.28 o                         
   3  17   5          1.16          5.56        13.11 o                         
   4  17   5          0.39          7.61        15.31 o                         
   5  17   5         14.13         -9.56        15.55 o                         
   6  17   5          2.57         -5.00        17.46 o                         
   7  17   5         52.23         42.85        21.80 o                         
  -7  18   5          2.10        -19.53        15.61 o                         
  -6  18   5          1.18        -22.19        14.79 o                         
  -5  18   5         51.04         40.36        16.04 o                         
  -4  18   5         35.41         20.65        14.69 o                         
  -3  18   5        159.84        177.68        14.23 o                         
  -2  18   5        404.97        391.90        16.76 o                         
  -1  18   5        699.52        756.38        21.52 o                         
   0  18   5        271.30        265.75        14.19 o                         
   1  18   5        273.21        304.03        17.74 o                         
   2  18   5         30.95         39.02        16.21 o                         
   3  18   5         23.57         26.08        18.43 o                         
   4  18   5         18.09          0.34        15.71 o                         
   5  18   5         18.09         22.29        18.34 o                         
   6  18   5          1.81          9.07        17.41 o                         
  -6  19   5         92.57         60.87        17.04 o                         
  -5  19   5          1.68        -12.22        15.02 o                         
  -4  19   5        155.75        172.61        18.53 o                         
  -3  19   5         35.72         46.03        13.62 o                         
  -2  19   5         26.83         29.19        12.07 o                         
  -1  19   5         30.10         27.98        12.33 o                         
   0  19   5          6.44         23.15        11.32 o                         
   1  19   5         27.18         -9.67        15.99 o                         
   2  19   5        135.71        159.96        20.78 o                         
   3  19   5          5.41         -1.36        18.64 o                         
   4  19   5        188.74        184.62        23.98 o                         
   5  19   5         17.64         35.34        20.40 o                         
   6  19   5         20.01         18.19        21.66 o                         
  -6  20   5          0.04        -10.50        17.44 o                         
  -5  20   5         16.44        -14.38        16.48 o                         
  -4  20   5         14.56         10.48        15.02 o                         
  -3  20   5          2.23         25.98        13.95 o                         
  -2  20   5        962.27        938.53        24.90 o                         
  -1  20   5          3.69          4.47        12.03 o                         
   0  20   5          7.93          1.22        12.98 o                         
   1  20   5        303.38        285.04        22.81 o                         
   2  20   5        131.56        138.56        20.47 o                         
   3  20   5         47.55         33.68        19.33 o                         
   4  20   5         27.06          7.14        18.17 o                         
   5  20   5          3.85         19.16        21.20 o                         
   6  20   5         19.11         27.17        22.36 o                         
  -5  21   5         42.58         38.43        17.71 o                         
  -4  21   5          5.37          2.43        13.52 o                         
  -3  21   5        453.82        539.54        21.73 o                         
  -2  21   5        166.97        194.22        15.59 o                         
  -1  21   5        312.26        304.84        16.47 o                         
   0  21   5          0.28         -6.76        14.65 o                         
   1  21   5         10.66         -0.36        16.76 o                         
   2  21   5          5.51         20.47        20.48 o                         
   3  21   5         83.20        110.94        22.57 o                         
   4  21   5        121.95        134.64        23.99 o                         
   5  21   5         88.37        128.39        22.63 o                         
  -5  22   5         39.33         49.38        17.18 o                         
  -4  22   5        105.48         83.02        15.37 o                         
  -3  22   5         89.07        101.16        14.19 o                         
  -2  22   5        211.61        227.43        16.62 o                         
  -1  22   5         99.37        115.08        18.13 o                         
   0  22   5        306.13        272.68        20.25 o                         
   1  22   5        162.51        150.08        20.95 o                         
   2  22   5         74.20         86.66        19.62 o                         
   3  22   5          1.57         -7.79        19.64 o                         
   4  22   5         27.51         17.35        21.31 o                         
   5  22   5         22.66         14.32        24.21 o                         
  -4  23   5         43.73         77.13        17.11 o                         
  -3  23   5         18.14         28.48        15.40 o                         
  -2  23   5          5.75          1.99        12.86 o                         
  -1  23   5         49.64         46.84        15.61 o                         
   0  23   5          0.17         10.57        16.62 o                         
   1  23   5        298.81        270.82        24.16 o                         
   2  23   5         12.92         -7.45        21.46 o                         
   3  23   5         31.50         76.50        23.50 o                         
   4  23   5         11.72         36.15        21.00 o                         
  -3  24   5          1.84         -5.56        16.80 o                         
  -2  24   5         27.12         30.15        16.13 o                         
  -1  24   5          5.39         -4.67        15.10 o                         
   0  24   5        102.91         96.05        19.72 o                         
   1  24   5         21.39         35.97        22.35 o                         
   2  24   5         18.19         -0.89        20.28 o                         
   3  24   5          1.92         -3.48        22.87 o                         
  -3  25   5        102.36        104.98        18.87 o                         
  -2  25   5         29.80         23.35        18.64 o                         
  -1  25   5          3.89         -6.22        17.32 o                         
   0  25   5         40.60          3.61        17.72 o                         
   1  25   5          2.74         -4.19        31.17 o                         
   2  25   5         17.42          7.18        20.33 o                         
  -1  26   5         86.89        104.49        28.99 o                         
   0  26   5         74.95         72.93        18.48 o                         
   1  26   5         17.42         11.34        21.50 o                         
  -8   0   6        163.79        135.53        64.59 o                         
  -7   0   6         30.17         22.53        17.66 o                         
  -6   0   6         34.43         30.34        17.44 o                         
  -5   0   6        672.49        676.61        32.36 o                         
  -4   0   6        375.17        374.94        20.08 o                         
  -3   0   6        251.10        238.02        24.58 o                         
  -2   0   6       2927.54       2915.25        49.67 o                         
  -1   0   6       1837.41       1908.11        36.54 o                         
   0   0   6         14.86         12.67         4.43 o                         
   1   0   6         32.98         24.42         8.62 o                         
   2   0   6         57.75         62.39        10.33 o                         
   3   0   6        851.51        820.03        20.76 o                         
   4   0   6        128.64         85.82         9.86 o                         
   5   0   6        236.15        164.71         9.45 o                         
   6   0   6        176.93        228.09        12.13 o                         
   7   0   6        394.66        453.76        39.78 o                         
   8   0   6          0.27         -2.16        23.06 o                         
  -8   1   6         11.46        -20.67        24.17 o                         
  -7   1   6         76.98         72.75        14.44 o                         
  -6   1   6         29.49         21.05        11.45 o                         
  -5   1   6          7.33          6.15         5.99 o                         
  -4   1   6        357.90        319.71        13.35 o                         
  -3   1   6        280.58        272.45        13.58 o                         
  -2   1   6       1207.51       1239.85        21.13 o                         
  -1   1   6        164.26        161.44         9.76 o                         
   0   1   6         44.33         50.40         4.02 o                         
   1   1   6         57.73         65.04         6.49 o                         
   2   1   6         12.99          7.96         5.21 o                         
   3   1   6        374.07        375.40        10.51 o                         
   4   1   6         41.84         47.53         6.99 o                         
   5   1   6          2.15         10.64         6.07 o                         
   6   1   6         90.79         79.89        10.61 o                         
   7   1   6          3.83          6.61        19.51 o                         
   8   1   6          1.08         25.12        17.88 o                         
  -8   2   6         32.62         27.21        25.20 o                         
  -7   2   6         32.62         34.29        12.71 o                         
  -6   2   6          0.57        -13.84        10.68 o                         
  -5   2   6         43.65         50.61         7.94 o                         
  -4   2   6          7.48         18.14         9.93 o                         
  -3   2   6        507.37        479.47        16.50 o                         
  -2   2   6        371.13        379.09        14.00 o                         
  -1   2   6        286.60        260.97        11.63 o                         
   0   2   6        264.93        228.75         7.28 o                         
   1   2   6        954.04        984.06        14.77 o                         
   2   2   6        146.46        126.70         7.71 o                         
   3   2   6          7.75         -4.68         6.80 o                         
   4   2   6         11.17         16.37         7.71 o                         
   5   2   6          6.43         36.54        10.60 o                         
   6   2   6          0.16         18.50        10.57 o                         
   7   2   6          0.48          9.48        11.43 o                         
   8   2   6         26.48         25.80        20.28 o                         
  -8   3   6         11.09         -6.82        19.47 o                         
  -7   3   6        318.79        338.06        18.66 o                         
  -6   3   6         73.89         83.45        12.31 o                         
  -5   3   6        640.18        645.84        17.44 o                         
  -4   3   6         60.25         79.69        10.70 o                         
  -3   3   6         63.61         75.03        12.55 o                         
  -2   3   6          0.34          0.08         8.69 o                         
  -1   3   6         10.58          8.75         7.75 o                         
   0   3   6          0.27         -0.93         3.66 o                         
   1   3   6        326.84        338.28         9.89 o                         
   2   3   6         58.71         69.24         7.87 o                         
   3   3   6        127.39        153.82         6.31 o                         
   4   3   6         37.54         29.32         5.37 o                         
   5   3   6        192.10        206.11        13.53 o                         
   6   3   6        146.02        152.10        16.45 o                         
   7   3   6        104.90         82.60        13.19 o                         
   8   3   6          5.53         -2.66        19.92 o                         
  -8   4   6          0.34          2.73        18.62 o                         
  -7   4   6         24.47         22.02        13.12 o                         
  -6   4   6         15.29         19.58        12.32 o                         
  -5   4   6         43.53         32.38        10.91 o                         
  -4   4   6         56.28         43.84         5.03 o                         
  -3   4   6        257.73        241.96        13.09 o                         
  -2   4   6          4.28         -1.13         8.28 o                         
  -1   4   6         33.59         28.55         7.53 o                         
   0   4   6         96.16         96.81         7.12 o                         
   1   4   6        404.90        414.72        11.45 o                         
   2   4   6         46.31         41.87         6.71 o                         
   3   4   6          2.59          1.73         5.41 o                         
   4   4   6         24.75         25.76         7.34 o                         
   5   4   6         21.91         17.52        11.35 o                         
   6   4   6          7.92         21.39        11.24 o                         
   7   4   6         54.59         58.59        13.39 o                         
   8   4   6          2.61         16.65        15.20 o                         
  -8   5   6         80.82         65.64        21.09 o                         
  -7   5   6        380.48        403.95        19.28 o                         
  -6   5   6         49.71         52.20        14.49 o                         
  -5   5   6        775.02        777.55        22.65 o                         
  -4   5   6        275.64        286.16        11.80 o                         
  -3   5   6         45.61         33.26        15.22 o                         
  -2   5   6         85.31         82.09        12.89 o                         
  -1   5   6        132.97        133.18         7.02 o                         
   0   5   6        347.76        327.68        11.95 o                         
   1   5   6        473.75        475.76        13.74 o                         
   2   5   6         22.71         33.02         6.91 o                         
   3   5   6         57.01         64.13         7.16 o                         
   4   5   6          2.29         -5.36         5.03 o                         
   5   5   6        442.61        438.06        16.48 o                         
   6   5   6         43.84         49.55        11.43 o                         
   7   5   6         49.00         30.92        15.31 o                         
   8   5   6          6.18         -6.62        16.10 o                         
  -8   6   6          1.55        -13.06        18.61 o                         
  -7   6   6          0.23         -2.31        18.12 o                         
  -6   6   6          0.03        -19.59        13.06 o                         
  -5   6   6         93.04         88.86        10.22 o                         
  -4   6   6         26.26         33.23         8.27 o                         
  -3   6   6         11.38         11.26         6.71 o                         
  -2   6   6        134.78        155.55        10.20 o                         
  -1   6   6          0.91          7.38         6.25 o                         
   0   6   6        424.06        378.46        10.51 o                         
   1   6   6         37.04         43.87         6.96 o                         
   2   6   6        282.26        259.58         9.32 o                         
   3   6   6         47.15         63.27         7.05 o                         
   4   6   6        201.31        202.87        12.75 o                         
   5   6   6          0.46         -0.42        10.19 o                         
   6   6   6          6.39         13.43        12.57 o                         
   7   6   6          1.69         13.84        13.32 o                         
   8   6   6          0.01          9.44        15.65 o                         
  -8   7   6        150.18        179.45        21.76 o                         
  -7   7   6        527.21        512.09        26.58 o                         
  -6   7   6         31.89         29.70        14.28 o                         
  -5   7   6        217.43        209.26        12.41 o                         
  -4   7   6        443.84        401.13        15.37 o                         
  -3   7   6        169.91        169.32         9.79 o                         
  -2   7   6        100.37        109.58         9.77 o                         
  -1   7   6         88.79         92.05         5.94 o                         
   0   7   6        283.68        282.64         8.72 o                         
   1   7   6          5.61         10.23         6.81 o                         
   2   7   6          4.23          3.72         6.23 o                         
   3   7   6        324.38        320.23        10.50 o                         
   4   7   6          5.39         -0.57         9.47 o                         
   5   7   6        553.98        554.83        26.45 o                         
   6   7   6         23.72         23.11        12.89 o                         
   7   7   6         25.94         27.04        14.08 o                         
   8   7   6          2.43         15.01        16.19 o                         
  -8   8   6          2.49          7.39        19.43 o                         
  -7   8   6         13.77         20.89        14.16 o                         
  -6   8   6         12.31          8.22        12.21 o                         
  -5   8   6        164.66        139.37        12.14 o                         
  -4   8   6         36.97         38.46         8.65 o                         
  -3   8   6         65.10         84.61        10.00 o                         
  -2   8   6         26.37         34.99         7.98 o                         
  -1   8   6          2.58          1.43         5.43 o                         
   0   8   6        244.77        249.27         8.42 o                         
   1   8   6       1143.90       1195.66        20.03 o                         
   2   8   6        172.94        193.57         8.93 o                         
   3   8   6         90.23         89.20         7.12 o                         
   4   8   6         33.77         37.62         4.70 o                         
   5   8   6        172.62        108.31        15.21 o                         
   6   8   6        158.95        183.07        17.45 o                         
   7   8   6         12.83         17.82        14.48 o                         
  -8   9   6         32.16          7.14        31.13 o                         
  -7   9   6        324.20        276.47        18.85 o                         
  -6   9   6        118.02         94.78        14.61 o                         
  -5   9   6          1.94        -14.96         9.98 o                         
  -4   9   6         18.29         17.42         9.05 o                         
  -3   9   6          1.01          9.15         9.46 o                         
  -2   9   6        101.88        114.08         7.99 o                         
  -1   9   6         14.02         13.03         5.77 o                         
   0   9   6         79.53         87.44         6.51 o                         
   1   9   6        203.00        209.39        14.60 o                         
   2   9   6        313.27        297.74         9.49 o                         
   3   9   6        104.44        101.55         6.89 o                         
   4   9   6        280.56        268.46        16.25 o                         
   5   9   6        283.75        305.13        18.90 o                         
   6   9   6        104.51        109.95        16.73 o                         
   7   9   6         15.66          0.02        14.37 o                         
  -8  10   6         35.83         67.18        23.90 o                         
  -7  10   6         11.16         -4.87        13.87 o                         
  -6  10   6         36.21         28.97        13.35 o                         
  -5  10   6          1.95        -13.25        10.61 o                         
  -4  10   6         32.60         29.44        12.47 o                         
  -3  10   6        607.50        628.76        18.82 o                         
  -2  10   6        429.61        471.54        12.87 o                         
  -1  10   6        861.58        916.88        16.22 o                         
   0  10   6       1253.88       1261.93        18.30 o                         
   1  10   6         31.08          9.27         8.30 o                         
   2  10   6        261.67        271.93        14.28 o                         
   3  10   6         30.10         20.12         9.48 o                         
   4  10   6        214.66        208.55        10.90 o                         
   5  10   6          6.67         21.03        15.96 o                         
   6  10   6         43.11         35.35        15.13 o                         
   7  10   6         48.34         32.96        16.48 o                         
  -7  11   6         44.37         43.02        19.29 o                         
  -6  11   6         21.11         17.42        19.59 o                         
  -5  11   6         84.60         71.59        15.09 o                         
  -4  11   6          6.25          3.26        11.09 o                         
  -3  11   6          0.34         13.00         9.47 o                         
  -2  11   6        197.24        193.17         9.93 o                         
  -1  11   6        195.88        209.71         8.30 o                         
   0  11   6         27.74         24.64         7.97 o                         
   1  11   6         73.46         72.14         9.44 o                         
   2  11   6       1187.92       1140.98        25.27 o                         
   3  11   6        109.74        111.35        10.94 o                         
   4  11   6         71.77         78.13        12.49 o                         
   5  11   6        135.79        179.27        19.15 o                         
   6  11   6         31.17         14.10        15.52 o                         
   7  11   6          0.07         -5.29        16.21 o                         
  -7  12   6          2.77         10.35        18.57 o                         
  -6  12   6          4.92         -2.44        15.81 o                         
  -5  12   6         63.22         64.02        16.58 o                         
  -4  12   6        153.09        161.08        14.08 o                         
  -3  12   6        158.77        141.40        12.32 o                         
  -2  12   6        399.38        402.66        12.89 o                         
  -1  12   6        671.35        698.16        15.84 o                         
   0  12   6         18.78         23.39         7.42 o                         
   1  12   6          5.76         -1.94         6.66 o                         
   2  12   6        104.27        113.97        12.31 o                         
   3  12   6        889.03        858.38        25.20 o                         
   4  12   6         32.15         48.49        11.52 o                         
   5  12   6         39.16         48.94        17.63 o                         
   6  12   6          6.68         14.99        16.24 o                         
   7  12   6         53.81         87.34        18.97 o                         
  -7  13   6         71.63         68.61        22.60 o                         
  -6  13   6         35.33         53.57        17.37 o                         
  -5  13   6         94.47        124.74        17.76 o                         
  -4  13   6         43.95         14.26        11.92 o                         
  -3  13   6         42.35         43.76        12.27 o                         
  -2  13   6         15.66         20.33         9.36 o                         
  -1  13   6         55.37         37.52        11.43 o                         
   0  13   6        111.33         94.67        12.10 o                         
   1  13   6        346.89        369.14        17.38 o                         
   2  13   6          8.99          1.84        11.11 o                         
   3  13   6        288.35        334.35        15.15 o                         
   4  13   6          0.33          0.48        11.26 o                         
   5  13   6         26.04         24.02         8.06 o                         
   6  13   6          3.34        -21.65        15.85 o                         
   7  13   6         17.64         10.72        17.64 o                         
  -7  14   6          0.66         -5.97        16.64 o                         
  -6  14   6          0.21         -2.06        16.58 o                         
  -5  14   6         43.62         37.76        16.71 o                         
  -4  14   6         37.58         19.96        13.34 o                         
  -3  14   6         68.88         59.70        11.22 o                         
  -2  14   6          2.69          6.77        10.04 o                         
  -1  14   6        266.27        250.08        24.09 o                         
   0  14   6        661.26        627.33        19.80 o                         
   1  14   6        117.42        105.99        12.16 o                         
   2  14   6          5.40          6.11        10.82 o                         
   3  14   6          1.70         -2.49        10.99 o                         
   4  14   6          0.07         -6.21        11.15 o                         
   5  14   6          7.30         23.33        10.09 o                         
   6  14   6         25.55         30.35        17.72 o                         
  -6  15   6        177.76        189.78        19.74 o                         
  -5  15   6         89.43        121.32        19.55 o                         
  -4  15   6          1.64         12.74        13.00 o                         
  -3  15   6        298.66        330.36        15.83 o                         
  -2  15   6         35.19         37.39        11.18 o                         
  -1  15   6         30.56         10.12        12.12 o                         
   0  15   6         63.78         46.94        12.50 o                         
   1  15   6         18.71         42.23        15.07 o                         
   2  15   6         28.72         33.12        13.50 o                         
   3  15   6         32.88         41.45        12.38 o                         
   4  15   6        107.22        153.77        15.13 o                         
   5  15   6        133.05        154.64        12.89 o                         
   6  15   6         41.23         41.32        17.01 o                         
  -6  16   6          1.83        -13.33        16.18 o                         
  -5  16   6          3.20        -11.62        17.14 o                         
  -4  16   6         24.44         24.45        13.80 o                         
  -3  16   6         11.26         28.36        11.98 o                         
  -2  16   6          4.37         25.61        11.97 o                         
  -1  16   6        177.92        216.98        15.94 o                         
   0  16   6         41.15         20.40        14.48 o                         
   1  16   6        100.06         86.95        14.07 o                         
   2  16   6        154.52        149.49        15.31 o                         
   3  16   6          3.69         -4.62        13.54 o                         
   4  16   6          3.99          0.47        17.14 o                         
   5  16   6          0.33         -2.79        18.20 o                         
   6  16   6          4.07         19.18        21.75 o                         
  -6  17   6        158.39        185.78        20.37 o                         
  -5  17   6         27.87          2.87        17.49 o                         
  -4  17   6        114.31        118.55        16.09 o                         
  -3  17   6        577.24        629.49        21.79 o                         
  -2  17   6         62.34        119.06        13.47 o                         
  -1  17   6        250.13        254.22        18.92 o                         
   0  17   6        130.57        143.66        19.89 o                         
   1  17   6         75.13         82.81        15.69 o                         
   2  17   6          7.89         18.63        13.94 o                         
   3  17   6         60.78         73.85        14.92 o                         
   4  17   6          1.04         13.32        13.28 o                         
   5  17   6          0.71         -3.17        13.32 o                         
  -5  18   6          8.91         15.63        18.80 o                         
  -4  18   6        181.44        166.50        18.31 o                         
  -3  18   6          4.81         19.65        13.30 o                         
  -2  18   6        133.49        113.97        13.76 o                         
  -1  18   6         13.54         39.39        13.81 o                         
   0  18   6        200.16        202.55        19.41 o                         
   1  18   6         49.63         58.48        14.62 o                         
   2  18   6         10.63          1.89        14.87 o                         
   3  18   6         33.23         27.16        15.15 o                         
   4  18   6          0.47        -14.92        14.60 o                         
   5  18   6         15.23         19.36        14.66 o                         
  -5  19   6         24.80          5.17        21.45 o                         
  -4  19   6         69.34         86.75        20.82 o                         
  -3  19   6          2.64         12.68        13.28 o                         
  -2  19   6         47.74         88.87        15.45 o                         
  -1  19   6         93.45         78.49        15.11 o                         
   0  19   6         17.88          7.00        15.12 o                         
   1  19   6         15.75        -20.58        18.66 o                         
   2  19   6         97.13        126.16        17.36 o                         
   3  19   6         49.66         45.24        16.56 o                         
   4  19   6         16.88         -7.51        20.00 o                         
   5  19   6          9.79        -32.03        21.35 o                         
  -4  20   6         85.38         82.12        20.13 o                         
  -3  20   6         96.13        105.34        16.33 o                         
  -2  20   6         29.67         67.95        15.83 o                         
  -1  20   6         42.52         54.08        14.87 o                         
   0  20   6         31.53         42.68        16.26 o                         
   1  20   6         13.38         36.75        16.50 o                         
   2  20   6         20.09         -4.71        15.76 o                         
   3  20   6         24.02         19.68        15.35 o                         
   4  20   6          4.07         -8.04        21.03 o                         
  -4  21   6         71.86         75.66        20.48 o                         
  -3  21   6         38.96         18.75        16.25 o                         
  -2  21   6          1.40         18.01        15.58 o                         
  -1  21   6        131.64        109.11        15.71 o                         
   0  21   6         37.23         10.95        15.53 o                         
   1  21   6          1.11        -12.00        17.27 o                         
   2  21   6         16.16         28.50        17.53 o                         
   3  21   6          6.12         15.54        22.31 o                         
  -3  22   6        188.70        206.35        19.62 o                         
  -2  22   6         61.50         78.02        15.56 o                         
  -1  22   6        279.03        271.49        18.95 o                         
   0  22   6         10.59         10.12        18.37 o                         
   1  22   6          2.01         22.48        17.73 o                         
   2  22   6         52.57         16.64        16.11 o                         
   3  22   6          7.12         -0.35        21.41 o                         
  -2  23   6          2.49         -6.17        15.25 o                         
  -1  23   6          9.54          9.60        15.86 o                         
   0  23   6         26.83         14.23        16.84 o                         
   1  23   6          0.04        -26.17        18.25 o                         
   2  23   6         15.82         -0.17        24.35 o                         
  -7   1   7         55.99         46.55        15.92 o                         
  -6   1   7        254.47        234.57        15.71 o                         
  -5   1   7          7.09         17.76        12.70 o                         
  -4   1   7        336.70        339.41        17.15 o                         
  -3   1   7         72.89        100.02        12.91 o                         
  -2   1   7         40.72         39.88        10.98 o                         
  -1   1   7          2.97          9.85         9.43 o                         
   0   1   7        124.19        126.48        12.09 o                         
   1   1   7         31.33         21.46         7.38 o                         
   2   1   7         75.39         95.88         9.47 o                         
   3   1   7         24.14         19.24         9.09 o                         
   4   1   7        229.12        240.58        12.25 o                         
   5   1   7         58.79         32.52        22.49 o                         
   6   1   7        102.94        100.66        16.83 o                         
   7   1   7          0.13         36.12        17.67 o                         
  -7   2   7         12.72         10.80        14.30 o                         
  -6   2   7         18.39         44.41        14.04 o                         
  -5   2   7        176.00        185.32        15.57 o                         
  -4   2   7          7.86         51.69        13.80 o                         
  -3   2   7         10.12          4.83        11.61 o                         
  -2   2   7         11.79         19.28        11.04 o                         
  -1   2   7        342.69        345.64        14.40 o                         
   0   2   7        215.44        218.77        12.74 o                         
   1   2   7         25.78         24.92         7.72 o                         
   2   2   7         86.96         84.74        10.05 o                         
   3   2   7        109.33        109.35        11.15 o                         
   4   2   7        119.38        135.20        10.12 o                         
   5   2   7         56.23         40.66        12.45 o                         
   6   2   7          0.31          0.35        15.58 o                         
   7   2   7         20.88         37.07        19.36 o                         
  -7   3   7         64.26         63.98        18.43 o                         
  -6   3   7         75.34         78.57        14.63 o                         
  -5   3   7        120.71        120.31        15.91 o                         
  -4   3   7         44.25         78.88        17.14 o                         
  -3   3   7         55.20         39.28        12.83 o                         
  -2   3   7         73.20         79.91        12.95 o                         
  -1   3   7        103.23        108.27        11.44 o                         
   0   3   7         11.50          0.00         7.27 o                         
   1   3   7        282.83        277.82        10.72 o                         
   2   3   7        165.40        161.74        11.12 o                         
   3   3   7          0.81         -0.83         8.72 o                         
   4   3   7         21.82         27.74         8.40 o                         
   5   3   7          8.76          0.14        11.13 o                         
   6   3   7          5.41         10.37        13.64 o                         
   7   3   7         46.26         44.32        19.30 o                         
  -7   4   7         57.65         44.72        24.94 o                         
  -6   4   7         34.79         42.05        14.84 o                         
  -5   4   7        120.74        117.06        14.64 o                         
  -4   4   7         22.11         20.80        13.67 o                         
  -3   4   7         20.25         12.26        13.51 o                         
  -2   4   7        472.92        505.99        23.68 o                         
  -1   4   7        400.05        399.46        20.18 o                         
   0   4   7        152.55        159.81        11.93 o                         
   1   4   7          8.02          7.32         8.87 o                         
   2   4   7         57.34         41.37         9.70 o                         
   3   4   7         63.64         52.25         9.42 o                         
   4   4   7         75.03         77.30         9.27 o                         
   5   4   7          1.19          6.09        12.88 o                         
   6   4   7          5.68          8.47        17.32 o                         
   7   4   7         16.05         22.19        16.63 o                         
  -7   5   7         11.71         10.03        15.33 o                         
  -6   5   7          0.21         -3.81        13.82 o                         
  -5   5   7          6.08         21.12        12.34 o                         
  -4   5   7         64.76         64.05        14.82 o                         
  -3   5   7         33.85         39.68        12.95 o                         
  -2   5   7        221.54        225.16        15.66 o                         
  -1   5   7         12.87          4.13        11.04 o                         
   0   5   7         30.93         21.01         8.87 o                         
   1   5   7          5.44         -4.42         9.41 o                         
   2   5   7         30.46         22.88         9.46 o                         
   3   5   7         85.46         64.29         9.65 o                         
   4   5   7          6.52         -1.50         7.19 o                         
   5   5   7          7.51         10.19        14.01 o                         
   6   5   7         52.44         59.18        14.87 o                         
   7   5   7          2.25         13.13        16.80 o                         
  -7   6   7         14.32        -20.36        13.97 o                         
  -6   6   7          6.34         -5.10        14.26 o                         
  -5   6   7         65.50         75.15        15.46 o                         
  -4   6   7         81.85        104.20        14.50 o                         
  -3   6   7        286.45        284.30        17.03 o                         
  -2   6   7        792.95        796.30        33.05 o                         
  -1   6   7         13.60         11.78        14.07 o                         
   0   6   7          8.44          8.40         8.13 o                         
   1   6   7          6.17         -0.80         9.02 o                         
   2   6   7          2.94         -0.78         9.18 o                         
   3   6   7        135.40        104.68        10.29 o                         
   4   6   7        184.25        155.75        12.44 o                         
   5   6   7          4.41         -4.61        14.18 o                         
   6   6   7          1.08          4.91        13.69 o                         
  -7   7   7          8.71         19.13        19.99 o                         
  -6   7   7         20.67          4.34        15.75 o                         
  -5   7   7          0.49         -1.84        14.62 o                         
  -4   7   7          8.37         17.86        13.73 o                         
  -3   7   7        105.00         99.59        13.28 o                         
  -2   7   7         11.46         40.35        12.90 o                         
  -1   7   7        433.09        456.18        25.19 o                         
   0   7   7         15.00         11.54         9.59 o                         
   1   7   7         35.79         32.98         9.59 o                         
   2   7   7        400.91        406.09        15.78 o                         
   3   7   7          1.11          6.82        11.13 o                         
   4   7   7         22.34         19.64        10.84 o                         
   5   7   7          0.23         -2.40        15.23 o                         
   6   7   7          2.24        -20.73        13.82 o                         
  -7   8   7          9.12         23.33        18.23 o                         
  -6   8   7          0.10          2.01        16.70 o                         
  -5   8   7         45.76         35.88        15.88 o                         
  -4   8   7         51.18         64.40        22.64 o                         
  -3   8   7         68.33         54.00        13.15 o                         
  -2   8   7          1.93          2.73        12.28 o                         
  -1   8   7         22.51         29.33        13.36 o                         
   0   8   7        512.91        511.41        16.64 o                         
   1   8   7        526.20        480.26        15.46 o                         
   2   8   7         38.41         49.83        12.43 o                         
   3   8   7        124.03        111.11        12.01 o                         
   4   8   7         10.60         -3.81        17.00 o                         
   5   8   7         22.79         32.35        16.75 o                         
   6   8   7          0.50         -2.72        14.22 o                         
  -6   9   7         67.93         86.10        18.60 o                         
  -5   9   7         57.66         98.04        17.29 o                         
  -4   9   7         49.14         74.08        17.66 o                         
  -3   9   7         10.92          7.90        15.45 o                         
  -2   9   7        201.38        176.85        15.63 o                         
  -1   9   7         30.92         28.50        10.85 o                         
   0   9   7        403.53        405.60        14.85 o                         
   1   9   7          3.03         -0.06         9.18 o                         
   2   9   7         31.17         39.25        12.37 o                         
   3   9   7         29.27          9.24        11.52 o                         
   4   9   7        304.68        316.81        25.65 o                         
   5   9   7         53.63         37.37        17.01 o                         
   6   9   7         52.39         58.02        15.66 o                         
  -6  10   7         30.60         -5.61        19.82 o                         
  -5  10   7          7.04         -8.29        16.63 o                         
  -4  10   7         32.65         31.00        16.08 o                         
  -3  10   7         46.12         27.43        14.84 o                         
  -2  10   7          3.86         24.34        14.71 o                         
  -1  10   7         15.94         27.43        12.52 o                         
   0  10   7        517.41        430.36        18.72 o                         
   1  10   7          3.02          2.77        12.86 o                         
   2  10   7         64.29        104.02        20.87 o                         
   3  10   7         24.97         -4.56        11.14 o                         
   4  10   7          0.12          9.26        15.39 o                         
   5  10   7         57.37         87.76        18.28 o                         
   6  10   7          1.54          3.00        16.77 o                         
  -6  11   7        150.53        152.25        19.86 o                         
  -5  11   7         25.57         16.85        23.18 o                         
  -4  11   7        130.38        159.95        19.99 o                         
  -3  11   7         57.34         81.80        17.32 o                         
  -2  11   7          2.78         16.78        15.04 o                         
  -1  11   7          1.09         11.02        12.63 o                         
   0  11   7         28.31         39.99        18.45 o                         
   1  11   7         60.20         59.82        14.25 o                         
   2  11   7        187.47        187.35        15.31 o                         
   3  11   7         26.88          9.05        11.17 o                         
   4  11   7         27.00         26.24        16.22 o                         
   5  11   7         60.59         40.61        17.98 o                         
   6  11   7          5.89         -0.71        16.77 o                         
  -6  12   7         79.59         79.16        19.50 o                         
  -5  12   7          8.09         24.59        17.11 o                         
  -4  12   7         10.30         18.17        16.50 o                         
  -3  12   7          2.96        -19.60        15.29 o                         
  -2  12   7         35.08          7.13        18.27 o                         
  -1  12   7         49.64         82.55        13.92 o                         
   0  12   7          3.35          0.88        13.55 o                         
   1  12   7         54.83         74.70        16.03 o                         
   2  12   7         54.98         50.55        12.87 o                         
   3  12   7         17.01          5.66        12.58 o                         
   4  12   7        236.67        208.32        13.06 o                         
   5  12   7          7.66          4.01        16.85 o                         
  -6  13   7         76.50         42.86        16.73 o                         
  -5  13   7         82.15         70.80        18.49 o                         
  -4  13   7         37.34         37.11        18.84 o                         
  -3  13   7         40.37         56.00        17.58 o                         
  -2  13   7          5.83         -9.51        18.39 o                         
  -1  13   7         27.81          8.00        13.69 o                         
   0  13   7          0.36        -15.24        18.43 o                         
   1  13   7         18.54         24.09        14.05 o                         
   2  13   7         48.81         33.36        14.34 o                         
   3  13   7        216.28        208.11        15.41 o                         
   4  13   7         20.26          1.05        11.07 o                         
   5  13   7         53.40         50.87        20.99 o                         
  -5  14   7          4.09         -2.58        17.99 o                         
  -4  14   7         60.52         53.45        17.93 o                         
  -3  14   7         24.95         21.47        20.63 o                         
  -2  14   7          1.76          0.97        18.91 o                         
  -1  14   7         84.48        112.14        19.41 o                         
   0  14   7         51.39         38.85        15.29 o                         
   1  14   7          4.06          4.04        14.84 o                         
   2  14   7        148.24        146.87        16.87 o                         
   3  14   7         76.48         54.30        13.81 o                         
   4  14   7          0.62         -3.64        11.53 o                         
   5  14   7         55.99         24.58        20.07 o                         
  -5  15   7         26.83          0.37        18.84 o                         
  -4  15   7         34.46         46.33        22.27 o                         
  -3  15   7         17.22          7.69        20.73 o                         
  -2  15   7        138.97        101.42        21.49 o                         
  -1  15   7          3.55         18.47        17.56 o                         
   0  15   7         15.13          4.03        17.41 o                         
   1  15   7          0.11         -9.81        15.54 o                         
   2  15   7          9.11         13.36        14.51 o                         
   3  15   7         42.24         57.72        14.08 o                         
   4  15   7          6.26         11.57        14.15 o                         
  -4  16   7        195.77        171.20        23.45 o                         
  -3  16   7        226.88        228.13        23.81 o                         
  -2  16   7          1.99         15.54        17.96 o                         
  -1  16   7         23.13         20.50        15.93 o                         
   0  16   7        110.29        141.25        19.17 o                         
   1  16   7         24.42          0.83        17.90 o                         
   2  16   7         21.48         10.32        14.46 o                         
   3  16   7          0.66        -21.23        14.16 o                         
   4  16   7          0.47         -8.86        13.84 o                         
  -4  17   7         10.33         31.89        24.64 o                         
  -3  17   7         26.09         46.90        21.17 o                         
  -2  17   7          3.88        -12.45        20.80 o                         
  -1  17   7         14.65         -2.54        16.49 o                         
   0  17   7         17.38          3.04        21.44 o                         
   1  17   7          0.15        -10.94        16.39 o                         
   2  17   7          0.59          8.57        14.71 o                         
   3  17   7          1.64        -14.01        18.07 o                         
   4  17   7         27.69         27.52        14.56 o                         
  -3  18   7         66.23         98.89        22.93 o                         
  -2  18   7         87.97        126.66        23.92 o                         
  -1  18   7        152.92        157.19        20.01 o                         
   0  18   7         46.32         37.12        16.91 o                         
   1  18   7          3.64        -19.99        17.49 o                         
   2  18   7          2.98        -23.13        21.76 o                         
   3  18   7          0.47        -17.27        16.71 o                         
  -3  19   7         10.37         38.44        22.36 o                         
  -2  19   7         17.03        -32.52        21.68 o                         
  -1  19   7         21.95         -3.38        18.57 o                         
   0  19   7         22.42          4.90        16.86 o                         
   1  19   7         10.28        -28.76        19.17 o                         
   2  19   7         63.26         12.70        17.18 o                         
  -1  20   7        113.49        104.14        19.73 o                         
   0  20   7         11.53          6.87        17.74 o                         
   1  20   7         22.14        -25.78        17.18 o                         
  -6   0   8        240.96        250.00        26.94 o                         
  -5   0   8         14.21         59.51        23.82 o                         
  -4   0   8       1143.58       1187.24        43.17 o                         
  -3   0   8         16.78         -0.41        18.69 o                         
  -2   0   8          8.70          1.25        18.46 o                         
  -1   0   8        181.65        146.70        21.05 o                         
   0   0   8        135.98        127.17        20.05 o                         
   1   0   8          6.88         -1.51        18.03 o                         
   2   0   8          3.68         -0.69        16.25 o                         
   3   0   8          6.94        -24.14        16.10 o                         
   4   0   8          2.30         15.23        19.42 o                         
   5   0   8         56.84        114.96        47.80 o                         
  -6   1   8          8.10         10.33        16.30 o                         
  -5   1   8         14.93         15.62        15.40 o                         
  -4   1   8         64.75         54.18        16.10 o                         
  -3   1   8         60.67         73.72        15.16 o                         
  -2   1   8        227.50        203.55        16.43 o                         
  -1   1   8          7.01         13.06        13.45 o                         
   0   1   8          0.12        -17.93        11.98 o                         
   1   1   8        103.41        108.32        13.70 o                         
   2   1   8          5.98          3.51        11.51 o                         
   3   1   8          0.29         -6.05        11.48 o                         
   4   1   8          1.09        -10.49        10.57 o                         
   5   1   8          6.14         26.42        19.05 o                         
  -6   2   8          1.27         15.21        15.77 o                         
  -5   2   8         94.12         99.06        16.62 o                         
  -4   2   8          4.38         12.13        15.52 o                         
  -3   2   8         34.49         49.27        14.54 o                         
  -2   2   8         52.23         74.16        14.77 o                         
  -1   2   8          7.81         -5.39        13.01 o                         
   0   2   8          4.58        -19.41        12.94 o                         
   1   2   8          0.39         12.30        11.73 o                         
   2   2   8         83.89         48.39        12.30 o                         
   3   2   8         18.30         -2.89        11.34 o                         
   4   2   8         11.88          2.07        15.63 o                         
   5   2   8          0.04         13.95        19.39 o                         
  -5   3   8          0.60         -2.16        16.62 o                         
  -4   3   8         22.04         33.82        15.66 o                         
  -3   3   8        125.74        133.61        15.34 o                         
  -2   3   8         52.02         53.43        14.14 o                         
  -1   3   8          2.51          4.58        11.96 o                         
   0   3   8          5.47         -0.45        11.48 o                         
   1   3   8        248.04        269.23        16.00 o                         
   2   3   8         99.49        104.32        12.65 o                         
   3   3   8         24.87         30.48        13.13 o                         
   4   3   8         12.63         -6.82        14.75 o                         
   5   3   8         14.86         23.73        15.57 o                         
  -5   4   8          0.56         16.61        16.63 o                         
  -4   4   8        202.32        184.91        17.72 o                         
  -3   4   8         14.75         36.90        13.90 o                         
  -2   4   8         55.42         60.28        14.39 o                         
  -1   4   8         77.88         73.71        13.11 o                         
   0   4   8        147.93        157.78        14.48 o                         
   1   4   8         23.55         20.35        12.10 o                         
   2   4   8          3.39         -5.34        10.96 o                         
   3   4   8         21.76         39.32        12.99 o                         
   4   4   8         46.42         75.96        17.50 o                         
   5   4   8          0.62         13.38        15.04 o                         
  -5   5   8        138.17        142.96        16.85 o                         
  -4   5   8        181.38        209.77        17.98 o                         
  -3   5   8          6.15          2.91        14.02 o                         
  -2   5   8        106.36        105.71        14.85 o                         
  -1   5   8         14.01         27.33        13.17 o                         
   0   5   8          9.39          9.49        12.47 o                         
   1   5   8          8.88         -9.23        11.83 o                         
   2   5   8          5.52        -10.49        13.30 o                         
   3   5   8        100.75         83.15        18.60 o                         
   4   5   8          0.25        -11.68        15.85 o                         
   5   5   8         38.18         10.79        15.37 o                         
  -5   6   8         35.75         35.63        18.05 o                         
  -4   6   8          1.77          2.38        15.57 o                         
  -3   6   8         82.21        112.12        16.43 o                         
  -2   6   8          0.96         -4.23        14.69 o                         
  -1   6   8        125.37        145.58        16.20 o                         
   0   6   8          0.06          4.60        12.72 o                         
   1   6   8         17.80         -5.23        15.09 o                         
   2   6   8          0.00         -3.23        13.53 o                         
   3   6   8          7.14          6.46        12.38 o                         
   4   6   8          0.02        -16.29        15.74 o                         
   5   6   8          5.90        -11.94        15.42 o                         
  -5   7   8         37.81         64.95        21.63 o                         
  -4   7   8         20.55          5.33        16.53 o                         
  -3   7   8         16.02         36.37        14.19 o                         
  -2   7   8         36.36         55.56        15.55 o                         
  -1   7   8          3.00        -11.87        13.39 o                         
   0   7   8         41.69         43.54        13.27 o                         
   1   7   8          0.50          6.93        16.32 o                         
   2   7   8          0.67         -1.60        14.24 o                         
   3   7   8        184.23        181.67        16.06 o                         
   4   7   8         67.44         52.80        18.00 o                         
   5   7   8         21.84         22.78        16.62 o                         
  -5   8   8         18.10         -8.03        26.55 o                         
  -4   8   8          0.37         -3.01        17.43 o                         
  -3   8   8          1.32          6.81        14.70 o                         
  -2   8   8         42.84         46.26        14.32 o                         
  -1   8   8          8.59         -0.02        13.74 o                         
   0   8   8         52.81         50.75        17.92 o                         
   1   8   8          6.83          1.72        21.11 o                         
   2   8   8          9.92         12.95        14.70 o                         
   3   8   8          2.36        -19.21        12.81 o                         
   4   8   8         15.54         26.71        18.17 o                         
  -5   9   8          0.33        -19.42        21.66 o                         
  -4   9   8          2.53          5.49        20.09 o                         
  -3   9   8          4.74          1.34        18.58 o                         
  -2   9   8         55.56         50.46        20.02 o                         
  -1   9   8         39.45         26.72        19.18 o                         
   0   9   8         46.33         41.88        17.91 o                         
   1   9   8          6.21         40.97        22.18 o                         
   2   9   8         52.61         43.37        15.89 o                         
   3   9   8         30.97         11.28        14.21 o                         
   4   9   8         13.65         15.91        36.47 o                         
  -4  10   8          2.26         14.85        20.07 o                         
  -3  10   8        132.61        128.58        22.72 o                         
  -2  10   8         49.34         66.53        20.67 o                         
  -1  10   8         33.76         44.35        18.51 o                         
   0  10   8        221.97        254.91        21.87 o                         
   1  10   8         59.93         72.76        18.24 o                         
   2  10   8          0.44         10.42        15.06 o                         
   3  10   8         19.82         19.64        14.31 o                         
   4  10   8         35.82         11.21        18.74 o                         
  -4  11   8         19.39        -11.18        21.99 o                         
  -3  11   8         46.83         36.66        21.53 o                         
  -2  11   8         57.98         67.02        19.71 o                         
  -1  11   8          0.99          7.80        19.89 o                         
   0  11   8         64.74         77.42        20.25 o                         
   1  11   8        123.69        123.71        18.17 o                         
   2  11   8         40.67         -3.95        15.83 o                         
   3  11   8         25.77         22.46        16.67 o                         
   4  11   8         90.63         85.14        25.30 o                         
  -4  12   8         21.33         32.78        22.89 o                         
  -3  12   8         24.58         21.04        20.64 o                         
  -2  12   8         47.10         60.09        21.53 o                         
  -1  12   8        106.64        102.77        23.49 o                         
   0  12   8          2.13         -9.72        18.40 o                         
   1  12   8          3.16        -14.29        21.59 o                         
   2  12   8          0.40        -20.45        20.45 o                         
   3  12   8         21.97         15.71        15.91 o                         
  -3  13   8          0.76        -32.38        21.59 o                         
  -2  13   8          0.18         20.67        20.75 o                         
  -1  13   8          0.66         10.34        20.86 o                         
   0  13   8         54.90         49.53        19.26 o                         
   1  13   8        120.46        116.05        20.32 o                         
   2  13   8         24.16         11.78        15.84 o                         
   3  13   8          0.42         -1.62        22.16 o                         
  -3  14   8         45.88         39.12        27.40 o                         
  -2  14   8          4.75         38.55        20.58 o                         
  -1  14   8          0.39        -29.94        19.96 o                         
   0  14   8          6.60        -13.36        18.17 o                         
   1  14   8         73.96         54.88        18.37 o                         
   2  14   8         19.28         42.77        18.27 o                         
  -2  15   8          6.19        -11.23        21.09 o                         
  -1  15   8          4.70        -25.63        19.34 o                         
   0  15   8          2.36         -8.74        18.24 o                         
   1  15   8         89.23        111.60        20.48 o                         
   0  16   8         25.57         29.20        22.00 o                         
  -3   1   9          3.13         -6.56        16.56 o                         
  -2   1   9         18.19         42.38        16.31 o                         
  -1   1   9          2.63          4.20        15.30 o                         
   0   1   9         17.73         21.39        15.03 o                         
   1   1   9         14.97          8.89        13.97 o                         
   2   1   9         14.48         -9.94        14.88 o                         
  -3   2   9         12.87         29.67        17.17 o                         
  -2   2   9          0.84         -3.48        16.07 o                         
  -1   2   9         68.11         83.15        17.01 o                         
   0   2   9         20.01          1.11        13.65 o                         
   1   2   9          0.83        -14.83        15.80 o                         
   2   2   9         20.48          0.53        14.45 o                         
  -3   3   9          0.07          7.22        16.89 o                         
  -2   3   9         18.36         -3.31        16.00 o                         
  -1   3   9          4.04         -9.75        15.09 o                         
   0   3   9          2.81         23.82        15.11 o                         
   1   3   9          1.04        -22.66        15.11 o                         
   2   3   9         64.10         67.05        17.21 o                         
  -2   4   9          1.64         22.37        15.55 o                         
  -1   4   9         15.54         22.84        15.85 o                         
   0   4   9          3.42        -16.62        16.21 o                         
   1   4   9         24.78         17.67        16.43 o                         
   2   4   9          4.06          6.11        15.17 o                         
  -2   5   9         36.67         46.29        16.34 o                         
  -1   5   9          4.35          6.14        18.03 o                         
   0   5   9          7.81         -6.27        16.61 o                         
   1   5   9          2.18          4.62        16.30 o                         
   2   5   9         14.71          7.78        29.86 o                         
  -2   6   9          8.68         -1.57        18.43 o                         
  -1   6   9          1.24         -1.62        20.55 o                         
   0   6   9          4.30         -2.22        17.57 o                         
   1   6   9         76.59         25.53        16.76 o                         
  -2   7   9          1.80        -17.93        18.10 o                         
  -1   7   9          0.91        -13.40        20.97 o                         
   0   7   9         38.97         50.38        16.99 o                         
   1   7   9          8.73          5.14        16.54 o                         
  -1   8   9          1.32         -7.83        21.69 o                         
   0   8   9          0.22         16.97        19.29 o                         
                                                                                
